# Supplementary material for: Crystal structure of (S)-2-[(3S,8S,9S,10R,13S,14S,17R)-3-hy­droxy-10,13-dimethyl-2,3,4,7,8,9,10,11,12,13,14,15,16,17-tetra­deca­hydro-1H-cyclo­penta[a]phenanthren-17-yl]-N-meth­oxy-N-methyl­pro­pan­amide (Fernholz Weinreb amide)
Source: Acta Crystallogr E Crystallogr Commun. 2015 Feb 18;71(Pt 3):275–7. doi: 10.1107/S2056989015001747 (PMC4350737; doi:10.1107/S2056989015001747)
Supplement: Supplementary file 1 [file e-71-00275-sup1.cif]

##############################################################################
#                                                                            #
# This CIF contains the data in a paper accepted for publication in          #
# Acta Crystallographica Section E. It conforms to the requirements of       #
# Notes for Authors for Acta Crystallographica Section E, and has been       #
# peer reviewed under the auspices of the IUCr Commission on Journals.       #
#                                                                            #
# Full details of the Crystallographic Information File format               #
# are given in the paper "The Crystallographic Information File (CIF):       #
# a New Standard Archive File for Crystallography" by S. R. Hall, F. H.      #
# Allen and I. D. Brown [Acta Cryst. (1991), A47, 655-685].                  #
#                                                                            #
# The current version of the core CIF dictionary is obtainable from          #
# ftp://ftp.iucr.org/pub/cif_core.dic.                                       #
#                                                                            #
# Software is freely available for graphical display of the structure(s)     #
# in this CIF. For information consult the CIF software page                 #
# http://www.iucr.org/resources/cif/software.                                #
#                                                                            #
# This file may be used for bona fide research purposes within the           #
# scientific community so long as proper attribution is given to the journal # 
# article from which it was obtained.                                        #
#                                                                            #
##############################################################################
data_I
_database_code_depnum_ccdc_archive 'CCDC 1045692'
_audit_creation_method     SHELXL-2013
_chemical_name_systematic
;\
(<i>S</i>)-2-[(3<i>S</i>,8<i>S</i>,9<i>S</i>,10<i>R</i>,13<i>S</i>,\
14<i>S</i>,17<i>R</i>)-3-Hydroxy-10,13-dimethyl-\
2,3,4,7,8,9,10,11,12,13,14,15,16,17-tetradecahydro-\
1<i>H</i>-cyclopenta[<i>a</i>]phenanthren-17-yl]-<i>N</i>-methoxy-\
<i>N</i>-methylpropanamide
;
_chemical_name_common     ?
_chemical_formula_moiety     'C24 H39 N O3'
_chemical_formula_sum     'C24 H39 N O3'
_chemical_formula_iupac     'C24 H39 N O3'
_chemical_formula_weight     389.56
_chemical_melting_point     ?
_shelx_space_group_comment
;
The symmetry employed for this shelxl refinement is uniquely defined
by the following loop, which should always be used as a source of
symmetry information in preference to the above space-group names.
They are only intended as comments.
;
_space_group_crystal_system     orthorhombic
_space_group_name_H-M_alt     'P 21 21 21'
_space_group_name_Hall     'P 2ac 2ab'
loop_
    _space_group_symop_operation_xyz
    'x, y, z'
    '-x+1/2, -y, z+1/2'
    '-x, y+1/2, -z+1/2'
    'x+1/2, -y+1/2, -z'
_cell_length_a     7.7256(4)
_cell_length_b     19.0030(9)
_cell_length_c     29.8162(15)
_cell_angle_alpha     90
_cell_angle_beta     90
_cell_angle_gamma     90
_cell_volume     4377.3(4)
_cell_formula_units_Z     8
_cell_measurement_reflns_used     9981
_cell_measurement_theta_min     2.25
_cell_measurement_theta_max     24.92
_cell_measurement_temperature     105(2)
_exptl_crystal_description     'flat needle'
_exptl_crystal_colour     colourless
_exptl_crystal_size_max     0.65
_exptl_crystal_size_mid     0.21
_exptl_crystal_size_min     0.10
_exptl_crystal_density_diffrn     1.182
_exptl_crystal_F_000     1712
_exptl_absorpt_coefficient_mu     0.076
_exptl_absorpt_correction_type     multi-scan
_exptl_absorpt_process_details
;
(SADABS; Bruker, 2013)
;
_exptl_absorpt_correction_T_min     0.852
_exptl_absorpt_correction_T_max     1.000
_diffrn_ambient_temperature     105(2)
_diffrn_radiation_type     MoK\a
_diffrn_radiation_wavelength     0.71073
_diffrn_radiation_source     'fine-focus sealed tube'
_diffrn_radiation_monochromator     graphite
_diffrn_measurement_device_type     'Bruker D8 Vantage single-crystal CCD'
_diffrn_measurement_method
                           'Sets of exposures each taken over 0.5\% \w rotation'
_diffrn_detector_area_resol_mean     8.3
_diffrn_reflns_number     44800
_diffrn_reflns_av_R_equivalents     0.0886
_diffrn_reflns_theta_min     2.250
_diffrn_reflns_theta_max     25.054
_diffrn_reflns_theta_full     25.242
_diffrn_measured_fraction_theta_max     0.998
_diffrn_measured_fraction_theta_full     0.980
_diffrn_reflns_limit_h_min     -9
_diffrn_reflns_limit_h_max     9
_diffrn_reflns_limit_k_min     -22
_diffrn_reflns_limit_k_max     22
_diffrn_reflns_limit_l_min     -35
_diffrn_reflns_limit_l_max     35
_refine_special_details
;
No constraints or restraints applied
;
_reflns_number_total     7739
_reflns_number_gt     5760
_reflns_threshold_expression     I>2\s(I)
_refine_ls_structure_factor_coef     Fsqd
_refine_ls_matrix_type     full
_refine_ls_R_factor_all     0.0846
_refine_ls_R_factor_gt     0.0476
_refine_ls_wR_factor_gt     0.0874
_refine_ls_wR_factor_ref     0.0977
_refine_ls_goodness_of_fit_ref     1.042
_refine_ls_restrained_S_all     1.042
_refine_ls_number_reflns     7739
_refine_ls_number_parameters     511
_refine_ls_number_restraints     0
_refine_ls_hydrogen_treatment     mixed
_refine_ls_weighting_scheme     calc
_refine_ls_weighting_details
              'w=1/[\s^2^(Fo^2^)+(0.0448P)^2^+0.1501P] where P=(Fo^2^+2Fc^2^)/3'
_atom_sites_solution_hydrogens     geom
_atom_sites_solution_primary     ?
_atom_sites_solution_secondary     ?
_refine_ls_shift/su_max     0.000
_refine_ls_shift/su_mean     0.000
_refine_diff_density_max     0.209
_refine_diff_density_min     -0.188
_refine_ls_extinction_method     none
_refine_ls_extinction_coef     .
loop_
    _atom_type_symbol
    _atom_type_description
    _atom_type_scat_dispersion_real
    _atom_type_scat_dispersion_imag
    _atom_type_scat_source
    'C' 'C' 0.0033 0.0016
                         'International Tables Vol C Tables 4.2.6.8 and 6.1.1.4'
    'H' 'H' 0.0000 0.0000
                         'International Tables Vol C Tables 4.2.6.8 and 6.1.1.4'
    'N' 'N' 0.0061 0.0033
                         'International Tables Vol C Tables 4.2.6.8 and 6.1.1.4'
    'O' 'O' 0.0106 0.0060
                         'International Tables Vol C Tables 4.2.6.8 and 6.1.1.4'
_computing_data_collection
;
APEX2 (Bruker, 2013)
;
_computing_cell_refinement
;
SAINT-Plus (Bruker, 2013)
;
_computing_data_reduction
;
SAINT-Plus (Bruker, 2013)
;
_computing_structure_solution
;
SHELXS2013 (Sheldrick, 2008)
;
_computing_structure_refinement
;
SHELXL2013 (Sheldrick, 2015)
;
_computing_molecular_graphics
;
Mercury (Macrae <i>et al.</i>,  2008)
;
_computing_publication_material
;
SHELXL2013 (Sheldrick, 2015)
;
loop_
    _atom_site_type_symbol
    _atom_site_label
    _atom_site_fract_x
    _atom_site_fract_y
    _atom_site_fract_z
    _atom_site_U_iso_or_equiv
    _atom_site_adp_type
    _atom_site_calc_flag
    _atom_site_occupancy
    _atom_site_disorder_assembly
    _atom_site_disorder_group
    O O1A 0.8266(3) 0.67664(11) 0.71479(7) 0.0314(6) Uani d 1 . .
    O O2A 0.7377(3) 0.50014(11) 0.73658(6) 0.0268(6) Uani d 1 . .
    O O3A 0.7896(3) 0.69062(13) 0.28850(7) 0.0321(6) Uani d 1 . .
    H H3A 0.893(6) 0.697(2) 0.2790(13) 0.048 Uiso d 1 . .
    N N1A 0.8127(4) 0.56722(14) 0.74205(8) 0.0262(7) Uani d 1 . .
    C C1A 0.6249(5) 0.67785(17) 0.40586(10) 0.0234(8) Uani d 1 . .
    H H1A 0.5099 0.6633 0.4171 0.028 Uiso calc 1 . .
    H H2A 0.6438 0.7272 0.4153 0.028 Uiso calc 1 . .
    C C2A 0.6223(5) 0.67502(18) 0.35440(10) 0.0254(8) Uani d 1 . .
    H H4A 0.5928 0.6268 0.3444 0.030 Uiso calc 1 . .
    H H5A 0.5327 0.7075 0.3428 0.030 Uiso calc 1 . .
    C C3A 0.7964(5) 0.69551(17) 0.33605(10) 0.0250(8) Uani d 1 . .
    H H31A 0.8210 0.7454 0.3446 0.030 Uiso calc 1 . .
    C C4A 0.9375(5) 0.64851(17) 0.35544(10) 0.0256(8) Uani d 1 . .
    H H41A 0.9215 0.6001 0.3440 0.031 Uiso calc 1 . .
    H H42A 1.0515 0.6655 0.3449 0.031 Uiso calc 1 . .
    C C5A 0.9374(5) 0.64668(16) 0.40622(10) 0.0202(8) Uani d 1 . .
    C C6A 1.0815(5) 0.65764(16) 0.42912(11) 0.0243(8) Uani d 1 . .
    H H61A 1.1832 0.6685 0.4126 0.029 Uiso calc 1 . .
    C C7A 1.0964(4) 0.65414(17) 0.47918(10) 0.0233(8) Uani d 1 . .
    H H71A 1.1122 0.7023 0.4911 0.028 Uiso calc 1 . .
    H H72A 1.2005 0.6264 0.4872 0.028 Uiso calc 1 . .
    C C8A 0.9385(4) 0.62097(16) 0.50128(10) 0.0172(7) Uani d 1 . .
    H H81A 0.9438 0.5689 0.4968 0.021 Uiso calc 1 . .
    C C9A 0.7721(4) 0.64902(16) 0.47901(10) 0.0195(7) Uani d 1 . .
    H H91A 0.7785 0.7015 0.4811 0.023 Uiso calc 1 . .
    C C10A 0.7637(4) 0.63144(15) 0.42821(10) 0.0190(7) Uani d 1 . .
    C C11A 0.6082(4) 0.62733(18) 0.50481(10) 0.0242(8) Uani d 1 . .
    H H11A 0.5089 0.6543 0.4928 0.029 Uiso calc 1 . .
    H H11C 0.5855 0.5769 0.4990 0.029 Uiso calc 1 . .
    C C12A 0.6168(4) 0.63881(17) 0.55576(10) 0.0230(8) Uani d 1 . .
    H H12A 0.6176 0.6899 0.5621 0.028 Uiso calc 1 . .
    H H12C 0.5122 0.6184 0.5699 0.028 Uiso calc 1 . .
    C C13A 0.7778(4) 0.60512(15) 0.57639(10) 0.0183(7) Uani d 1 . .
    C C14A 0.9350(4) 0.63605(16) 0.55146(10) 0.0181(8) Uani d 1 . .
    H H14A 0.9255 0.6883 0.5545 0.022 Uiso calc 1 . .
    C C15A 1.0903(4) 0.61434(16) 0.57969(10) 0.0224(8) Uani d 1 . .
    H H15A 1.1881 0.6473 0.5754 0.027 Uiso calc 1 . .
    H H15C 1.1289 0.5662 0.5719 0.027 Uiso calc 1 . .
    C C16A 1.0214(4) 0.61751(17) 0.62834(11) 0.0229(8) Uani d 1 . .
    H H16A 1.0735 0.6578 0.6445 0.027 Uiso calc 1 . .
    H H16C 1.0508 0.5737 0.6446 0.027 Uiso calc 1 . .
    C C17A 0.8214(4) 0.62640(16) 0.62533(10) 0.0202(8) Uani d 1 . .
    H H17A 0.7948 0.6776 0.6287 0.024 Uiso calc 1 . .
    C C18A 0.7693(5) 0.52436(15) 0.57226(10) 0.0219(8) Uani d 1 . .
    H H18A 0.7630 0.5112 0.5405 0.033 Uiso calc 1 . .
    H H18C 0.6664 0.5069 0.5879 0.033 Uiso calc 1 . .
    H H18D 0.8732 0.5036 0.5857 0.033 Uiso calc 1 . .
    C C19A 0.7198(5) 0.55331(16) 0.42009(10) 0.0277(9) Uani d 1 . .
    H H19A 0.7365 0.5420 0.3883 0.042 Uiso calc 1 . .
    H H19C 0.5991 0.5445 0.4284 0.042 Uiso calc 1 . .
    H H19D 0.7961 0.5237 0.4384 0.042 Uiso calc 1 . .
    C C20A 0.7291(4) 0.58734(16) 0.66317(10) 0.0223(8) Uani d 1 . .
    H H20A 0.7572 0.5361 0.6608 0.027 Uiso calc 1 . .
    C C21A 0.5318(4) 0.59589(18) 0.66345(11) 0.0285(9) Uani d 1 . .
    H H21A 0.4833 0.5750 0.6362 0.043 Uiso calc 1 . .
    H H21C 0.5025 0.6460 0.6645 0.043 Uiso calc 1 . .
    H H21D 0.4836 0.5721 0.6898 0.043 Uiso calc 1 . .
    C C22A 0.7925(4) 0.61417(17) 0.70820(10) 0.0234(8) Uani d 1 . .
    C C23A 0.8338(5) 0.58740(19) 0.78883(11) 0.0340(9) Uani d 1 . .
    H H23A 0.9119 0.5541 0.8037 0.051 Uiso calc 1 . .
    H H23C 0.7209 0.5868 0.8038 0.051 Uiso calc 1 . .
    H H23D 0.8829 0.6349 0.7905 0.051 Uiso calc 1 . .
    C C24A 0.8716(5) 0.44840(17) 0.73243(12) 0.0329(9) Uani d 1 . .
    H H24A 0.8205 0.4012 0.7337 0.049 Uiso calc 1 . .
    H H24C 0.9545 0.4540 0.7570 0.049 Uiso calc 1 . .
    H H24D 0.9314 0.4546 0.7037 0.049 Uiso calc 1 . .
    O O1B 0.3248(3) 0.29218(11) 0.34061(7) 0.0241(6) Uani d 1 . .
    O O2B 0.1000(3) 0.43877(11) 0.30237(7) 0.0244(6) Uani d 1 . .
    O O3B 0.3740(3) 0.28938(12) 0.75771(7) 0.0275(6) Uani d 1 . .
    H H3B 0.308(5) 0.2590(19) 0.7683(11) 0.041 Uiso d 1 . .
    N N1B 0.2268(4) 0.38484(12) 0.30187(8) 0.0212(6) Uani d 1 . .
    C C1B 0.1604(4) 0.30886(16) 0.64465(9) 0.0203(8) Uani d 1 . .
    H H1B 0.0411 0.3224 0.6362 0.024 Uiso calc 1 . .
    H H2B 0.1808 0.2606 0.6333 0.024 Uiso calc 1 . .
    C C2B 0.1737(4) 0.30804(17) 0.69563(10) 0.0222(8) Uani d 1 . .
    H H4B 0.1448 0.3552 0.7076 0.027 Uiso calc 1 . .
    H H5B 0.0897 0.2739 0.7080 0.027 Uiso calc 1 . .
    C C3B 0.3537(4) 0.28808(16) 0.70983(10) 0.0204(8) Uani d 1 . .
    H H31B 0.3798 0.2396 0.6987 0.024 Uiso calc 1 . .
    C C4B 0.4852(4) 0.33881(16) 0.69055(10) 0.0216(8) Uani d 1 . .
    H H41B 0.6031 0.3220 0.6980 0.026 Uiso calc 1 . .
    H H42B 0.4695 0.3855 0.7047 0.026 Uiso calc 1 . .
    C C5B 0.4690(4) 0.34639(16) 0.63992(10) 0.0167(8) Uani d 1 . .
    C C6B 0.6090(4) 0.34157(15) 0.61433(10) 0.0190(8) Uani d 1 . .
    H H61B 0.7165 0.3331 0.6288 0.023 Uiso calc 1 . .
    C C7B 0.6103(4) 0.34850(16) 0.56420(10) 0.0181(7) Uani d 1 . .
    H H71B 0.6346 0.3018 0.5508 0.022 Uiso calc 1 . .
    H H72B 0.7053 0.3806 0.5554 0.022 Uiso calc 1 . .
    C C8B 0.4407(4) 0.37637(15) 0.54505(10) 0.0148(7) Uani d 1 . .
    H H81B 0.4377 0.4287 0.5487 0.018 Uiso calc 1 . .
    C C9B 0.2861(4) 0.34433(15) 0.56994(9) 0.0148(7) Uani d 1 . .
    H H91B 0.2973 0.2922 0.5666 0.018 Uiso calc 1 . .
    C C10B 0.2883(4) 0.35925(15) 0.62135(9) 0.0164(7) Uani d 1 . .
    C C11B 0.1142(4) 0.36437(16) 0.54751(9) 0.0186(8) Uani d 1 . .
    H H11B 0.0926 0.4151 0.5525 0.022 Uiso calc 1 . .
    H H11E 0.0194 0.3379 0.5622 0.022 Uiso calc 1 . .
    C C12B 0.1090(4) 0.34958(17) 0.49675(10) 0.0195(8) Uani d 1 . .
    H H12B 0.1125 0.2981 0.4917 0.023 Uiso calc 1 . .
    H H12E -0.0013 0.3675 0.4843 0.023 Uiso calc 1 . .
    C C13B 0.2603(4) 0.38405(15) 0.47190(10) 0.0159(7) Uani d 1 . .
    C C14B 0.4271(4) 0.35862(16) 0.49529(10) 0.0159(7) Uani d 1 . .
    H H14B 0.4238 0.3061 0.4937 0.019 Uiso calc 1 . .
    C C15B 0.5736(4) 0.38110(16) 0.46425(10) 0.0185(8) Uani d 1 . .
    H H15B 0.6739 0.3489 0.4670 0.022 Uiso calc 1 . .
    H H15E 0.6119 0.4296 0.4711 0.022 Uiso calc 1 . .
    C C16B 0.4928(4) 0.37679(17) 0.41675(10) 0.0190(8) Uani d 1 . .
    H H16B 0.5038 0.4225 0.4011 0.023 Uiso calc 1 . .
    H H16E 0.5516 0.3402 0.3987 0.023 Uiso calc 1 . .
    C C17B 0.2998(4) 0.35775(15) 0.42354(9) 0.0163(7) Uani d 1 . .
    H H17B 0.2924 0.3052 0.4242 0.020 Uiso calc 1 . .
    C C18B 0.2422(5) 0.46448(14) 0.47231(10) 0.0205(8) Uani d 1 . .
    H H18B 0.2399 0.4813 0.5034 0.031 Uiso calc 1 . .
    H H18E 0.1344 0.4779 0.4572 0.031 Uiso calc 1 . .
    H H18F 0.3407 0.4856 0.4566 0.031 Uiso calc 1 . .
    C C19B 0.2362(5) 0.43602(15) 0.63154(10) 0.0238(8) Uani d 1 . .
    H H19B 0.1118 0.4420 0.6264 0.036 Uiso calc 1 . .
    H H19E 0.3007 0.4679 0.6118 0.036 Uiso calc 1 . .
    H H19F 0.2632 0.4470 0.6629 0.036 Uiso calc 1 . .
    C C20B 0.1861(4) 0.38264(15) 0.38456(10) 0.0171(7) Uani d 1 . .
    H H20B 0.1963 0.4349 0.3819 0.021 Uiso calc 1 . .
    C C21B -0.0056(4) 0.36319(18) 0.38993(10) 0.0241(8) Uani d 1 . .
    H H21B -0.0159 0.3127 0.3961 0.036 Uiso calc 1 . .
    H H21E -0.0680 0.3745 0.3622 0.036 Uiso calc 1 . .
    H H21F -0.0554 0.3899 0.4149 0.036 Uiso calc 1 . .
    C C22B 0.2502(4) 0.34904(16) 0.34128(10) 0.0180(7) Uani d 1 . .
    C C23B 0.2346(5) 0.34870(17) 0.25866(10) 0.0297(9) Uani d 1 . .
    H H23B 0.3161 0.3093 0.2606 0.045 Uiso calc 1 . .
    H H23E 0.2735 0.3817 0.2355 0.045 Uiso calc 1 . .
    H H23F 0.1194 0.3309 0.2509 0.045 Uiso calc 1 . .
    C C24B 0.1771(5) 0.50416(17) 0.28946(11) 0.0323(9) Uani d 1 . .
    H H24B 0.2626 0.5182 0.3120 0.048 Uiso calc 1 . .
    H H24E 0.0872 0.5404 0.2872 0.048 Uiso calc 1 . .
    H H24F 0.2342 0.4987 0.2603 0.048 Uiso calc 1 . .
loop_
    _atom_site_aniso_label
    _atom_site_aniso_U_11
    _atom_site_aniso_U_22
    _atom_site_aniso_U_33
    _atom_site_aniso_U_12
    _atom_site_aniso_U_13
    _atom_site_aniso_U_23
    O1A 0.0366(16) 0.0248(14) 0.0329(14) 0.0014(12) -0.0019(12) -0.0128(10)
    O2A 0.0243(14) 0.0266(13) 0.0295(13) -0.0025(12) 0.0005(11) -0.0031(10)
    O3A 0.0298(16) 0.0442(15) 0.0224(14) -0.0058(13) 0.0051(12) 0.0016(11)
    N1A 0.0296(19) 0.0282(16) 0.0207(16) -0.0023(14) 0.0012(14) -0.0059(13)
    C1A 0.018(2) 0.027(2) 0.025(2) 0.0001(16) 0.0036(16) 0.0005(14)
    C2A 0.021(2) 0.028(2) 0.027(2) -0.0012(17) 0.0015(16) 0.0008(15)
    C3A 0.030(2) 0.0219(18) 0.0228(19) -0.0021(16) 0.0047(17) -0.0006(14)
    C4A 0.024(2) 0.0242(19) 0.028(2) -0.0035(17) 0.0075(16) -0.0017(15)
    C5A 0.020(2) 0.0133(17) 0.028(2) 0.0011(16) 0.0059(17) -0.0014(14)
    C6A 0.016(2) 0.0227(19) 0.034(2) 0.0007(16) 0.0084(18) 0.0027(15)
    C7A 0.0145(19) 0.0252(18) 0.030(2) -0.0010(16) 0.0016(16) 0.0002(15)
    C8A 0.0149(18) 0.0132(16) 0.0235(19) 0.0002(15) 0.0008(15) -0.0028(13)
    C9A 0.0172(19) 0.0161(16) 0.0253(18) 0.0005(15) 0.0024(16) -0.0020(14)
    C10A 0.0140(18) 0.0156(16) 0.0274(18) -0.0007(15) 0.0015(16) -0.0008(13)
    C11A 0.016(2) 0.033(2) 0.024(2) -0.0011(17) -0.0005(16) 0.0009(15)
    C12A 0.015(2) 0.0266(19) 0.027(2) 0.0000(16) 0.0030(16) -0.0003(15)
    C13A 0.0190(19) 0.0149(16) 0.0210(18) 0.0003(15) 0.0005(16) -0.0040(13)
    C14A 0.0151(19) 0.0112(17) 0.0279(19) -0.0008(15) 0.0012(16) -0.0009(14)
    C15A 0.019(2) 0.0187(18) 0.030(2) 0.0024(16) 0.0004(16) 0.0000(14)
    C16A 0.021(2) 0.0176(18) 0.030(2) 0.0004(15) -0.0036(16) -0.0021(14)
    C17A 0.022(2) 0.0126(16) 0.0259(19) 0.0026(15) -0.0009(16) -0.0042(13)
    C18A 0.024(2) 0.0205(17) 0.0214(18) -0.0060(16) 0.0004(16) -0.0035(13)
    C19A 0.033(2) 0.0234(18) 0.0266(19) -0.0068(17) 0.0025(18) -0.0024(14)
    C20A 0.023(2) 0.0185(17) 0.0254(19) 0.0032(16) 0.0014(17) -0.0062(14)
    C21A 0.026(2) 0.031(2) 0.028(2) -0.0026(17) 0.0015(17) -0.0005(16)
    C22A 0.018(2) 0.026(2) 0.026(2) 0.0031(16) 0.0052(16) -0.0074(15)
    C23A 0.028(2) 0.050(2) 0.024(2) 0.0018(19) 0.0016(18) -0.0092(17)
    C24A 0.029(2) 0.028(2) 0.042(2) 0.0008(18) 0.0009(18) 0.0000(16)
    O1B 0.0315(15) 0.0202(12) 0.0206(12) 0.0058(11) -0.0002(11) -0.0011(9)
    O2B 0.0215(14) 0.0249(12) 0.0269(13) 0.0064(11) 0.0017(11) 0.0063(10)
    O3B 0.0290(16) 0.0349(15) 0.0184(14) -0.0094(12) -0.0034(11) 0.0058(10)
    N1B 0.0221(17) 0.0238(14) 0.0177(15) 0.0091(14) 0.0002(13) 0.0021(11)
    C1B 0.0157(19) 0.0251(18) 0.0199(18) 0.0001(16) -0.0014(15) 0.0018(14)
    C2B 0.021(2) 0.0228(18) 0.0226(19) -0.0033(15) 0.0003(16) 0.0018(14)
    C3B 0.026(2) 0.0195(17) 0.0153(18) -0.0002(16) -0.0022(15) 0.0001(14)
    C4B 0.021(2) 0.0216(19) 0.0224(19) -0.0043(15) -0.0039(16) -0.0014(14)
    C5B 0.019(2) 0.0121(17) 0.0191(18) -0.0028(15) -0.0009(15) 0.0001(13)
    C6B 0.016(2) 0.0168(17) 0.025(2) -0.0021(15) -0.0064(16) 0.0027(14)
    C7B 0.0160(19) 0.0149(16) 0.0233(19) 0.0013(15) -0.0013(15) -0.0015(13)
    C8B 0.0138(18) 0.0111(16) 0.0196(18) 0.0002(15) -0.0015(14) -0.0002(13)
    C9B 0.0146(19) 0.0116(15) 0.0183(17) 0.0006(14) -0.0006(14) -0.0002(12)
    C10B 0.0142(19) 0.0160(16) 0.0189(17) -0.0010(14) -0.0013(15) -0.0006(13)
    C11B 0.0130(19) 0.0255(19) 0.0173(18) -0.0004(15) 0.0012(15) -0.0004(14)
    C12B 0.0125(19) 0.0246(18) 0.0213(19) -0.0004(16) -0.0011(15) -0.0006(14)
    C13B 0.0136(18) 0.0156(16) 0.0184(17) 0.0006(15) -0.0038(14) -0.0019(13)
    C14B 0.0148(18) 0.0118(16) 0.0210(18) -0.0003(15) -0.0011(15) -0.0009(13)
    C15B 0.0156(19) 0.0181(17) 0.0217(19) -0.0012(16) 0.0017(15) 0.0015(13)
    C16B 0.0165(19) 0.0193(18) 0.0214(18) -0.0002(15) 0.0005(15) -0.0013(14)
    C17B 0.0161(19) 0.0133(16) 0.0195(17) 0.0013(14) -0.0010(15) 0.0005(13)
    C18B 0.022(2) 0.0203(17) 0.0193(17) 0.0061(17) -0.0020(16) -0.0027(13)
    C19B 0.028(2) 0.0229(17) 0.0202(18) 0.0055(18) 0.0004(16) -0.0013(13)
    C20B 0.0175(19) 0.0151(16) 0.0188(18) -0.0015(14) 0.0012(15) 0.0011(13)
    C21B 0.019(2) 0.033(2) 0.0197(18) 0.0022(16) -0.0010(15) 0.0005(15)
    C22B 0.0123(18) 0.0189(17) 0.0229(18) -0.0049(17) -0.0040(15) -0.0017(14)
    C23B 0.034(2) 0.036(2) 0.0190(18) 0.0055(19) -0.0005(17) -0.0012(15)
    C24B 0.038(2) 0.0243(19) 0.035(2) 0.0023(17) 0.0045(18) 0.0064(16)
_geom_special_details
;
All e.s.d.'s (except the e.s.d. in the dihedral angle between two l.s. planes)
are estimated using the full covariance matrix. The cell e.s.d.'s are taken
into account individually in the estimation of e.s.d.'s in distances, angles
and torsion angles; correlations between e.s.d.'s in cell parameters are only
used when they are defined by crystal symmetry. An approximate (isotropic)
treatment of cell e.s.d.'s is used for estimating e.s.d.'s involving l.s.
planes.
;
loop_
    _geom_bond_atom_site_label_1
    _geom_bond_atom_site_label_2
    _geom_bond_site_symmetry_2
    _geom_bond_distance
    _geom_bond_publ_flag
    O1A C22A . 1.232(4) ?
    O2A N1A . 1.410(3) ?
    O2A C24A . 1.433(4) ?
    O3A C3A . 1.422(4) ?
    O3A H3A . 0.86(4) ?
    N1A C22A . 1.356(4) ?
    N1A C23A . 1.456(4) ?
    C1A C2A . 1.535(4) ?
    C1A C10A . 1.540(4) ?
    C1A H1A . 0.9900 ?
    C1A H2A . 0.9900 ?
    C2A C3A . 1.503(5) ?
    C2A H4A . 0.9900 ?
    C2A H5A . 0.9900 ?
    C3A C4A . 1.523(5) ?
    C3A H31A . 1.0000 ?
    C4A C5A . 1.514(4) ?
    C4A H41A . 0.9900 ?
    C4A H42A . 0.9900 ?
    C5A C6A . 1.322(5) ?
    C5A C10A . 1.521(5) ?
    C6A C7A . 1.499(4) ?
    C6A H61A . 0.9500 ?
    C7A C8A . 1.523(5) ?
    C7A H71A . 0.9900 ?
    C7A H72A . 0.9900 ?
    C8A C14A . 1.524(4) ?
    C8A C9A . 1.542(4) ?
    C8A H81A . 1.0000 ?
    C9A C11A . 1.538(4) ?
    C9A C10A . 1.552(4) ?
    C9A H91A . 1.0000 ?
    C10A C19A . 1.542(4) ?
    C11A C12A . 1.536(4) ?
    C11A H11A . 0.9900 ?
    C11A H11C . 0.9900 ?
    C12A C13A . 1.528(4) ?
    C12A H12A . 0.9900 ?
    C12A H12C . 0.9900 ?
    C13A C14A . 1.541(4) ?
    C13A C18A . 1.541(4) ?
    C13A C17A . 1.551(4) ?
    C14A C15A . 1.522(4) ?
    C14A H14A . 1.0000 ?
    C15A C16A . 1.546(4) ?
    C15A H15A . 0.9900 ?
    C15A H15C . 0.9900 ?
    C16A C17A . 1.557(5) ?
    C16A H16A . 0.9900 ?
    C16A H16C . 0.9900 ?
    C17A C20A . 1.527(4) ?
    C17A H17A . 1.0000 ?
    C18A H18A . 0.9800 ?
    C18A H18C . 0.9800 ?
    C18A H18D . 0.9800 ?
    C19A H19A . 0.9800 ?
    C19A H19C . 0.9800 ?
    C19A H19D . 0.9800 ?
    C20A C22A . 1.517(4) ?
    C20A C21A . 1.533(5) ?
    C20A H20A . 1.0000 ?
    C21A H21A . 0.9800 ?
    C21A H21C . 0.9800 ?
    C21A H21D . 0.9800 ?
    C23A H23A . 0.9800 ?
    C23A H23C . 0.9800 ?
    C23A H23D . 0.9800 ?
    C24A H24A . 0.9800 ?
    C24A H24C . 0.9800 ?
    C24A H24D . 0.9800 ?
    O1B C22B . 1.225(4) ?
    O2B N1B . 1.418(3) ?
    O2B C24B . 1.431(4) ?
    O3B C3B . 1.436(4) ?
    O3B H3B . 0.83(4) ?
    N1B C22B . 1.370(4) ?
    N1B C23B . 1.461(4) ?
    C1B C2B . 1.523(4) ?
    C1B C10B . 1.541(4) ?
    C1B H1B . 0.9900 ?
    C1B H2B . 0.9900 ?
    C2B C3B . 1.503(4) ?
    C2B H4B . 0.9900 ?
    C2B H5B . 0.9900 ?
    C3B C4B . 1.513(4) ?
    C3B H31B . 1.0000 ?
    C4B C5B . 1.522(4) ?
    C4B H41B . 0.9900 ?
    C4B H42B . 0.9900 ?
    C5B C6B . 1.327(4) ?
    C5B C10B . 1.522(4) ?
    C6B C7B . 1.501(4) ?
    C6B H61B . 0.9500 ?
    C7B C8B . 1.524(4) ?
    C7B H71B . 0.9900 ?
    C7B H72B . 0.9900 ?
    C8B C14B . 1.525(4) ?
    C8B C9B . 1.532(4) ?
    C8B H81B . 1.0000 ?
    C9B C11B . 1.535(4) ?
    C9B C10B . 1.559(4) ?
    C9B H91B . 1.0000 ?
    C10B C19B . 1.544(4) ?
    C11B C12B . 1.540(4) ?
    C11B H11B . 0.9900 ?
    C11B H11E . 0.9900 ?
    C12B C13B . 1.531(4) ?
    C12B H12B . 0.9900 ?
    C12B H12E . 0.9900 ?
    C13B C18B . 1.535(4) ?
    C13B C14B . 1.543(4) ?
    C13B C17B . 1.556(4) ?
    C14B C15B . 1.523(4) ?
    C14B H14B . 1.0000 ?
    C15B C16B . 1.550(4) ?
    C15B H15B . 0.9900 ?
    C15B H15E . 0.9900 ?
    C16B C17B . 1.548(4) ?
    C16B H16B . 0.9900 ?
    C16B H16E . 0.9900 ?
    C17B C20B . 1.531(4) ?
    C17B H17B . 1.0000 ?
    C18B H18B . 0.9800 ?
    C18B H18E . 0.9800 ?
    C18B H18F . 0.9800 ?
    C19B H19B . 0.9800 ?
    C19B H19E . 0.9800 ?
    C19B H19F . 0.9800 ?
    C20B C22B . 1.523(4) ?
    C20B C21B . 1.535(4) ?
    C20B H20B . 1.0000 ?
    C21B H21B . 0.9800 ?
    C21B H21E . 0.9800 ?
    C21B H21F . 0.9800 ?
    C23B H23B . 0.9800 ?
    C23B H23E . 0.9800 ?
    C23B H23F . 0.9800 ?
    C24B H24B . 0.9800 ?
    C24B H24E . 0.9800 ?
    C24B H24F . 0.9800 ?
loop_
    _geom_angle_atom_site_label_1
    _geom_angle_atom_site_label_2
    _geom_angle_atom_site_label_3
    _geom_angle_site_symmetry_1
    _geom_angle_site_symmetry_3
    _geom_angle
    _geom_angle_publ_flag
    N1A O2A C24A . . 109.5(2) ?
    C3A O3A H3A . . 107(3) ?
    C22A N1A O2A . . 117.5(2) ?
    C22A N1A C23A . . 123.6(3) ?
    O2A N1A C23A . . 113.3(2) ?
    C2A C1A C10A . . 114.9(3) ?
    C2A C1A H1A . . 108.5 ?
    C10A C1A H1A . . 108.5 ?
    C2A C1A H2A . . 108.5 ?
    C10A C1A H2A . . 108.5 ?
    H1A C1A H2A . . 107.5 ?
    C3A C2A C1A . . 110.0(3) ?
    C3A C2A H4A . . 109.7 ?
    C1A C2A H4A . . 109.7 ?
    C3A C2A H5A . . 109.7 ?
    C1A C2A H5A . . 109.7 ?
    H4A C2A H5A . . 108.2 ?
    O3A C3A C2A . . 108.2(3) ?
    O3A C3A C4A . . 111.5(3) ?
    C2A C3A C4A . . 110.5(3) ?
    O3A C3A H31A . . 108.9 ?
    C2A C3A H31A . . 108.9 ?
    C4A C3A H31A . . 108.9 ?
    C5A C4A C3A . . 113.1(3) ?
    C5A C4A H41A . . 109.0 ?
    C3A C4A H41A . . 109.0 ?
    C5A C4A H42A . . 109.0 ?
    C3A C4A H42A . . 109.0 ?
    H41A C4A H42A . . 107.8 ?
    C6A C5A C4A . . 120.8(3) ?
    C6A C5A C10A . . 123.3(3) ?
    C4A C5A C10A . . 115.8(3) ?
    C5A C6A C7A . . 124.9(3) ?
    C5A C6A H61A . . 117.5 ?
    C7A C6A H61A . . 117.5 ?
    C6A C7A C8A . . 112.8(3) ?
    C6A C7A H71A . . 109.0 ?
    C8A C7A H71A . . 109.0 ?
    C6A C7A H72A . . 109.0 ?
    C8A C7A H72A . . 109.0 ?
    H71A C7A H72A . . 107.8 ?
    C7A C8A C14A . . 111.2(3) ?
    C7A C8A C9A . . 109.8(2) ?
    C14A C8A C9A . . 110.1(3) ?
    C7A C8A H81A . . 108.6 ?
    C14A C8A H81A . . 108.6 ?
    C9A C8A H81A . . 108.6 ?
    C11A C9A C8A . . 112.2(2) ?
    C11A C9A C10A . . 113.3(3) ?
    C8A C9A C10A . . 112.4(2) ?
    C11A C9A H91A . . 106.1 ?
    C8A C9A H91A . . 106.1 ?
    C10A C9A H91A . . 106.1 ?
    C5A C10A C1A . . 108.6(2) ?
    C5A C10A C19A . . 108.0(3) ?
    C1A C10A C19A . . 109.3(3) ?
    C5A C10A C9A . . 110.1(3) ?
    C1A C10A C9A . . 109.1(2) ?
    C19A C10A C9A . . 111.7(2) ?
    C12A C11A C9A . . 114.9(3) ?
    C12A C11A H11A . . 108.5 ?
    C9A C11A H11A . . 108.5 ?
    C12A C11A H11C . . 108.5 ?
    C9A C11A H11C . . 108.5 ?
    H11A C11A H11C . . 107.5 ?
    C13A C12A C11A . . 112.0(3) ?
    C13A C12A H12A . . 109.2 ?
    C11A C12A H12A . . 109.2 ?
    C13A C12A H12C . . 109.2 ?
    C11A C12A H12C . . 109.2 ?
    H12A C12A H12C . . 107.9 ?
    C12A C13A C14A . . 106.7(2) ?
    C12A C13A C18A . . 110.5(3) ?
    C14A C13A C18A . . 112.0(3) ?
    C12A C13A C17A . . 116.5(3) ?
    C14A C13A C17A . . 100.5(3) ?
    C18A C13A C17A . . 110.1(2) ?
    C15A C14A C8A . . 118.6(3) ?
    C15A C14A C13A . . 104.6(2) ?
    C8A C14A C13A . . 114.6(3) ?
    C15A C14A H14A . . 106.1 ?
    C8A C14A H14A . . 106.1 ?
    C13A C14A H14A . . 106.1 ?
    C14A C15A C16A . . 103.7(3) ?
    C14A C15A H15A . . 111.0 ?
    C16A C15A H15A . . 111.0 ?
    C14A C15A H15C . . 111.0 ?
    C16A C15A H15C . . 111.0 ?
    H15A C15A H15C . . 109.0 ?
    C15A C16A C17A . . 107.0(3) ?
    C15A C16A H16A . . 110.3 ?
    C17A C16A H16A . . 110.3 ?
    C15A C16A H16C . . 110.3 ?
    C17A C16A H16C . . 110.3 ?
    H16A C16A H16C . . 108.6 ?
    C20A C17A C13A . . 117.8(3) ?
    C20A C17A C16A . . 111.6(3) ?
    C13A C17A C16A . . 104.0(3) ?
    C20A C17A H17A . . 107.7 ?
    C13A C17A H17A . . 107.7 ?
    C16A C17A H17A . . 107.7 ?
    C13A C18A H18A . . 109.5 ?
    C13A C18A H18C . . 109.5 ?
    H18A C18A H18C . . 109.5 ?
    C13A C18A H18D . . 109.5 ?
    H18A C18A H18D . . 109.5 ?
    H18C C18A H18D . . 109.5 ?
    C10A C19A H19A . . 109.5 ?
    C10A C19A H19C . . 109.5 ?
    H19A C19A H19C . . 109.5 ?
    C10A C19A H19D . . 109.5 ?
    H19A C19A H19D . . 109.5 ?
    H19C C19A H19D . . 109.5 ?
    C22A C20A C17A . . 109.9(3) ?
    C22A C20A C21A . . 106.3(3) ?
    C17A C20A C21A . . 114.6(3) ?
    C22A C20A H20A . . 108.6 ?
    C17A C20A H20A . . 108.6 ?
    C21A C20A H20A . . 108.6 ?
    C20A C21A H21A . . 109.5 ?
    C20A C21A H21C . . 109.5 ?
    H21A C21A H21C . . 109.5 ?
    C20A C21A H21D . . 109.5 ?
    H21A C21A H21D . . 109.5 ?
    H21C C21A H21D . . 109.5 ?
    O1A C22A N1A . . 119.4(3) ?
    O1A C22A C20A . . 122.3(3) ?
    N1A C22A C20A . . 118.3(3) ?
    N1A C23A H23A . . 109.5 ?
    N1A C23A H23C . . 109.5 ?
    H23A C23A H23C . . 109.5 ?
    N1A C23A H23D . . 109.5 ?
    H23A C23A H23D . . 109.5 ?
    H23C C23A H23D . . 109.5 ?
    O2A C24A H24A . . 109.5 ?
    O2A C24A H24C . . 109.5 ?
    H24A C24A H24C . . 109.5 ?
    O2A C24A H24D . . 109.5 ?
    H24A C24A H24D . . 109.5 ?
    H24C C24A H24D . . 109.5 ?
    N1B O2B C24B . . 109.7(2) ?
    C3B O3B H3B . . 107(2) ?
    C22B N1B O2B . . 116.2(2) ?
    C22B N1B C23B . . 121.2(2) ?
    O2B N1B C23B . . 112.2(2) ?
    C2B C1B C10B . . 114.4(3) ?
    C2B C1B H1B . . 108.7 ?
    C10B C1B H1B . . 108.7 ?
    C2B C1B H2B . . 108.7 ?
    C10B C1B H2B . . 108.7 ?
    H1B C1B H2B . . 107.6 ?
    C3B C2B C1B . . 110.3(3) ?
    C3B C2B H4B . . 109.6 ?
    C1B C2B H4B . . 109.6 ?
    C3B C2B H5B . . 109.6 ?
    C1B C2B H5B . . 109.6 ?
    H4B C2B H5B . . 108.1 ?
    O3B C3B C2B . . 112.1(3) ?
    O3B C3B C4B . . 107.1(2) ?
    C2B C3B C4B . . 110.7(2) ?
    O3B C3B H31B . . 109.0 ?
    C2B C3B H31B . . 109.0 ?
    C4B C3B H31B . . 109.0 ?
    C3B C4B C5B . . 112.5(3) ?
    C3B C4B H41B . . 109.1 ?
    C5B C4B H41B . . 109.1 ?
    C3B C4B H42B . . 109.1 ?
    C5B C4B H42B . . 109.1 ?
    H41B C4B H42B . . 107.8 ?
    C6B C5B C4B . . 119.8(3) ?
    C6B C5B C10B . . 123.4(3) ?
    C4B C5B C10B . . 116.8(3) ?
    C5B C6B C7B . . 124.9(3) ?
    C5B C6B H61B . . 117.6 ?
    C7B C6B H61B . . 117.6 ?
    C6B C7B C8B . . 113.5(3) ?
    C6B C7B H71B . . 108.9 ?
    C8B C7B H71B . . 108.9 ?
    C6B C7B H72B . . 108.9 ?
    C8B C7B H72B . . 108.9 ?
    H71B C7B H72B . . 107.7 ?
    C7B C8B C14B . . 110.3(3) ?
    C7B C8B C9B . . 110.5(2) ?
    C14B C8B C9B . . 109.3(2) ?
    C7B C8B H81B . . 108.9 ?
    C14B C8B H81B . . 108.9 ?
    C9B C8B H81B . . 108.9 ?
    C8B C9B C11B . . 111.4(2) ?
    C8B C9B C10B . . 113.3(2) ?
    C11B C9B C10B . . 113.1(2) ?
    C8B C9B H91B . . 106.1 ?
    C11B C9B H91B . . 106.1 ?
    C10B C9B H91B . . 106.1 ?
    C5B C10B C1B . . 108.9(2) ?
    C5B C10B C19B . . 108.6(3) ?
    C1B C10B C19B . . 109.4(3) ?
    C5B C10B C9B . . 109.8(3) ?
    C1B C10B C9B . . 108.9(2) ?
    C19B C10B C9B . . 111.3(2) ?
    C9B C11B C12B . . 113.9(3) ?
    C9B C11B H11B . . 108.8 ?
    C12B C11B H11B . . 108.8 ?
    C9B C11B H11E . . 108.8 ?
    C12B C11B H11E . . 108.8 ?
    H11B C11B H11E . . 107.7 ?
    C13B C12B C11B . . 112.2(3) ?
    C13B C12B H12B . . 109.2 ?
    C11B C12B H12B . . 109.2 ?
    C13B C12B H12E . . 109.2 ?
    C11B C12B H12E . . 109.2 ?
    H12B C12B H12E . . 107.9 ?
    C12B C13B C18B . . 110.6(3) ?
    C12B C13B C14B . . 106.6(2) ?
    C18B C13B C14B . . 112.6(3) ?
    C12B C13B C17B . . 117.4(2) ?
    C18B C13B C17B . . 110.2(2) ?
    C14B C13B C17B . . 98.9(2) ?
    C15B C14B C8B . . 118.5(3) ?
    C15B C14B C13B . . 105.0(2) ?
    C8B C14B C13B . . 115.3(3) ?
    C15B C14B H14B . . 105.6 ?
    C8B C14B H14B . . 105.6 ?
    C13B C14B H14B . . 105.6 ?
    C14B C15B C16B . . 103.9(3) ?
    C14B C15B H15B . . 111.0 ?
    C16B C15B H15B . . 111.0 ?
    C14B C15B H15E . . 111.0 ?
    C16B C15B H15E . . 111.0 ?
    H15B C15B H15E . . 109.0 ?
    C17B C16B C15B . . 106.3(2) ?
    C17B C16B H16B . . 110.5 ?
    C15B C16B H16B . . 110.5 ?
    C17B C16B H16E . . 110.5 ?
    C15B C16B H16E . . 110.5 ?
    H16B C16B H16E . . 108.7 ?
    C20B C17B C16B . . 112.4(2) ?
    C20B C17B C13B . . 119.5(2) ?
    C16B C17B C13B . . 103.6(2) ?
    C20B C17B H17B . . 106.9 ?
    C16B C17B H17B . . 106.9 ?
    C13B C17B H17B . . 106.9 ?
    C13B C18B H18B . . 109.5 ?
    C13B C18B H18E . . 109.5 ?
    H18B C18B H18E . . 109.5 ?
    C13B C18B H18F . . 109.5 ?
    H18B C18B H18F . . 109.5 ?
    H18E C18B H18F . . 109.5 ?
    C10B C19B H19B . . 109.5 ?
    C10B C19B H19E . . 109.5 ?
    H19B C19B H19E . . 109.5 ?
    C10B C19B H19F . . 109.5 ?
    H19B C19B H19F . . 109.5 ?
    H19E C19B H19F . . 109.5 ?
    C22B C20B C17B . . 109.1(3) ?
    C22B C20B C21B . . 107.5(3) ?
    C17B C20B C21B . . 113.6(2) ?
    C22B C20B H20B . . 108.8 ?
    C17B C20B H20B . . 108.8 ?
    C21B C20B H20B . . 108.8 ?
    C20B C21B H21B . . 109.5 ?
    C20B C21B H21E . . 109.5 ?
    H21B C21B H21E . . 109.5 ?
    C20B C21B H21F . . 109.5 ?
    H21B C21B H21F . . 109.5 ?
    H21E C21B H21F . . 109.5 ?
    O1B C22B N1B . . 119.1(3) ?
    O1B C22B C20B . . 122.5(3) ?
    N1B C22B C20B . . 118.4(3) ?
    N1B C23B H23B . . 109.5 ?
    N1B C23B H23E . . 109.5 ?
    H23B C23B H23E . . 109.5 ?
    N1B C23B H23F . . 109.5 ?
    H23B C23B H23F . . 109.5 ?
    H23E C23B H23F . . 109.5 ?
    O2B C24B H24B . . 109.5 ?
    O2B C24B H24E . . 109.5 ?
    H24B C24B H24E . . 109.5 ?
    O2B C24B H24F . . 109.5 ?
    H24B C24B H24F . . 109.5 ?
    H24E C24B H24F . . 109.5 ?
loop_
    _geom_torsion_atom_site_label_1
    _geom_torsion_atom_site_label_2
    _geom_torsion_atom_site_label_3
    _geom_torsion_atom_site_label_4
    _geom_torsion_site_symmetry_1
    _geom_torsion_site_symmetry_2
    _geom_torsion_site_symmetry_3
    _geom_torsion_site_symmetry_4
    _geom_torsion
    _geom_torsion_publ_flag
    C24A O2A N1A C22A . . . . 112.3(3) ?
    C24A O2A N1A C23A . . . . -93.4(3) ?
    C10A C1A C2A C3A . . . . -57.2(4) ?
    C1A C2A C3A O3A . . . . 178.6(3) ?
    C1A C2A C3A C4A . . . . 56.3(4) ?
    O3A C3A C4A C5A . . . . -174.3(3) ?
    C2A C3A C4A C5A . . . . -53.9(4) ?
    C3A C4A C5A C6A . . . . -129.7(3) ?
    C3A C4A C5A C10A . . . . 50.5(4) ?
    C4A C5A C6A C7A . . . . -177.5(3) ?
    C10A C5A C6A C7A . . . . 2.3(5) ?
    C5A C6A C7A C8A . . . . 12.6(5) ?
    C6A C7A C8A C14A . . . . -164.5(3) ?
    C6A C7A C8A C9A . . . . -42.5(3) ?
    C7A C8A C9A C11A . . . . -170.4(3) ?
    C14A C8A C9A C11A . . . . -47.7(3) ?
    C7A C8A C9A C10A . . . . 60.5(3) ?
    C14A C8A C9A C10A . . . . -176.8(2) ?
    C6A C5A C10A C1A . . . . 133.4(3) ?
    C4A C5A C10A C1A . . . . -46.8(4) ?
    C6A C5A C10A C19A . . . . -108.2(3) ?
    C4A C5A C10A C19A . . . . 71.6(3) ?
    C6A C5A C10A C9A . . . . 14.0(4) ?
    C4A C5A C10A C9A . . . . -166.2(3) ?
    C2A C1A C10A C5A . . . . 50.5(4) ?
    C2A C1A C10A C19A . . . . -67.1(4) ?
    C2A C1A C10A C9A . . . . 170.5(3) ?
    C11A C9A C10A C5A . . . . -173.5(2) ?
    C8A C9A C10A C5A . . . . -45.0(3) ?
    C11A C9A C10A C1A . . . . 67.4(3) ?
    C8A C9A C10A C1A . . . . -164.1(3) ?
    C11A C9A C10A C19A . . . . -53.5(4) ?
    C8A C9A C10A C19A . . . . 75.0(3) ?
    C8A C9A C11A C12A . . . . 47.0(4) ?
    C10A C9A C11A C12A . . . . 175.6(3) ?
    C9A C11A C12A C13A . . . . -52.4(4) ?
    C11A C12A C13A C14A . . . . 56.0(3) ?
    C11A C12A C13A C18A . . . . -66.0(3) ?
    C11A C12A C13A C17A . . . . 167.3(3) ?
    C7A C8A C14A C15A . . . . -56.5(4) ?
    C9A C8A C14A C15A . . . . -178.3(3) ?
    C7A C8A C14A C13A . . . . 179.2(2) ?
    C9A C8A C14A C13A . . . . 57.4(3) ?
    C12A C13A C14A C15A . . . . 167.5(2) ?
    C18A C13A C14A C15A . . . . -71.4(3) ?
    C17A C13A C14A C15A . . . . 45.5(3) ?
    C12A C13A C14A C8A . . . . -61.0(3) ?
    C18A C13A C14A C8A . . . . 60.1(3) ?
    C17A C13A C14A C8A . . . . 177.0(2) ?
    C8A C14A C15A C16A . . . . -164.3(3) ?
    C13A C14A C15A C16A . . . . -35.2(3) ?
    C14A C15A C16A C17A . . . . 11.0(3) ?
    C12A C13A C17A C20A . . . . 83.7(3) ?
    C14A C13A C17A C20A . . . . -161.5(3) ?
    C18A C13A C17A C20A . . . . -43.2(4) ?
    C12A C13A C17A C16A . . . . -152.3(3) ?
    C14A C13A C17A C16A . . . . -37.4(3) ?
    C18A C13A C17A C16A . . . . 80.9(3) ?
    C15A C16A C17A C20A . . . . 144.9(2) ?
    C15A C16A C17A C13A . . . . 16.9(3) ?
    C13A C17A C20A C22A . . . . 178.5(3) ?
    C16A C17A C20A C22A . . . . 58.3(3) ?
    C13A C17A C20A C21A . . . . -62.0(4) ?
    C16A C17A C20A C21A . . . . 177.9(3) ?
    O2A N1A C22A O1A . . . . 166.4(3) ?
    C23A N1A C22A O1A . . . . 14.9(5) ?
    O2A N1A C22A C20A . . . . -14.0(4) ?
    C23A N1A C22A C20A . . . . -165.5(3) ?
    C17A C20A C22A O1A . . . . 37.4(4) ?
    C21A C20A C22A O1A . . . . -87.2(4) ?
    C17A C20A C22A N1A . . . . -142.2(3) ?
    C21A C20A C22A N1A . . . . 93.2(3) ?
    C24B O2B N1B C22B . . . . 122.9(3) ?
    C24B O2B N1B C23B . . . . -91.7(3) ?
    C10B C1B C2B C3B . . . . -58.0(3) ?
    C1B C2B C3B O3B . . . . 177.7(2) ?
    C1B C2B C3B C4B . . . . 58.2(3) ?
    O3B C3B C4B C5B . . . . -176.0(3) ?
    C2B C3B C4B C5B . . . . -53.5(4) ?
    C3B C4B C5B C6B . . . . -131.5(3) ?
    C3B C4B C5B C10B . . . . 48.4(4) ?
    C4B C5B C6B C7B . . . . -179.6(3) ?
    C10B C5B C6B C7B . . . . 0.5(5) ?
    C5B C6B C7B C8B . . . . 11.6(4) ?
    C6B C7B C8B C14B . . . . -160.5(2) ?
    C6B C7B C8B C9B . . . . -39.6(3) ?
    C7B C8B C9B C11B . . . . -172.9(3) ?
    C14B C8B C9B C11B . . . . -51.4(3) ?
    C7B C8B C9B C10B . . . . 58.2(3) ?
    C14B C8B C9B C10B . . . . 179.7(2) ?
    C6B C5B C10B C1B . . . . 135.2(3) ?
    C4B C5B C10B C1B . . . . -44.7(3) ?
    C6B C5B C10B C19B . . . . -105.8(3) ?
    C4B C5B C10B C19B . . . . 74.3(3) ?
    C6B C5B C10B C9B . . . . 16.1(4) ?
    C4B C5B C10B C9B . . . . -163.8(2) ?
    C2B C1B C10B C5B . . . . 49.4(3) ?
    C2B C1B C10B C19B . . . . -69.1(3) ?
    C2B C1B C10B C9B . . . . 169.1(3) ?
    C8B C9B C10B C5B . . . . -45.2(3) ?
    C11B C9B C10B C5B . . . . -173.2(2) ?
    C8B C9B C10B C1B . . . . -164.3(2) ?
    C11B C9B C10B C1B . . . . 67.7(3) ?
    C8B C9B C10B C19B . . . . 75.1(3) ?
    C11B C9B C10B C19B . . . . -52.9(3) ?
    C8B C9B C11B C12B . . . . 51.4(3) ?
    C10B C9B C11B C12B . . . . -179.6(2) ?
    C9B C11B C12B C13B . . . . -54.1(3) ?
    C11B C12B C13B C18B . . . . -68.3(3) ?
    C11B C12B C13B C14B . . . . 54.4(3) ?
    C11B C12B C13B C17B . . . . 164.0(3) ?
    C7B C8B C14B C15B . . . . -54.4(4) ?
    C9B C8B C14B C15B . . . . -176.1(3) ?
    C7B C8B C14B C13B . . . . 179.9(2) ?
    C9B C8B C14B C13B . . . . 58.3(3) ?
    C12B C13B C14B C15B . . . . 168.6(2) ?
    C18B C13B C14B C15B . . . . -69.9(3) ?
    C17B C13B C14B C15B . . . . 46.4(3) ?
    C12B C13B C14B C8B . . . . -59.0(3) ?
    C18B C13B C14B C8B . . . . 62.4(3) ?
    C17B C13B C14B C8B . . . . 178.8(2) ?
    C8B C14B C15B C16B . . . . -162.5(3) ?
    C13B C14B C15B C16B . . . . -32.0(3) ?
    C14B C15B C16B C17B . . . . 4.4(3) ?
    C15B C16B C17B C20B . . . . 154.5(2) ?
    C15B C16B C17B C13B . . . . 24.2(3) ?
    C12B C13B C17B C20B . . . . 77.7(3) ?
    C18B C13B C17B C20B . . . . -50.2(4) ?
    C14B C13B C17B C20B . . . . -168.3(3) ?
    C12B C13B C17B C16B . . . . -156.4(3) ?
    C18B C13B C17B C16B . . . . 75.7(3) ?
    C14B C13B C17B C16B . . . . -42.5(3) ?
    C16B C17B C20B C22B . . . . 58.9(3) ?
    C13B C17B C20B C22B . . . . -179.5(3) ?
    C16B C17B C20B C21B . . . . 178.9(3) ?
    C13B C17B C20B C21B . . . . -59.5(4) ?
    O2B N1B C22B O1B . . . . 162.6(3) ?
    C23B N1B C22B O1B . . . . 20.5(5) ?
    O2B N1B C22B C20B . . . . -18.9(4) ?
    C23B N1B C22B C20B . . . . -161.0(3) ?
    C17B C20B C22B O1B . . . . 27.8(4) ?
    C21B C20B C22B O1B . . . . -95.8(4) ?
    C17B C20B C22B N1B . . . . -150.7(3) ?
    C21B C20B C22B N1B . . . . 85.8(3) ?
loop_
    _geom_hbond_atom_site_label_D
    _geom_hbond_atom_site_label_H
    _geom_hbond_atom_site_label_A
    _geom_hbond_site_symmetry_A
    _geom_hbond_distance_DH
    _geom_hbond_distance_HA
    _geom_hbond_distance_DA
    _geom_hbond_angle_DHA
    O3A H3A O3B 2_664 0.86(4) 1.93(4) 2.782(4) 180(5)
    O3B H3B O1A 3_646 0.83(4) 1.95(4) 2.768(3) 169(4)
_shelx_hkl_file
;
   1   0   0    0.20    0.40
   1   0   0    0.20    0.40
  -1   0   0    0.20    0.40
  -1   0   0    0.00    0.30
  -2   0   0 1456.95   39.90
  -2   0   0 1531.35   45.10
   2   0   0 1471.85   39.90
   2   0   0 1508.45   45.00
   3   0   0    0.00    1.00
   3   0   0    0.10    0.90
  -3   0   0    0.10    1.00
  -3   0   0    0.10    0.90
   4   0   0   53.79    3.50
  -4   0   0   49.90    3.90
   4   0   0   47.70    3.60
  -4   0   0   48.40    3.40
  -5   0   0   -0.10    1.90
   5   0   0    0.20    1.70
  -5   0   0    1.40    1.60
   5   0   0   -1.60    1.40
   6   0   0  155.08    7.70
  -6   0   0  148.29    7.40
  -6   0   0  144.29    8.60
   6   0   0  162.68    8.30
  -7   0   0   -2.70    3.40
  -7   0   0    0.30    2.70
   7   0   0    1.80    3.00
   7   0   0    0.30    3.10
   8   0   0    7.60    4.00
  -8   0   0   14.90    3.80
  -8   0   0    3.80    5.00
  -9   0   0    7.90    4.90
   9   0   0   -4.10    4.90
   1   1   0   77.79    2.50
  -1  -1   0   78.79    3.10
   1  -1   0   78.99    2.80
   1  -1   0   84.59    3.00
  -1   1   0   80.29    2.90
  -1  -1   0   76.99    2.50
   2   1   0    4.40    0.90
  -2  -1   0    4.60    1.10
  -2  -1   0    5.30    0.90
  -2   1   0    5.50    1.00
  -2   1   0    5.30    1.00
   2  -1   0    4.70    1.00
   2  -1   0    6.50    1.10
   2   1   0    4.30    1.00
  -3  -1   0    0.80    1.00
  -3  -1   0    0.90    1.00
   3   1   0    2.20    1.00
  -3   1   0    1.20    1.10
  -3   1   0    1.70    1.00
   3  -1   0    2.20    1.10
   3   1   0    0.50    0.90
   3  -1   0    1.00    0.90
   4  -1   0  124.79    6.00
   4   1   0  123.49    5.40
   4   1   0  129.19    6.20
  -4  -1   0  130.29    6.40
  -4   1   0  124.89    6.10
   4  -1   0  125.99    5.60
  -4   1   0  128.69    5.60
  -4  -1   0  124.69    5.40
   5  -1   0   -0.10    1.70
  -5   1   0   -0.10    1.90
   5   1   0    1.00    1.70
  -5  -1   0    1.30    2.10
   5   1   0    1.10    1.80
  -5  -1   0   -1.60    1.50
   5  -1   0   -0.20    1.60
   6  -1   0   26.30    3.70
  -6   1   0   27.30    4.10
  -6   1   0   30.10    4.00
   6   1   0   29.20    4.10
  -6  -1   0   30.20    5.00
   6   1   0   24.90    4.10
  -6  -1   0   30.00    4.10
   7  -1   0    0.60    3.10
   7  -1   0    1.00    3.00
  -7  -1   0   -0.70    3.60
  -7  -1   0   -4.80    2.60
  -7   1   0   -3.60    3.20
   7   1   0    0.60    3.00
   7   1   0    0.00    3.00
  -7   1   0   -1.00    2.80
  -8   1   0   16.80    4.00
  -8  -1   0   13.40    4.20
  -8   1   0    4.10    5.20
   8   1   0    0.60    4.20
   8   1   0    9.90    4.30
  -8  -1   0   -1.30    4.60
   8  -1   0   -2.10    3.40
  -9   1   0    9.60    7.60
  -9  -1   0    2.00    4.80
   9  -1   0   -0.80    5.10
  -9   1   0    6.40    4.90
  -1   2   0 1369.86   41.10
  -1  -2   0 1409.06   41.50
  -1  -2   0 1365.66   36.30
  -1   2   0 1354.16   36.80
   1  -2   0 1394.56   41.10
   1   2   0 1382.46   36.30
   1  -2   0 1334.57   36.80
   1   2   0 1470.55   41.50
   2   2   0  114.49    4.80
   2  -2   0  114.69    4.40
  -2  -2   0  111.59    3.90
   2  -2   0  120.89    4.60
  -2   2   0  120.09    4.60
  -2   2   0  117.09    4.40
  -2  -2   0  125.59    5.00
   2   2   0  112.19    3.90
   3   2   0   26.20    2.40
  -3  -2   0   27.10    2.10
   3   2   0   21.70    1.90
  -3   2   0   24.30    2.30
  -3   2   0   23.40    2.30
  -3  -2   0   25.20    2.60
   3  -2   0   23.70    2.30
   3  -2   0   25.60    2.30
   4  -2   0  209.78    8.60
  -4  -2   0  204.38    9.00
  -4   2   0  218.18    8.60
   4   2   0  219.18    8.90
   4   2   0  211.48    7.60
  -4   2   0  218.78    8.10
  -4  -2   0  209.98    7.60
   4  -2   0  217.08    8.30
   5   2   0   95.79    5.10
   5  -2   0   91.79    5.50
  -5   2   0   87.69    5.20
   5   2   0   94.99    5.80
  -5  -2   0   90.39    4.90
  -5  -2   0   93.49    6.10
   5  -2   0   94.99    5.60
  -5   2   0   91.99    5.70
   6   2   0   53.69    5.00
  -6   2   0   42.20    5.40
   6  -2   0   48.40    5.20
  -6   2   0   41.50    4.70
  -6  -2   0   47.60    5.90
   6   2   0   47.10    4.60
  -6  -2   0   44.20    4.50
   6  -2   0   39.80    4.50
  -7  -2   0  195.78   11.50
  -7   2   0  200.88   11.00
   7  -2   0  199.28   10.10
   7   2   0  195.28    9.40
  -7   2   0  191.78    9.50
   7  -2   0  204.68   10.50
   8   2   0    3.50    3.90
   8   2   0    5.40    4.20
  -8   2   0    4.60    3.40
  -8  -2   0   -3.50    5.10
  -8   2   0   13.00    5.40
   8  -2   0   -1.70    3.60
  -8  -2   0    0.60    3.40
   9  -2   0   20.10    6.00
  -9  -2   0   24.10    5.50
  -9   2   0   15.10    5.50
  -9   2   0    8.00    7.30
   0  -3   0    0.40    0.30
   0   3   0    0.10    0.30
   0  -3   0   -0.20    0.30
  -1  -3   0   90.69    3.70
  -1  -3   0   86.39    2.50
   1   3   0   87.79    3.60
  -1   3   0   87.99    3.30
   1  -3   0   86.49    3.20
   1   3   0   89.19    2.50
  -1   3   0   88.89    3.20
   2  -3   0  159.58    5.70
  -2  -3   0  161.28    6.40
   2   3   0  154.38    4.90
  -2  -3   0  156.78    5.00
  -2   3   0  155.38    5.60
  -2   3   0  156.18    5.70
   2  -3   0  165.08    5.90
   2   3   0  165.88    6.30
  -3   3   0   86.69    4.10
  -3  -3   0   85.19    4.70
   3  -3   0   88.59    4.20
   3   3   0   88.19    4.50
   3  -3   0   88.29    4.20
  -3   3   0   84.59    4.10
  -3  -3   0   82.89    3.60
   3   3   0   83.69    3.60
   4  -3   0   46.60    3.50
  -4  -3   0   46.80    4.00
  -4   3   0   51.59    3.60
   4   3   0   50.59    3.70
  -4  -3   0   49.10    3.10
  -4   3   0   46.70    3.50
   4  -3   0   51.09    3.60
   4   3   0   46.30    3.10
   5  -3   0   11.60    2.50
   5   3   0   10.50    2.40
  -5  -3   0   10.50    2.10
  -5   3   0   14.50    2.70
  -5  -3   0    9.90    3.00
   5  -3   0    8.60    2.30
  -5   3   0   11.90    2.30
  -6  -3   0    0.50    3.00
   6  -3   0    5.20    2.80
   6  -3   0   -0.90    2.20
  -6   3   0    1.00    2.40
   6   3   0    3.70    2.40
  -6  -3   0    3.80    2.20
   6   3   0    1.60    2.20
  -6   3   0    5.80    2.70
   7   3   0   -1.30    2.90
   7   3   0   -3.40    2.80
   7  -3   0    3.80    3.50
  -7   3   0   -1.70    3.60
  -7   3   0   -1.90    2.60
   7  -3   0    1.10    3.00
  -7  -3   0    1.10    2.60
  -7  -3   0    3.50    4.30
   8   3   0    1.10    4.20
  -8  -3   0    0.50    5.40
   8   3   0    2.00    3.90
  -8   3   0    7.80    4.00
  -8  -3   0    5.50    3.60
  -8   3   0    5.00    5.20
   8  -3   0    0.50    4.00
  -9   3   0    9.40    5.00
  -9  -3   0    6.50    5.30
   9   3   0   12.20    5.30
  -9   3   0    5.10    7.00
   9  -3   0   -0.60    5.30
   0   4   0 9999.00  258.37
   0  -4   0 9832.72  258.27
   0   4   0 9737.73  292.27
   0  -4   0 9774.42  292.77
  -1   4   0  501.05   14.40
  -1  -4   0  507.05   16.30
   1  -4   0  504.85   14.40
   1   4   0  524.75   16.20
   1  -4   0  523.95   15.80
  -1   4   0  506.85   15.60
   2   4   0  329.97    9.20
  -2  -4   0  331.17   11.60
  -2   4   0  320.07   10.20
   2  -4   0  330.47   10.30
   2  -4   0  325.67   10.90
  -2   4   0  331.47   10.70
   2   4   0  339.97   11.50
  -3   4   0   75.09    4.00
   3   4   0   76.29    3.20
  -3  -4   0   79.69    3.30
  -3   4   0   76.59    3.90
   3  -4   0   78.19    4.00
  -3  -4   0   83.89    4.70
   3  -4   0   80.49    4.20
   3   4   0   77.79    4.30
  -4  -4   0   56.79    3.30
   4  -4   0   58.89    3.80
  -4   4   0   61.79    3.90
   4  -4   0   63.09    4.10
   4   4   0   58.89    3.30
  -4   4   0   57.19    3.90
   4   4   0   57.59    4.10
  -5   4   0    8.40    2.50
   5  -4   0    9.40    2.30
   5   4   0    9.50    1.90
  -5  -4   0    8.80    1.90
   5   4   0    3.40    1.90
  -5   4   0    8.20    2.10
   5  -4   0    5.10    2.00
  -5  -4   0    5.40    2.70
  -6   4   0   96.49    6.70
  -6  -4   0   96.69    7.70
   6   4   0   94.39    6.60
   6   4   0   88.49    5.50
  -6  -4   0  100.89    5.90
   6  -4   0  106.19    6.80
  -6   4   0   86.49    5.90
   6  -4   0  101.69    6.50
   7   4   0   49.50    6.10
   7  -4   0   50.99    6.60
  -7   4   0   47.20    6.70
  -7   4   0   40.70    5.50
   7  -4   0   49.20    5.70
  -7  -4   0   62.39    5.50
  -7  -4   0   58.59    7.90
   7   4   0   48.60    5.40
  -8  -4   0   13.90    5.50
  -8   4   0   11.40    5.50
  -8   4   0    5.20    4.00
   8   4   0   -2.50    3.60
  -8  -4   0    4.60    3.70
   8   4   0    4.40    3.80
  -9   4   0    6.20    8.00
   9   4   0   11.00    5.70
   9  -4   0   14.30    5.70
  -9  -4   0   15.10    5.60
  -9   4   0   13.40    5.60
   0  -5   0    0.30    0.50
   0   5   0    0.60    0.50
   0  -5   0    0.20    0.60
  -1   5   0   37.80    2.20
   1  -5   0   41.50    2.20
   1  -5   0   39.60    2.00
  -1   5   0   40.60    1.90
  -1  -5   0   39.80    2.60
   2  -5   0   25.00    2.20
  -2   5   0   26.20    2.10
   2  -5   0   23.50    1.90
   2   5   0   29.30    2.30
  -2  -5   0   22.00    2.40
  -2   5   0   22.80    1.70
  -2  -5   0   22.70    1.30
   2   5   0   25.50    1.20
  -3   5   0   53.29    3.20
  -3  -5   0   57.09    4.00
   3   5   0   59.59    3.80
  -3   5   0   59.39    3.60
   3  -5   0   56.49    3.40
   3  -5   0   57.19    3.60
   3   5   0   57.19    2.60
  -3  -5   0   57.79    2.70
  -4   5   0   28.00    3.00
   4   5   0   19.80    2.20
  -4   5   0   23.00    2.90
   4   5   0   21.90    2.80
   4  -5   0   23.30    3.20
  -4  -5   0   20.70    2.30
  -4  -5   0   23.20    3.40
   4  -5   0   18.90    2.60
  -5  -5   0   47.20    3.60
   5  -5   0   43.90    4.40
  -5  -5   0   48.80    5.20
  -5   5   0   47.10    4.30
   5  -5   0   58.09    4.40
   5   5   0   44.50    3.40
   5   5   0   53.99    4.50
  -5   5   0   45.30    3.90
   6  -5   0    0.60    2.60
  -6  -5   0    2.30    2.20
   6   5   0   -3.40    2.10
  -6   5   0    0.90    2.10
   6   5   0    0.80    1.80
   6  -5   0    2.00    2.70
  -6   5   0    1.80    2.90
  -6  -5   0   -1.30    3.00
   7  -5   0   31.20    4.70
  -7   5   0   32.50    4.70
  -7  -5   0   42.80    4.90
   7   5   0   28.10    4.00
   7   5   0   40.70    5.50
   7  -5   0   29.10    4.70
  -7   5   0   36.20    5.20
  -7  -5   0   31.40    6.00
  -8   5   0    7.80    4.20
   8   5   0   -0.20    3.60
  -8  -5   0    3.70    3.50
   8   5   0    1.00    3.70
  -8   5   0   -8.10    4.80
   0   6   0 2314.27   69.19
   0   6   0 2351.66   61.29
   0  -6   0 2319.67   61.29
   0  -6   0 2336.67   69.49
   1   6   0  372.26   12.50
  -1  -6   0  393.86   12.90
   1  -6   0  370.86   12.10
  -1   6   0  375.26   11.10
   1  -6   0  379.66   11.20
   2  -6   0   26.90    2.30
  -2   6   0   27.20    1.80
  -2   6   0   24.20    2.30
   2  -6   0   23.30    2.00
  -2  -6   0   24.20    1.20
  -2  -6   0   25.20    2.70
   2   6   0   24.60    2.20
  -3  -6   0   82.49    3.20
   3   6   0   89.09    4.70
   3  -6   0   82.99    4.40
   3  -6   0   84.29    4.20
   3   6   0   85.49    3.10
  -3   6   0   82.59    4.40
  -3   6   0   84.39    3.90
  -3  -6   0   81.39    5.20
   4  -6   0    4.10    1.70
  -4   6   0    2.10    1.60
   4   6   0    2.20    1.00
  -4  -6   0    4.00    2.10
   4   6   0    6.70    1.80
  -4  -6   0    3.60    1.30
   4  -6   0    1.80    1.70
   5   6   0    3.70    1.60
   5  -6   0    3.70    1.90
  -5   6   0   -0.10    1.60
   5  -6   0    3.40    2.20
  -5  -6   0    3.50    1.70
  -5  -6   0    0.90    2.70
   5   6   0    5.30    2.20
  -5   6   0    3.40    2.10
   6   6   0   12.00    2.30
  -6  -6   0   17.00    2.50
   6  -6   0   12.10    3.10
  -6   6   0   13.70    2.90
   6  -6   0   14.30    3.20
  -6  -6   0    4.30    3.60
  -6   6   0   26.80    4.50
  -7   6   0   70.69    6.10
   7   6   0   66.89    6.60
   7   6   0   75.69    5.70
  -7  -6   0   80.59    6.00
  -7  -6   0   74.09    9.00
   7  -6   0   85.09    7.00
  -7   6   0   94.59    7.40
  -8  -6   0   14.10    4.30
   8   6   0    4.30    3.60
   8   6   0    1.90    3.90
  -8   6   0    7.50    4.00
   0   7   0    1.30    0.60
   0  -7   0    2.10    0.70
   0   7   0    1.10    0.60
   0  -7   0    1.70    0.80
   1  -7   0    1.30    0.70
  -1  -7   0    0.50    1.00
   1   7   0    1.50    0.70
  -1   7   0    1.20    0.80
   1  -7   0    2.40    1.00
   1  -7   0    3.10    0.90
   2  -7   0    0.10    1.00
  -2  -7   0   -0.20    1.40
  -2   7   0   -0.40    0.90
  -2   7   0    0.80    0.70
   2   7   0   -0.80    0.70
   3  -7   0  110.59    5.10
   3   7   0  115.89    3.60
  -3   7   0  107.39    4.70
   3   7   0  112.59    5.70
  -3  -7   0  111.39    3.80
  -3   7   0  104.69    5.10
  -4  -7   0    1.80    1.80
  -4  -7   0   -0.10    1.10
   4  -7   0    2.60    1.60
   4  -7   0   -0.10    1.60
   4   7   0    1.20    1.00
  -4   7   0    0.50    1.40
   4   7   0   -0.40    1.30
  -4   7   0    0.50    1.40
  -5   7   0   13.40    2.60
   5  -7   0   17.20    3.30
   5   7   0   17.70    3.10
  -5  -7   0   12.30    3.20
   5  -7   0   17.90    3.00
   5   7   0   16.90    2.40
  -5  -7   0   15.90    2.00
   6  -7   0    0.80    2.50
  -6  -7   0    7.10    3.50
  -6   7   0   -2.50    2.10
   6  -7   0   -2.20    2.90
  -6  -7   0    1.70    2.00
   6   7   0    0.90    1.80
   6   7   0    0.50    2.30
  -6   7   0   -2.60    2.70
   7   7   0   10.80    3.60
   7  -7   0   15.30    4.10
  -7   7   0   18.20    3.90
  -7  -7   0   17.30    3.40
   7   7   0    7.80    2.90
  -7  -7   0    9.50    5.40
  -7   7   0   11.70    3.40
   8  -7   0   -5.90    3.90
  -8  -7   0    1.40    4.00
   8   7   0   -4.20    3.30
   8   7   0    7.60    4.10
  -8   7   0    4.60    4.80
  -8   7   0    1.00    3.70
   0   8   0  287.47    9.90
   0   8   0  290.87    8.50
   0  -8   0  298.17   10.30
   0  -8   0  288.27    8.60
   1  -8   0   40.80    2.50
  -1  -8   0   37.80    3.10
   1  -8   0   39.70    2.60
  -1   8   0   34.90    2.40
   1  -8   0   40.70    2.50
   1   8   0   37.10    2.50
   2   8   0   37.50    2.80
  -2   8   0   32.80    2.70
   2  -8   0   37.90    3.00
  -2   8   0   34.60    2.30
   2  -8   0   34.50    2.60
  -3  -8   0   41.00    1.60
  -3   8   0   44.30    3.40
  -3   8   0   48.70    2.80
  -3  -8   0   48.70    4.30
   3  -8   0   41.40    3.50
   3  -8   0   46.10    3.30
   3   8   0   50.09    3.70
  -4   8   0  145.69    6.30
   4   8   0  155.48    7.50
  -4  -8   0  149.88    5.20
  -4  -8   0  153.08    8.40
  -4   8   0  145.09    6.90
   4  -8   0  161.58    7.10
   4   8   0  156.98    5.10
   4  -8   0  154.98    7.30
  -5   8   0    8.50    2.20
  -5  -8   0    6.20    3.20
   5  -8   0    4.70    2.40
  -5  -8   0    8.40    1.80
   5  -8   0    9.00    2.50
   5   8   0    9.00    1.60
   5   8   0   12.90    2.80
  -6   8   0   63.69    5.60
   6   8   0   69.69    4.30
   6  -8   0   71.69    6.80
  -6   8   0   71.99    5.50
  -6  -8   0   70.39    8.00
  -6  -8   0   75.39    4.60
   6  -8   0   57.59    5.50
   6   8   0   75.89    6.20
  -7   8   0   73.59    6.20
   7  -8   0   59.99    6.80
  -7  -8   0   68.89    5.70
   7   8   0   63.29    6.70
   7   8   0   58.39    4.90
  -8   8   0   -1.30    3.80
   8   8   0   -2.50    3.20
   8  -8   0   -4.90    4.40
   8   8   0    5.10    4.30
  -8  -8   0    2.50    3.90
   0   9   0    1.90    0.70
   0  -9   0    0.70    1.10
   0  -9   0    1.50    0.80
   1   9   0   14.10    1.90
  -1  -9   0   11.90    2.10
  -1   9   0   15.00    1.80
   1  -9   0   11.60    1.70
   1  -9   0   14.60    2.00
   1  -9   0   16.60    2.00
  -2  -9   0    1.40    1.60
  -2   9   0    0.80    0.90
  -2   9   0    1.90    1.20
   2   9   0    1.20    1.00
   2  -9   0    1.40    1.20
   2  -9   0    2.30    1.40
   3  -9   0   11.40    2.30
  -3   9   0   14.50    2.00
   3  -9   0   15.00    2.50
  -3   9   0   12.60    2.10
  -3  -9   0   16.40    3.00
   3   9   0   14.20    2.30
  -4   9   0   25.00    3.40
  -4  -9   0   29.50    4.40
   4   9   0   29.20    1.70
   4  -9   0   20.00    3.30
  -4  -9   0   24.60    1.90
   4  -9   0   30.10    4.00
   4   9   0   30.90    3.50
  -4   9   0   29.70    3.00
  -5   9   0   99.79    6.40
  -5  -9   0  108.99    4.60
   5   9   0  107.19    4.30
   5  -9   0  113.99    6.40
  -5   9   0  103.89    5.60
   5   9   0  111.09    6.90
  -5  -9   0  112.39    8.10
   5  -9   0  107.89    6.70
   6  -9   0   11.50    3.70
  -6  -9   0   11.90    4.60
   6  -9   0   11.20    2.90
   6   9   0   12.50    2.10
   6   9   0   13.10    3.30
  -6   9   0    7.20    2.90
  -6  -9   0   12.30    2.40
  -6   9   0   12.60    2.90
  -7   9   0   10.10    3.60
  -7   9   0    5.60    3.50
   7  -9   0    9.90    3.90
   7   9   0    6.10    2.60
   7   9   0    9.30    3.50
  -8   9   0   -2.00    4.00
   8   9   0    9.80    4.50
  -8   9   0    0.10    4.80
  -8  -9   0   -3.90    3.60
   8  -9   0    6.30    5.00
   0 -10   0  144.99    5.00
   0 -10   0  149.39    6.10
   0  10   0  145.09    4.90
   0 -10   0  145.39    6.50
  -1  10   0   98.39    4.30
   1 -10   0  105.69    4.90
   1  10   0   98.19    4.80
   1 -10   0   99.49    4.50
   1 -10   0  103.79    4.70
  -2  10   0  127.59    5.60
   2 -10   0  137.29    5.70
   2  10   0  136.89    6.30
  -2 -10   0  139.19    7.10
   2 -10   0  136.49    5.90
   2 -10   0  133.49    6.00
  -3  10   0   -1.00    1.10
   3  10   0    0.80    1.50
  -3 -10   0    2.00    2.00
   3 -10   0   -0.70    1.40
   3 -10   0    2.60    1.90
  -4 -10   0    2.80    2.70
  -4 -10   0    3.70    0.60
   4 -10   0    5.00    2.50
   4 -10   0    4.70    2.00
  -4  10   0    2.10    1.60
   4  10   0    1.80    1.50
  -4  10   0    1.30    1.90
  -5 -10   0    0.50    1.30
   5 -10   0    2.10    2.60
  -5 -10   0    7.40    3.50
  -5  10   0   -0.40    1.80
   5 -10   0    3.50    2.30
   5  10   0    0.90    2.40
   5  10   0    0.60    1.00
  -5  10   0    1.00    2.00
   6 -10   0  105.19    8.00
  -6  10   0   99.09    6.20
  -6  10   0   99.19    6.60
   6 -10   0  107.09    7.30
   6  10   0  107.49    7.60
  -6 -10   0  115.09    5.20
   6  10   0  105.19    4.70
   7  10   0   16.10    2.80
   7  10   0   19.90    4.70
  -7 -10   0   20.10    3.30
  -7  10   0   19.70    3.90
   7 -10   0   20.00    4.70
  -7  10   0   13.30    3.80
   8 -10   0   11.90    5.50
   8  10   0    2.80    5.10
  -8  10   0   18.80    4.90
  -8 -10   0    5.10    3.80
   1 -11   0  183.08    7.10
   1 -11   0  183.58    7.40
   1 -11   0  173.78    6.60
   1  11   0  172.48    7.30
  -1 -11   0  174.88    8.10
  -1  11   0  177.28    6.40
   2  11   0   15.50    2.40
   2 -11   0   15.60    2.40
  -2  11   0   22.90    2.60
   2 -11   0   20.30    3.00
   2 -11   0   21.70    2.70
  -2 -11   0   26.50    3.80
   3 -11   0   46.10    4.30
  -3  11   0   37.10    2.90
  -3  11   0   35.40    3.50
   3 -11   0   38.60    3.60
  -3 -11   0   50.49    5.20
   3  11   0   36.00    3.60
   4 -11   0   31.50    4.20
  -4  11   0   26.40    3.70
  -4  11   0   28.80    3.00
  -4 -11   0   22.50    4.60
   4 -11   0   31.20    3.90
   5 -11   0    7.10    3.40
   5 -11   0    7.50    2.60
  -5 -11   0    5.90    1.20
   5  11   0    2.40    2.20
  -5 -11   0    7.60    4.10
  -5  11   0    2.30    2.00
  -5  11   0    4.10    2.20
  -5 -11   0    4.30    1.00
  -6 -11   0   53.59    3.50
   6  11   0   45.90    5.60
  -6  11   0   58.29    6.00
  -6  11   0   61.19    5.10
  -7  11   0    6.70    3.70
   7  11   0    4.40    3.40
  -7  11   0    5.90    3.60
  -7 -11   0    5.70    2.50
   7 -11   0   11.80    4.30
   8  11   0   -0.60    4.70
   0  12   0  236.48    7.40
   0 -12   0  252.97    9.30
   0 -12   0  235.98    9.80
   0 -12   0  234.58    7.70
   1  12   0   20.20    2.50
  -1 -12   0   25.80    3.60
  -1 -12   0   16.90    1.30
   1 -12   0   21.30    2.70
  -1  12   0   15.70    2.30
   1 -12   0   18.60    2.30
   2 -12   0    2.70    1.70
  -2  12   0   -0.10    1.30
   2  12   0    1.90    1.30
  -2 -12   0    4.00    2.30
   2 -12   0    1.40    1.60
  -3 -12   0    0.90    2.60
   3  12   0    3.40    1.60
   3 -12   0    4.20    2.50
   3 -12   0    1.50    1.70
  -3  12   0    4.40    1.80
   3 -12   0    2.90    1.70
   4 -12   0    0.30    2.80
  -4  12   0    4.70    2.10
   4  12   0    1.90    1.80
  -4 -12   0   -5.20    2.80
  -5 -12   0    4.70    3.50
  -5  12   0    0.50    2.40
   5 -12   0    3.40    2.50
   5 -12   0    4.00    3.50
   5  12   0    2.00    2.10
  -5  12   0    1.70    1.90
  -6  12   0   -2.80    2.60
  -6 -12   0    0.30    1.30
   6  12   0    5.10    3.00
  -6 -12   0    1.10    1.10
   6 -12   0    6.60    3.40
  -6  12   0    0.90    3.00
   7  12   0    6.60    4.10
  -7  12   0    1.30    3.80
  -7  12   0    4.10    3.50
  -7 -12   0    3.20    2.20
  -1 -13   0    3.90    0.80
   1 -13   0    6.10    1.80
   1  13   0    4.90    1.60
  -1  13   0    4.40    1.40
   1 -13   0    6.90    2.10
  -1 -13   0    6.50    2.50
   1 -13   0    6.40    1.90
   2 -13   0    4.10    2.00
   2 -13   0    4.20    2.10
   2  13   0    5.80    1.90
  -2  13   0    6.40    1.90
  -2 -13   0    7.70    2.90
   2 -13   0    4.90    2.20
   3  13   0    0.30    1.70
   3 -13   0   -0.90    1.70
   3 -13   0    1.30    1.90
   3 -13   0   -0.30    2.40
  -3 -13   0    0.10    2.70
  -3  13   0    0.70    1.70
   4 -13   0   41.70    4.60
  -4  13   0   30.90    3.40
  -4 -13   0   23.50    4.70
  -4  13   0   36.90    4.60
   4 -13   0   43.90    5.60
   4  13   0   40.20    4.40
  -5  13   0    0.40    2.10
   5  13   0    1.60    2.40
  -5  13   0    4.10    2.70
   5 -13   0   14.30    4.30
  -6  13   0    1.30    2.70
   6  13   0    3.20    3.00
   6 -13   0    2.40    3.40
  -6  13   0    0.70    3.00
   7  13   0    2.40    3.90
  -7  13   0    4.20    4.20
   7 -13   0    1.10    4.00
   0 -14   0  212.48    7.20
   0  14   0  216.98    6.90
   0 -14   0  223.78    9.00
   0 -14   0  205.98    9.70
  -1  14   0    2.40    1.50
  -1 -14   0    4.80    2.60
   1 -14   0    2.70    2.20
   1  14   0    3.90    1.50
   1 -14   0    4.70    1.90
   1 -14   0    6.20    1.90
   2  14   0    3.00    1.60
  -2 -14   0    4.40    3.20
   2 -14   0    2.70    2.20
   2 -14   0   -0.10    2.20
  -2  14   0    1.00    1.60
   3 -14   0   14.30    3.40
  -3 -14   0   15.00    3.90
   3  14   0   19.90    3.20
  -3  14   0   15.40    2.80
   3 -14   0   15.80    2.90
   4 -14   0    5.20    2.30
   4  14   0    4.70    2.20
  -4  14   0   10.40    2.70
   4 -14   0   12.10    3.80
  -4 -14   0   -0.90    4.00
  -5  14   0    8.60    2.60
  -5  14   0   14.20    3.30
   5 -14   0    6.10    3.50
   5  14   0   14.10    3.30
   5 -14   0   13.50    4.40
   6 -14   0    2.50    4.20
   6  14   0    8.90    3.60
  -6  14   0   11.20    3.00
  -6  14   0   12.90    3.90
   7  14   0    0.90    4.30
   7 -14   0    4.50    5.10
  -7  14   0   14.80    4.90
   0 -15   0    6.60    2.70
   0 -15   0    5.20    1.60
  -1  15   0    8.60    1.70
   1  15   0    8.90    2.00
   1 -15   0   10.80    2.40
   1 -15   0    8.60    2.20
   1 -15   0    4.80    2.80
  -1 -15   0    8.40    3.20
  -2 -15   0   24.50    4.80
   2 -15   0   17.70    3.40
   2  15   0   20.20    3.40
   2 -15   0   20.90    3.30
   2 -15   0   23.90    3.40
  -2  15   0   18.70    2.70
   3 -15   0    7.90    3.30
  -3  15   0    5.00    2.30
   3  15   0    7.00    2.40
   3 -15   0    2.40    2.70
  -3 -15   0    5.90    3.70
   3 -15   0   -0.30    2.60
   4  15   0   62.79    5.30
  -4  15   0   70.49    6.00
   4 -15   0   54.19    5.30
   4 -15   0   63.89    7.00
   4 -15   0   67.49    5.90
  -5  15   0   24.70    4.00
   5 -15   0   25.70    3.80
   5  15   0   26.50    4.40
   5 -15   0   23.30    4.30
   6  15   0   26.70    4.60
  -6  15   0   39.70    5.80
  -6  15   0   23.70    3.90
   0 -16   0   62.59    5.00
   0 -16   0   43.10    5.80
   0 -16   0   48.20    3.40
   0  16   0   52.39    2.80
  -1 -16   0   12.60    2.80
   1 -16   0   10.50    2.50
  -1  16   0    9.00    1.70
  -1 -16   0    6.00    3.90
   1 -16   0   11.40    2.90
   1 -16   0   13.00    3.10
   2 -16   0    8.00    2.90
   2  16   0    9.10    2.30
  -2  16   0    8.60    2.20
  -2 -16   0   10.60    4.40
   2 -16   0   12.70    3.20
   2 -16   0    6.80    2.70
   3 -16   0   30.90    4.40
  -3 -16   0   43.40    6.80
   3 -16   0   49.90    5.60
   3 -16   0   36.60    4.70
  -3  16   0   35.20    4.60
   3  16   0   35.80    4.70
   4 -16   0   -1.00    3.00
   4  16   0    1.50    2.50
   4 -16   0    1.90    3.10
  -4  16   0    3.00    3.00
   4 -16   0    6.60    4.00
   5  16   0   -0.60    2.70
   5 -16   0    8.00    4.00
   5 -16   0    1.60    3.40
  -5  16   0    4.90    3.60
  -6  16   0   11.30    4.60
   6  16   0    0.00    3.70
   6 -16   0    9.30    4.80
   0 -17   0    3.40    1.80
   0 -17   0    6.30    2.50
   0  17   0    4.20    1.20
   0 -17   0    4.20    3.70
   1 -17   0   29.10    3.90
  -1 -17   0   26.10    4.40
  -1  17   0   30.50    3.10
   1 -17   0   26.20    4.50
  -1 -17   0   25.20    5.30
   2 -17   0   27.80    3.90
   2 -17   0   22.10    4.40
   2 -17   0   28.20    4.00
  -2 -17   0   48.60    7.30
   2  17   0   31.50    4.20
  -2  17   0   29.60    3.70
  -3  17   0    3.60    2.40
   3 -17   0   -3.20    3.20
   3  17   0    1.00    2.30
   3 -17   0    3.20    3.30
   4 -17   0    5.00    3.40
  -4  17   0    6.30    3.20
   4  17   0    4.80    3.00
   4 -17   0   -0.80    3.60
   4 -17   0    4.50    4.40
   5 -17   0   13.10    4.40
   5 -17   0   16.60    4.70
   5  17   0   16.70    3.80
  -5  17   0   19.60    4.50
  -6  17   0    0.90    4.20
   0 -18   0    2.90    1.90
   0 -18   0    8.50    4.20
   0 -18   0    4.40    2.80
   0  18   0    3.20    1.20
   1 -18   0    6.50    4.20
   1 -18   0    6.10    2.60
  -1 -18   0   12.70    3.10
  -1  18   0   10.00    2.00
  -1 -18   0   14.90    4.70
   1 -18   0    7.90    2.80
   2 -18   0    2.50    3.00
   2 -18   0    2.10    3.70
  -2  18   0    0.00    1.90
   2 -18   0    5.80    3.20
   2  18   0    0.40    2.30
   3  18   0   21.20    3.50
   3 -18   0   27.40    4.80
   3 -18   0   19.70    4.40
  -3  18   0   17.90    3.40
   4 -18   0   -3.20    4.40
   4  18   0    0.50    2.80
   4 -18   0    4.20    4.30
  -4  18   0    3.50    2.90
  -5  18   0   15.50    4.20
   5  18   0    7.60    3.70
   0 -19   0   -1.10    2.80
   0  19   0    3.00    1.20
   0 -19   0    1.10    2.10
   0 -19   0    3.30    4.60
  -1  19   0   28.90    3.30
  -1 -19   0   32.80    5.60
   1 -19   0   36.20    4.50
   1 -19   0   28.80    3.70
   1 -19   0   32.30    5.90
  -2  19   0   -0.80    2.00
   2 -19   0    3.40    3.50
   2 -19   0    2.90    4.30
   2 -19   0   -4.80    3.40
  -2 -19   0    3.00    3.20
  -3  19   0    0.30    2.50
   3 -19   0    1.10    4.60
   3 -19   0    4.20    4.20
   3  19   0    2.00    3.00
   4  19   0    9.30    3.50
   4 -19   0    8.50    5.30
  -4  19   0    5.90    3.70
   0 -20   0   23.70    3.50
   0 -20   0   35.70    5.70
   0  20   0   29.00    2.20
   1 -20   0   37.20    4.20
  -1 -20   0   45.00    6.40
   1 -20   0   30.80    4.60
   1 -20   0   31.60    6.40
   2 -20   0    0.90    4.90
  -2 -20   0    5.40    3.60
   2 -20   0   17.00    4.20
  -2  20   0   10.20    2.80
   2 -20   0   11.60    4.20
  -3  20   0   -1.60    2.60
   3 -20   0   -5.70    4.40
   3 -20   0    6.30    5.30
   3  20   0   -0.70    3.10
  -4  20   0   -1.40    3.10
   4  20   0    4.80    3.60
   0 -21   0    3.60    3.70
  -1 -21   0    9.50    4.10
   1 -21   0    7.50    4.00
   2 -21   0    6.60    4.30
  -2  21   0    1.80    2.70
   2 -21   0   -0.80    4.20
  -2 -21   0    3.40    4.00
   3 -21   0    0.90    6.20
   3 -21   0    1.30    5.10
  -3  21   0    1.60    3.10
   0 -22   0   20.70    5.00
  -1 -22   0    3.90    4.60
   1 -22   0   -0.30    4.20
  -2 -22   0   -2.00    4.80
  -2  22   0   -2.00    2.70
   2 -22   0    7.10    4.80
   1   0  -1  132.19    4.30
  -1   0   1  129.49    4.30
   1   0  -1  127.89    3.90
  -1   0  -1  126.99    4.50
   1   0   1  126.79    4.00
   2   0  -1  451.35   13.80
  -2   0  -1  455.65   14.10
  -2   0   1  420.96   12.30
  -2   0  -1  407.56   12.30
  -2   0   1  436.96   13.80
   2   0  -1  418.06   12.30
   2   0   1  424.96   14.00
   2   0   1  419.96   12.40
  -3   0   1  132.89    5.20
   3   0  -1  134.39    5.20
  -3   0  -1  131.89    5.20
  -3   0  -1  141.59    6.10
   3   0  -1  142.09    5.80
   3   0   1  144.29    6.10
   3   0   1  137.19    5.30
  -3   0   1  139.89    5.90
  -4   0  -1   47.00    3.30
  -4   0   1   52.69    3.80
   4   0  -1   49.00    3.40
   4   0   1   49.60    3.80
   4   0  -1   52.99    3.50
  -4   0  -1   54.79    4.00
  -4   0   1   46.70    3.30
   4   0   1   46.10    3.30
   5   0   1    5.90    2.00
   5   0  -1    5.90    2.10
  -5   0   1    4.40    2.10
   5   0   1    2.80    1.80
  -5   0   1    5.60    1.80
  -5   0  -1    3.50    1.70
   5   0  -1    6.00    1.90
  -6   0  -1  382.46   15.30
   6   0   1  382.26   15.10
  -6   0   1  377.06   15.20
  -6   0  -1  370.66   13.30
   6   0  -1  383.86   13.50
  -6   0   1  362.56   13.30
   6   0   1  378.66   13.60
  -7   0  -1   22.80    4.90
  -7   0  -1   32.10    4.70
  -7   0   1   24.50    5.00
   7   0   1   23.40    4.20
   7   0  -1   21.30    4.10
   7   0  -1   19.10    3.80
  -7   0   1   21.00    3.90
   7   0   1   24.80    4.50
   8   0  -1   10.70    3.90
  -8   0   1    3.10    3.40
   8   0   1    2.60    4.10
  -8   0  -1    4.30    5.00
  -8   0   1    6.10    4.70
  -8   0  -1    5.10    3.50
   9   0   1   28.70    6.40
  -9   0  -1   33.10    6.20
  -9   0   1   27.40    5.80
   9   0  -1   15.40    5.60
  -9   0   1   16.50    7.70
   1  -1   1    8.90    1.00
  -1   1   1    9.50    0.70
   1  -1   1   10.10    1.00
   1   1  -1    9.00    0.70
  -1  -1  -1    9.30    1.10
  -1  -1  -1   10.30    0.80
  -1  -1   1    9.90    0.90
   1   1   1    8.90    0.80
   1  -1  -1    9.90    0.70
  -1   1  -1   10.40    1.00
  -1  -1   1    9.00    0.70
  -2   1   1  278.07    8.90
  -2   1   1  304.87    9.70
  -2  -1  -1  278.97   10.10
   2  -1   1  307.77   10.00
  -2  -1  -1  286.87    8.70
   2  -1   1  286.57    8.90
   2   1  -1  303.97    9.90
   2   1  -1  289.87    8.70
  -2  -1   1  305.97   10.00
   2  -1  -1  304.97    9.70
  -2   1  -1  298.97   10.00
   2   1   1  290.57   10.10
   2   1   1  280.97    8.70
  -2   1  -1  290.27    8.90
  -2  -1   1  287.17    8.70
   2  -1  -1  293.27    8.90
  -3   1   1   44.30    2.80
   3   1  -1   45.30    2.90
   3   1  -1   44.90    2.70
  -3  -1  -1   45.60    3.20
   3  -1   1   45.90    2.90
   3  -1   1   48.60    3.10
  -3   1   1   46.50    2.90
  -3  -1  -1   42.40    2.60
  -3   1  -1   43.90    2.80
   3  -1  -1   46.70    3.00
  -3   1  -1   45.50    3.00
   3  -1  -1   43.70    2.70
   3   1   1   43.60    3.10
  -3  -1   1   43.90    2.60
  -3  -1   1   42.60    3.10
   3   1   1   43.20    2.70
  -4  -1  -1   59.69    3.60
  -4   1   1   63.09    4.20
   4  -1   1   64.59    3.80
   4   1  -1   62.29    3.60
  -4  -1  -1   63.79    4.40
  -4   1   1   62.79    3.80
   4   1  -1   60.79    4.00
   4  -1   1   63.79    4.20
   4  -1  -1   58.99    3.90
  -4   1  -1   67.39    4.30
   4  -1  -1   57.29    3.70
  -4  -1   1   55.29    3.60
   4   1   1   63.29    4.20
  -4   1  -1   58.89    3.70
   4   1   1   59.49    3.60
  -4  -1   1   58.69    4.30
  -5   1   1   33.60    3.90
   5  -1   1   36.00    3.70
  -5  -1  -1   37.70    4.30
  -5   1   1   35.90    3.80
  -5  -1  -1   31.70    3.30
   5  -1   1   33.30    3.80
   5   1  -1   34.10    3.50
   5   1  -1   32.50    3.50
   5  -1  -1   32.20    3.40
   5   1   1   31.40    3.60
  -5  -1   1   39.30    3.50
   5   1   1   34.50    3.80
   5  -1  -1   34.10    3.60
  -5   1  -1   30.20    4.20
   6   1  -1   19.90    3.00
   6   1  -1   18.00    3.40
  -6  -1  -1   18.50    3.10
   6  -1   1   22.10    3.70
  -6   1   1   21.20    3.80
   6  -1   1   17.00    3.40
  -6   1   1   19.40    3.20
  -6  -1  -1   19.90    4.00
   6   1   1   20.00    3.30
   6  -1  -1   21.10    3.40
   6   1   1   19.30    3.40
   6  -1  -1   24.20    3.90
  -6   1  -1   20.80    3.30
  -6  -1   1   18.20    3.10
  -6  -1   1   22.20    3.80
  -6   1  -1   19.80    3.80
  -7   1   1   35.20    5.40
   7  -1   1   41.30    5.90
  -7  -1  -1   30.30    5.10
  -7  -1  -1   42.00    5.10
  -7   1   1   34.80    5.20
   7   1  -1   47.40    5.60
   7   1  -1   31.90    4.40
   7  -1   1   42.00    5.90
  -7  -1   1   40.10    5.30
   7  -1  -1   45.50    5.90
  -7  -1   1   32.50    5.60
  -7   1  -1   38.60    6.70
   7  -1  -1   38.80    5.30
  -7   1  -1   43.70    5.00
   7   1   1   45.10    5.90
   7   1   1   38.40    5.70
  -8   1   1   -3.50    3.50
  -8   1   1   -2.20    5.00
   8   1  -1    2.30    4.00
  -8  -1  -1    5.10    3.90
   8   1  -1   -3.50    3.70
  -8  -1  -1   -0.80    4.90
   8  -1   1   -2.00    3.60
  -8   1  -1    2.50    5.50
  -8   1  -1    2.20    3.70
   8   1   1    2.30    4.40
   8   1   1   -6.50    3.60
  -8  -1   1    3.80    3.60
  -8  -1   1    3.90    5.20
   9  -1   1   -0.30    5.00
  -9  -1  -1    7.30    5.40
  -9   1   1   -6.50    4.60
  -9   1   1    0.10    7.30
  -9  -1   1    1.30    4.80
   9  -1  -1   -2.10    4.90
  -9   1  -1    9.80    5.30
   9   1   1   -5.40    4.90
   0  -2   1  140.79    4.50
   0  -2   1  141.59    4.50
   0  -2  -1  135.29    4.50
  -1   2   1 3429.46   92.19
  -1  -2  -1 3462.55   92.29
   1  -2   1 3507.25   92.79
   1   2  -1 3606.74   92.99
  -1   2   1 3526.15  104.09
  -1  -2  -1 3482.85  105.99
   1   2  -1 3667.03  107.29
   1   2   1 3502.35   92.39
   1  -2  -1 3362.86   93.19
   1   2   1 3637.14  106.99
  -1   2  -1 3558.64   93.99
  -1  -2   1 3534.25   92.99
  -1   2  -1 3486.95  105.19
   1  -2  -1 3511.05  104.49
  -2  -2  -1  137.59    5.80
   2  -2   1  138.69    5.10
  -2   2   1  138.39    5.00
  -2   2   1  144.59    5.20
  -2  -2  -1  140.19    4.60
   2   2  -1  145.09    4.60
   2   2  -1  143.09    5.50
   2  -2   1  144.39    5.50
   2   2   1  141.79    4.60
  -2   2  -1  138.69    5.00
   2  -2  -1  147.09    5.20
   2   2   1  138.59    5.70
  -2  -2   1  136.99    4.60
  -2   2  -1  139.99    5.40
  -2  -2   1  143.59    5.60
   2  -2  -1  141.69    5.10
   3  -2   1  105.39    4.80
   3   2  -1  100.29    4.70
   3   2  -1   98.69    4.00
   3  -2   1  101.69    4.50
  -3   2   1  101.89    4.50
  -3  -2  -1   96.69    5.00
  -3  -2  -1  101.69    4.10
  -3   2   1   98.29    4.40
  -3   2  -1   99.39    4.40
   3   2   1   99.09    4.10
  -3   2  -1   97.99    4.70
  -3  -2   1   97.69    4.00
   3  -2  -1  103.99    4.50
   3   2   1  102.39    5.00
  -3  -2   1   96.09    4.90
   3  -2  -1   97.99    4.40
  -4   2   1  119.09    5.70
  -4   2   1  120.19    5.50
   4   2  -1  122.09    6.00
  -4  -2  -1  115.39    6.40
   4  -2   1  122.89    5.70
  -4  -2  -1  116.69    5.10
   4   2  -1  124.39    5.20
   4  -2   1  122.29    5.90
   4   2   1  125.69    5.30
  -4   2  -1  115.39    5.40
   4  -2  -1  121.69    5.70
   4  -2  -1  108.49    5.60
  -4  -2   1  118.89    5.10
   4   2   1  126.19    6.20
  -4  -2   1  116.69    6.20
  -4   2  -1  122.89    6.00
  -5   2   1  120.29    5.90
   5   2  -1  118.09    5.60
  -5  -2  -1  117.89    7.00
  -5   2   1  115.29    6.30
   5  -2   1  123.49    6.50
  -5  -2  -1  115.79    5.60
   5   2  -1  122.99    6.50
   5  -2   1  117.59    6.20
   5   2   1  115.39    5.70
  -5   2  -1  119.89    6.00
   5  -2  -1  117.19    6.20
  -5  -2   1  114.69    6.80
   5   2   1  117.69    6.60
  -5   2  -1  114.09    6.60
  -5  -2   1  111.59    5.50
   5  -2  -1  115.59    6.20
   6  -2   1   36.70    4.80
  -6  -2  -1   45.70    5.70
   6   2  -1   38.20    4.40
   6   2  -1   42.40    4.60
  -6   2   1   41.70    5.10
  -6   2   1   37.80    4.70
  -6  -2  -1   35.10    4.20
  -6  -2   1   37.00    4.30
  -6   2  -1   31.80    4.20
  -6  -2   1   42.90    5.60
  -6   2  -1   36.70    5.50
   6   2   1   41.70    4.50
   6   2   1   46.30    4.80
   6  -2  -1   37.90    4.30
   6  -2  -1   41.70    4.60
  -7  -2  -1   -3.00    3.70
   7  -2   1    0.80    2.90
   7   2  -1    0.60    2.90
   7  -2   1   -4.20    3.30
  -7   2   1   -3.20    3.60
  -7   2   1   -2.90    2.70
   7   2   1   -0.10    2.90
   7  -2  -1    2.40    3.30
   7   2   1    0.60    3.00
   7  -2  -1   -0.20    2.90
  -7   2  -1    5.00    3.60
  -7   2  -1    4.40    2.60
  -7  -2   1    9.30    3.70
   8   2  -1    0.60    4.10
  -8  -2  -1   13.30    5.00
  -8   2   1   10.00    5.00
   8   2  -1    1.60    3.90
  -8   2   1    0.80    3.50
  -8  -2  -1    7.80    3.70
   8  -2   1    7.40    4.00
  -8   2  -1    7.50    4.90
   8   2   1    3.70    4.00
  -8  -2   1    9.60    3.60
  -8   2  -1    2.50    3.60
   8   2   1   -3.90    3.90
   8  -2  -1   -1.80    4.00
  -8  -2   1   -0.40    5.10
  -9  -2  -1   12.30    5.30
  -9   2   1   -5.20    7.00
  -9   2   1   15.60    5.20
   9   2  -1   15.30    5.20
   9  -2   1   10.00    5.90
  -9  -2   1    8.60    4.90
  -9   2  -1    4.80    7.50
  -9   2  -1   19.40    5.60
   9  -2  -1    3.10    5.40
   0  -3  -1    1.90    0.50
   0  -3   1    1.80    0.50
   0  -3   1    2.10    0.50
   0  -3  -1    1.90    0.40
   0  -3   1    1.90    0.40
   0   3   1    1.70    0.40
   0   3  -1    1.90    0.40
  -1  -3  -1   12.70    0.60
   1  -3   1   11.10    1.20
   1  -3   1   13.70    1.30
  -1   3   1   13.90    0.90
  -1   3   1   12.30    1.20
   1   3  -1   12.90    1.20
  -1  -3  -1   14.70    1.40
  -1  -3   1   11.30    0.60
  -1  -3   1   11.90    0.70
  -1   3  -1   13.00    1.10
  -1  -3   1   13.60    1.40
   1   3   1   13.60    0.60
  -1   3  -1   14.50    1.40
   1  -3  -1   12.70    1.00
   1   3   1   13.10    1.30
   1  -3  -1   12.90    1.30
  -2  -3  -1   28.00    2.40
  -2  -3  -1   26.30    1.50
   2   3  -1   26.50    1.50
  -2   3   1   26.80    2.00
   2  -3   1   28.10    2.10
   2  -3   1   27.70    2.00
   2   3  -1   29.40    2.20
  -2   3   1   25.20    1.80
   2   3   1   29.30    2.20
   2  -3  -1   28.30    2.10
   2   3   1   25.60    1.50
  -2   3  -1   28.40    2.10
  -2  -3   1   26.20    1.60
   2  -3  -1   28.80    1.80
  -2   3  -1   27.30    2.00
  -2  -3   1   30.00    2.20
   3   3  -1  110.19    4.20
   3   3  -1  114.39    5.20
   3  -3   1  114.79    5.00
  -3  -3  -1  112.59    5.60
   3  -3   1  115.69    5.10
  -3   3   1  107.99    4.70
  -3   3   1  109.19    4.80
  -3  -3  -1  105.39    4.20
   3   3   1  107.29    5.30
   3  -3  -1  114.49    4.80
  -3  -3   1  105.89    4.20
  -3   3  -1  103.49    4.70
   3   3   1  110.89    4.30
   3  -3  -1  112.09    4.90
  -3   3  -1  111.19    5.00
  -3  -3   1  110.09    5.40
   4  -3   1   -1.80    1.10
  -4  -3  -1   -0.10    1.10
  -4   3   1    2.80    1.50
  -4   3   1    2.70    1.30
   4  -3   1    0.00    1.30
  -4  -3  -1    2.60    1.70
   4   3  -1    0.40    1.10
   4   3  -1    0.90    1.40
   4   3   1    0.40    1.10
   4  -3  -1    0.20    1.30
  -4  -3   1    2.30    1.20
  -4   3  -1    1.70    1.40
   4  -3  -1    2.30    1.40
  -4   3  -1    0.70    1.20
  -4  -3   1    0.70    1.80
   4   3   1    2.80    1.30
   5  -3   1    7.10    2.00
  -5   3   1    8.70    2.50
  -5  -3  -1    4.30    2.50
   5  -3   1    4.80    2.10
  -5  -3  -1    7.70    1.80
   5   3  -1    4.90    2.00
  -5   3   1    6.60    2.00
  -5   3  -1    6.30    2.10
  -5  -3   1    6.70    2.60
   5  -3  -1    7.40    2.10
   5  -3  -1    6.70    2.20
  -5   3  -1    5.90    1.90
  -5  -3   1    7.20    1.80
  -6  -3  -1    0.70    2.00
  -6   3   1    2.50    2.60
   6   3  -1   -0.60    2.20
   6   3  -1   -2.40    2.00
  -6  -3  -1   -1.30    2.90
   6  -3   1    2.40    2.70
  -6   3  -1    4.40    2.80
  -6  -3   1    5.90    3.00
   6   3   1   -1.50    2.20
  -6  -3   1   -0.30    2.10
   6  -3  -1    0.00    2.20
   6   3   1   -1.20    2.20
  -6   3  -1    0.10    2.30
   6  -3  -1   -0.40    2.50
   7   3  -1   26.00    4.10
  -7  -3  -1   27.20    3.80
   7  -3   1   28.20    4.80
  -7  -3  -1   27.60    5.50
   7   3  -1   27.00    4.60
  -7   3   1   29.10    4.60
  -7   3   1   22.70    3.80
   7  -3   1   28.50    4.50
   7   3   1   26.50    4.40
  -7  -3   1   28.50    3.90
   7  -3  -1   27.30    4.30
  -7  -3   1   30.10    5.50
  -7   3  -1   25.20    5.00
   7  -3  -1   29.30    4.60
  -7   3  -1   26.90    3.80
   7   3   1   28.10    4.20
  -8   3   1    1.40    5.00
  -8   3   1   -3.80    3.70
   8  -3   1    6.80    4.10
  -8  -3  -1   -3.30    5.70
   8   3  -1    2.00    3.70
   8   3  -1    2.60    3.70
  -8  -3  -1    5.90    3.70
   8   3   1    3.00    3.80
   8   3   1    3.60    3.80
  -8  -3   1    3.90    5.50
  -8   3  -1    3.00    3.70
  -8   3  -1    9.30    5.40
  -8  -3   1    8.50    3.60
   9  -3   1   15.50    5.80
   9   3  -1    2.80    5.10
  -9   3   1   14.70    5.10
  -9   3   1    3.80    6.90
  -9  -3  -1    8.40    5.20
   9   3   1   -2.50    4.70
   9  -3  -1   18.20    5.60
  -9   3  -1    3.80    6.90
  -9   3  -1   18.50    5.50
  -9  -3   1   17.40    5.20
   0  -4   1 1713.93   49.90
   0  -4  -1 1660.43   44.10
   0   4  -1 1663.53   44.60
   0  -4   1 1695.23   44.00
   0   4   1 1628.74   44.50
   0   4   1 1638.24   49.70
   0  -4  -1 1723.03   49.90
  -1   4   1   36.30    1.70
  -1  -4  -1   41.20    2.50
   1  -4   1   37.90    2.10
   1   4  -1   39.90    2.20
  -1   4   1   38.80    2.10
   1  -4   1   41.60    2.10
   1  -4  -1   38.60    2.10
   1   4   1   37.10    2.30
   1  -4  -1   38.70    1.90
  -1  -4   1   40.30    1.20
  -1  -4   1   41.10    1.30
  -1   4  -1   36.80    2.10
  -1  -4   1   37.50    2.30
  -1   4  -1   39.30    1.90
   2  -4   1   86.79    3.80
  -2   4   1   83.69    3.70
   2   4  -1   88.29    2.90
  -2   4   1   86.29    3.40
   2   4  -1   92.79    4.20
  -2  -4  -1   88.09    4.50
   2  -4   1   84.49    3.80
   2   4   1   81.49    2.90
  -2  -4   1   86.29    4.30
  -2   4  -1   92.79    3.80
   2   4   1   88.69    4.20
  -2   4  -1   82.99    3.70
   2  -4  -1   86.59    3.60
   2  -4  -1   91.09    3.90
  -2  -4   1   85.49    3.10
   3   4  -1  124.69    4.50
   3   4  -1  128.19    5.80
  -3   4   1  126.09    5.20
   3  -4   1  132.19    5.60
  -3  -4  -1  121.79    4.50
  -3  -4  -1  125.99    6.20
   3  -4   1  130.39    5.50
  -3   4   1  128.09    5.30
  -3  -4   1  132.49    6.10
  -3   4  -1  124.09    5.30
   3  -4  -1  125.59    5.40
   3  -4  -1  131.49    5.40
   3   4   1  133.19    6.00
  -3  -4   1  118.49    4.50
   3   4   1  123.59    4.50
  -3   4  -1  123.09    5.40
   4  -4   1   16.30    2.40
   4  -4   1   19.00    2.70
  -4   4   1   15.80    2.30
   4   4  -1   17.90    2.20
   4   4  -1   17.60    2.60
  -4  -4  -1   18.20    2.20
  -4   4   1   17.30    2.60
   4   4   1   17.60    2.30
  -4   4  -1   16.70    2.80
   4  -4  -1   17.50    2.30
  -4  -4   1   12.00    2.40
   4   4   1   14.60    2.50
   4  -4  -1   12.50    2.10
  -4  -4   1   18.90    2.20
  -4   4  -1   16.70    2.30
  -5  -4  -1   27.30    4.10
   5  -4   1   26.70    3.50
  -5  -4  -1   22.20    2.90
  -5   4   1   25.70    3.30
  -5   4   1   23.20    3.60
   5   4  -1   23.60    2.90
   5   4  -1   20.50    3.30
   5  -4   1   25.40    3.60
   5  -4  -1   25.30    3.60
  -5  -4   1   26.80    4.00
  -5   4  -1   27.00    3.30
   5  -4  -1   25.20    3.30
   5   4   1   25.00    3.50
  -5   4  -1   24.10    3.40
  -5  -4   1   29.50    3.20
   5   4   1   28.00    3.10
   6   4  -1  166.38    7.50
  -6   4   1  181.78    8.80
   6   4  -1  182.88    9.10
  -6   4   1  156.38    8.00
  -6  -4  -1  183.38   10.00
   6  -4   1  180.88    9.20
   6  -4   1  168.38    8.70
  -6  -4  -1  184.08    7.90
  -6  -4   1  165.98    9.90
  -6  -4   1  165.38    7.60
  -6   4  -1  178.48    9.10
   6   4   1  186.88    9.40
   6   4   1  176.68    7.70
   6  -4  -1  170.98    8.50
   6  -4  -1  181.48    8.70
  -6   4  -1  155.38    8.10
   7   4  -1   28.70    4.60
  -7  -4  -1   25.40    5.60
  -7   4   1   21.30    4.60
  -7   4   1   21.70    4.10
   7  -4   1   25.80    4.90
  -7  -4  -1   18.50    3.50
   7  -4   1   19.50    3.90
   7   4  -1   22.70    3.70
   7  -4  -1   26.50    4.40
  -7   4  -1   19.70    4.60
   7   4   1   18.40    4.20
  -7   4  -1   22.40    3.70
  -7  -4   1   19.40    3.60
   7   4   1   17.60    3.60
  -7  -4   1   23.50    5.20
   7  -4  -1   18.80    3.80
  -8   4   1    8.30    5.00
   8   4  -1   -2.10    3.40
  -8   4   1    3.10    3.70
  -8  -4  -1    9.20    3.90
   8   4  -1    9.80    3.80
   8   4   1    2.40    3.90
  -8  -4   1    8.70    3.70
   8  -4  -1    3.90    4.00
  -8   4  -1   12.60    5.30
   8   4   1    3.80    4.30
  -8  -4   1    6.40    5.30
  -8   4  -1    3.90    3.80
  -9   4   1    1.80    5.00
  -9  -4  -1    2.10    4.90
   9  -4   1   -2.70    5.40
   9   4  -1   -5.80    4.80
  -9   4  -1   -1.00    7.30
  -9  -4   1    5.00    5.10
   9   4   1    9.00    5.40
   9  -4  -1    3.90    5.40
  -9   4  -1    6.50    5.50
   0  -5  -1    5.20    0.70
   0  -5  -1    4.00    0.90
   0   5   1    4.10    0.80
   0  -5   1    3.70    0.80
   0  -5   1    4.30    0.70
  -1   5   1   95.59    3.70
   1   5  -1   99.19    4.10
   1  -5   1  103.09    3.90
   1  -5   1   99.39    3.80
  -1   5  -1  101.19    3.80
  -1  -5   1   95.69    4.30
   1  -5  -1   97.49    3.70
   1  -5  -1  100.99    3.80
   1   5   1  108.79    4.30
  -1  -5   1   94.59    2.80
  -1   5  -1   99.99    3.80
   2   5  -1   12.70    0.90
  -2   5   1   14.40    1.40
   2  -5   1   13.10    1.70
  -2   5   1   13.80    1.80
   2   5  -1   13.00    1.70
  -2  -5  -1   11.00    0.90
   2  -5   1   12.40    1.70
  -2  -5  -1   13.50    2.10
  -2   5  -1   13.80    1.80
   2   5   1   11.80    0.90
  -2  -5   1   13.80    2.00
   2   5   1   13.40    1.80
   2  -5  -1   12.40    1.50
   2  -5  -1   14.40    1.80
  -2   5  -1   10.00    1.40
  -3  -5  -1   82.19    3.30
   3  -5   1   88.89    4.40
  -3   5   1   89.29    3.90
   3   5  -1   86.09    3.30
  -3   5   1   85.89    4.30
   3  -5   1   88.39    4.50
   3   5  -1   85.09    4.50
   3  -5  -1   89.09    4.40
   3   5   1   79.49    4.60
  -3  -5   1   81.59    3.40
   3   5   1   80.99    3.30
  -3  -5   1   82.19    4.90
  -3   5  -1   82.09    4.10
  -3   5  -1   80.89    4.20
   3  -5  -1   84.29    4.10
  -4  -5  -1  171.08    8.40
   4   5  -1  173.48    6.10
   4  -5   1  179.78    7.60
   4  -5   1  178.38    7.40
  -4   5   1  163.68    7.10
   4   5  -1  183.38    7.90
  -4  -5  -1  167.08    6.20
  -4   5   1  176.78    7.00
   4  -5  -1  172.28    7.30
   4   5   1  171.28    7.90
   4  -5  -1  174.48    7.30
  -4   5  -1  175.88    7.30
   4   5   1  170.78    6.20
  -4   5  -1  168.38    7.20
  -4  -5   1  173.18    8.30
  -4  -5   1  167.28    6.20
   5   5  -1   11.70    2.20
   5   5  -1   18.10    3.10
   5  -5   1   13.00    2.60
  -5  -5  -1   12.80    3.40
   5  -5   1   16.50    2.90
  -5  -5  -1   13.80    2.10
  -5   5   1    9.80    2.20
  -5   5   1   12.10    2.50
  -5  -5   1   15.40    3.70
   5   5   1   13.10    2.60
  -5  -5   1   11.20    2.10
   5  -5  -1   14.20    2.50
  -5   5  -1   11.90    2.30
   5  -5  -1   11.20    2.70
   5   5   1   11.60    2.00
  -5   5  -1   10.10    2.50
   6   5  -1   59.99    5.30
  -6   5   1   53.59    4.80
   6  -5   1   50.79    5.40
   6  -5   1   54.39    5.30
  -6  -5  -1   56.49    4.40
   6   5  -1   54.79    4.30
  -6  -5  -1   41.90    6.40
  -6   5  -1   51.89    5.70
   6  -5  -1   44.70    5.30
   6   5   1   49.60    5.30
   6   5   1   49.80    4.30
   6  -5  -1   56.69    5.10
  -6  -5   1   46.60    6.00
  -6   5  -1   52.39    4.80
  -7   5   1    8.10    4.00
  -7  -5  -1   16.00    3.30
   7  -5   1   12.00    3.90
  -7  -5  -1   15.70    5.10
  -7   5   1   10.70    3.50
   7  -5   1   15.40    4.20
   7   5  -1   12.70    3.40
   7   5  -1   15.80    3.60
   7  -5  -1   15.10    4.20
  -7  -5   1   13.00    3.20
   7   5   1   14.00    3.30
  -7   5  -1   17.90    3.60
  -7   5  -1    9.70    4.30
   7  -5  -1   14.20    3.70
   7   5   1   11.50    3.80
  -7  -5   1   24.90    4.90
  -8   5   1    6.80    3.90
  -8   5   1    2.50    4.90
   8  -5   1    3.30    4.00
   8   5  -1    6.40    3.50
   8   5  -1    5.90    4.00
  -8  -5  -1    9.30    3.90
   8   5   1    9.10    4.10
   8   5   1    0.50    3.80
   8  -5  -1   12.60    4.50
  -8   5  -1   11.90    4.30
  -8   5  -1    0.80    5.40
  -8  -5   1   11.20    3.70
   0  -6   1  915.91   24.80
   0  -6   1  924.51   28.10
   0  -6  -1  912.61   24.70
   0  -6  -1  922.91   28.30
   0   6  -1  918.01   24.60
   0   6   1  917.41   28.10
   0  -6   1  943.91   28.30
   1   6  -1   68.29    3.40
  -1   6   1   69.09    3.10
   1  -6   1   70.09    3.20
   1  -6   1   71.59    3.10
  -1  -6  -1   73.09    3.70
   1  -6  -1   70.59    3.00
  -1  -6   1   68.79    2.10
   1   6   1   71.99    3.50
  -1   6  -1   73.39    3.10
   1  -6  -1   68.09    3.10
   1  -6  -1   72.59    3.00
  -1  -6   1   72.19    3.60
  -1   6  -1   69.39    3.00
  -2  -6  -1  129.49    5.90
   2  -6   1  124.19    5.10
   2   6  -1  123.19    5.40
   2  -6   1  120.79    5.00
  -2   6   1  122.09    4.50
  -2   6   1  126.99    5.00
   2   6   1  124.19    5.60
   2  -6  -1  120.69    4.80
  -2   6  -1  121.89    4.80
  -2   6  -1  122.59    5.00
  -2  -6   1  122.09    3.80
   2  -6  -1  124.29    5.00
  -2  -6   1  129.69    5.90
  -2  -6   1  124.69    3.50
  -3  -6  -1   10.90    1.30
   3   6  -1    9.80    1.30
   3  -6   1    9.60    1.80
  -3   6   1   11.40    1.70
   3   6  -1   12.30    2.10
   3  -6   1   10.40    1.80
  -3   6   1   12.10    2.00
  -3  -6  -1   11.20    2.30
   3   6   1   10.70    1.90
  -3  -6   1   10.60    1.40
   3  -6  -1   10.90    1.90
   3  -6  -1   11.60    1.70
  -3  -6   1   12.80    2.30
   3   6   1    9.80    1.30
  -3   6  -1   12.70    2.00
  -3   6  -1   10.60    1.80
  -4  -6  -1   22.60    2.10
   4  -6   1   17.00    2.50
  -4   6   1   21.90    2.80
   4   6  -1   19.70    2.00
   4   6  -1   15.30    2.40
  -4   6   1   20.50    3.10
  -4  -6  -1   22.80    3.50
   4  -6   1   20.10    3.00
   4  -6  -1   24.40    2.80
  -4  -6   1   23.00    3.40
  -4   6  -1   20.10    2.60
   4  -6  -1   20.00    2.80
  -4   6  -1   23.00    3.10
  -4  -6   1   21.40    2.20
   4   6   1   17.30    3.00
   4   6   1   19.00    2.00
  -5  -6  -1   57.19    3.60
  -5   6   1   52.19    4.30
   5  -6   1   55.79    4.50
   5   6  -1   49.60    4.40
  -5  -6  -1   60.49    5.80
   5   6  -1   50.39    3.40
  -5   6   1   45.40    4.30
   5  -6   1   61.39    5.10
  -5   6  -1   53.69    4.60
  -5   6  -1   55.69    4.30
   5  -6  -1   50.69    4.20
   5   6   1   58.79    4.70
  -5  -6   1   53.59    3.70
   5   6   1   50.99    3.50
  -5  -6   1   47.10    5.30
   5  -6  -1   57.09    5.00
   6   6  -1  119.69    5.90
   6  -6   1  129.19    7.70
  -6   6   1  126.99    7.30
  -6  -6  -1  132.49    6.20
   6  -6   1  127.89    7.60
  -6  -6  -1  123.49    9.00
   6   6   1  122.29    7.60
   6  -6  -1  128.19    7.30
   6  -6  -1  135.09    7.60
  -6  -6   1  121.19    6.10
   6   6   1  125.09    6.10
  -6   6  -1  116.89    6.90
  -6  -6   1  130.29    9.00
  -6   6  -1  147.99    7.70
   7  -6   1   10.00    3.80
  -7  -6  -1   18.00    5.40
   7   6  -1    4.90    2.80
  -7  -6  -1   16.20    3.40
  -7   6   1    8.80    3.40
   7   6  -1    8.80    2.80
  -7  -6   1    3.50    4.50
   7   6   1   11.90    3.40
  -7  -6   1   17.50    3.00
   7   6   1    7.80    3.10
  -7   6  -1   12.10    3.50
   7  -6  -1    6.90    3.60
  -8  -6  -1    9.40    3.90
   8   6  -1   14.00    4.30
   8   6  -1    5.90    3.80
  -8   6   1    6.30    3.70
  -8   6  -1   17.60    4.90
   8   6   1    5.70    4.00
  -8  -6   1    6.90    3.80
   8  -6  -1   -0.40    4.00
   8   6   1    4.70    3.70
  -8   6  -1    4.90    4.10
   0   7   1    2.30    0.70
   0   7  -1    2.10    0.60
   0  -7   1    2.50    0.80
   0  -7  -1    2.90    1.00
   0   7   1    2.90    0.80
   0  -7  -1    1.80    0.70
   0  -7   1    3.00    0.90
   0  -7   1    2.40    0.90
  -1  -7  -1   32.70    2.80
   1  -7   1   33.00    2.20
   1   7  -1   35.50    2.40
   1  -7   1   36.60    2.40
  -1   7   1   35.40    2.20
   1   7   1   32.60    2.40
  -1  -7   1   35.30    1.40
  -1  -7   1   35.00    2.60
   1  -7  -1   33.70    2.10
   1  -7  -1   36.60    2.10
   1  -7  -1   36.90    2.30
  -1   7  -1   36.00    2.20
  -2   7   1   25.60    1.80
  -2  -7  -1   30.90    3.00
   2  -7   1   27.20    2.40
  -2   7   1   27.70    2.40
   2   7  -1   29.50    2.40
   2  -7   1   26.90    2.40
  -2  -7   1   33.10    3.10
  -2   7  -1   25.90    2.00
   2   7   1   33.00    2.60
  -2   7  -1   27.90    2.40
   2  -7  -1   26.00    2.10
   2  -7  -1   28.10    2.50
  -3  -7  -1    8.00    2.50
  -3   7   1    9.10    1.40
   3   7  -1    8.80    1.10
  -3  -7  -1    8.60    1.10
   3  -7   1    9.90    1.80
  -3   7   1   10.70    1.90
   3   7  -1    8.60    1.60
   3   7   1    8.50    0.90
   3   7   1   10.20    2.00
  -3   7  -1    9.70    1.90
  -3  -7   1    6.70    2.10
  -3   7  -1    8.90    1.50
   3  -7  -1    9.80    1.70
  -3  -7   1    7.50    1.00
   4  -7   1   46.90    3.90
  -4   7   1   44.90    3.20
  -4  -7  -1   44.20    2.60
   4  -7   1   47.60    3.70
  -4  -7  -1   46.40    4.50
   4   7  -1   41.60    2.50
  -4   7   1   40.90    3.70
   4   7  -1   47.10    3.80
   4   7   1   42.50    2.50
   4  -7  -1   50.09    4.00
  -4  -7   1   40.40    2.70
   4  -7  -1   45.80    3.60
  -4   7  -1   45.30    3.40
  -4  -7   1   46.50    4.70
   4   7   1   45.30    3.80
  -4   7  -1   44.30    3.70
  -5  -7  -1   -2.30    2.40
   5  -7   1    3.60    2.30
   5   7  -1   -0.10    1.30
  -5   7   1   -0.50    1.80
   5  -7   1   -2.20    1.70
   5   7  -1    1.80    2.00
  -5  -7  -1    1.80    1.40
   5   7   1   -0.80    1.30
  -5   7  -1   -1.10    1.60
  -5   7  -1    3.00    2.30
  -5  -7   1   -1.20    2.40
   5   7   1    1.20    2.00
   5  -7  -1    0.40    2.30
   5  -7  -1   -1.00    1.80
  -5  -7   1   -1.70    1.40
   6   7  -1   56.09    4.10
   6   7  -1   69.69    5.70
   6  -7   1   59.19    6.10
  -6   7   1   56.89    5.30
  -6  -7  -1   49.80    7.10
   6  -7   1   67.69    5.70
  -6  -7  -1   65.79    4.50
  -6   7  -1   57.09    5.70
  -6  -7   1   56.19    4.40
   6  -7  -1   58.59    5.90
  -6  -7   1   61.19    7.30
   6   7   1   69.69    5.90
   6  -7  -1   64.69    5.30
  -6   7  -1   61.19    5.10
   7   7  -1   12.70    2.90
  -7  -7  -1   12.70    3.30
   7   7  -1   20.80    3.80
   7  -7   1   13.00    4.00
  -7  -7  -1    9.30    5.90
  -7   7   1   15.60    4.00
  -7   7   1   10.50    3.50
   7   7   1    7.90    2.90
  -7  -7   1   14.40    3.20
   7  -7  -1   14.90    3.70
  -7  -7   1    5.30    4.80
   7   7   1   13.20    4.00
  -7   7  -1   14.30    3.70
  -7   7  -1   18.20    4.00
   8   7  -1    7.10    3.50
   8   7  -1    5.50    4.20
  -8   7   1    5.00    3.70
  -8   7   1    1.10    5.00
   8  -7  -1   -1.90    3.90
  -8   7  -1    8.00    5.00
  -8   7  -1    4.50    3.70
  -8  -7   1    4.50    3.70
   8   7   1   -5.20    3.30
   0   8   1  239.58    8.40
   0  -8  -1  240.88    8.80
   0  -8   1  237.78    7.40
   0  -8   1  241.98    8.80
   0   8  -1  247.48    7.20
   0  -8   1  242.28    8.60
   0  -8  -1  242.88    7.30
   0   8   1  248.38    7.30
   1   8  -1  103.19    2.80
   1  -8   1   99.29    4.20
   1  -8   1   98.69    4.30
   1   8  -1   98.19    4.50
  -1  -8  -1  103.69    5.10
   1  -8   1   98.79    4.30
  -1   8   1   99.69    4.10
   1  -8  -1  102.39    4.20
  -1  -8   1   99.09    3.10
  -1   8  -1  104.09    4.10
   1   8   1  102.29    4.60
   1  -8  -1   99.39    4.20
   1  -8  -1  104.19    4.40
  -1  -8   1   97.89    4.90
   2  -8   1   43.50    3.10
  -2   8   1   44.20    2.40
   2  -8   1   46.70    3.10
   2   8  -1   45.40    3.10
  -2   8   1   45.70    3.10
  -2  -8  -1   45.30    3.80
   2   8   1   45.80    3.20
   2  -8  -1   46.80    3.20
  -2  -8   1   46.00    3.70
   2  -8  -1   42.70    2.80
  -2   8  -1   45.90    2.70
  -2   8  -1   45.70    3.00
  -3  -8  -1   76.69    2.70
  -3  -8  -1   76.79    5.50
   3   8  -1   85.29    4.80
   3  -8   1   85.09    4.60
  -3   8   1   78.59    3.70
   3  -8   1   86.59    4.80
  -3   8   1   81.99    4.60
   3  -8  -1   87.99    4.70
   3   8   1   88.59    2.60
   3  -8  -1   85.39    4.30
  -3   8  -1   84.09    4.10
   3   8   1   78.49    4.80
  -3  -8   1   91.79    5.50
  -3   8  -1   80.79    4.50
  -3  -8   1   80.89    2.60
  -4   8   1    8.00    1.70
  -4   8   1    7.60    2.20
   4  -8   1    5.30    2.00
   4   8  -1    8.10    2.00
  -4  -8  -1    7.50    1.30
   4   8  -1    9.00    1.20
  -4  -8  -1    8.10    2.60
   4  -8   1   10.10    2.20
  -4  -8   1    4.90    2.40
   4  -8  -1    8.10    2.20
  -4   8  -1    4.60    1.70
   4  -8  -1    8.20    1.90
   4   8   1    8.60    1.20
   4   8   1   11.50    2.30
  -4   8  -1    7.10    1.90
  -4  -8   1    5.10    1.30
  -5   8   1   36.90    3.60
   5  -8   1   45.50    4.50
   5  -8   1   45.80    4.80
   5   8  -1   42.00    2.80
   5   8  -1   39.60    4.30
  -5  -8  -1   41.80    3.10
  -5  -8  -1   38.70    5.50
  -5  -8   1   48.00    5.70
   5  -8  -1   40.00    4.80
  -5   8  -1   41.60    4.10
   5   8   1   35.40    4.00
  -5  -8   1   37.60    3.10
   5  -8  -1   34.20    3.90
   5   8   1   37.30    2.80
  -6  -8  -1   25.60    4.80
   6   8  -1   40.30    5.10
   6  -8   1   31.10    4.70
   6   8  -1   31.70    3.50
  -6   8   1   31.70    4.60
  -6  -8  -1   35.10    3.90
   6  -8   1   42.70    5.30
   6  -8  -1   44.10    5.90
  -6   8  -1   40.10    4.70
   6   8   1   30.30    4.60
  -6  -8   1   44.20    3.80
  -6   8  -1   39.40    4.60
  -6  -8   1   34.50    5.60
   6  -8  -1   44.10    4.80
   6   8   1   29.20    3.50
   7  -8   1    9.40    3.70
   7   8  -1    3.90    3.50
  -7   8   1    0.00    2.80
   7   8  -1   -1.30    2.50
  -7  -8  -1    6.10    2.90
  -7   8   1    8.60    3.40
   7   8   1    5.00    3.50
  -7   8  -1    4.60    2.90
   7   8   1    0.30    2.60
   7  -8  -1    5.70    3.60
  -7  -8   1    5.80    2.80
  -7  -8   1    0.50    5.20
   8   8  -1   -0.30    3.50
  -8   8   1   10.00    4.10
  -8   8   1   12.80    4.70
  -8  -8  -1    0.20    3.80
   8   8   1   11.80    4.40
  -8  -8   1    0.60    4.10
   8   8   1    0.00    3.40
   8  -8  -1    0.20    4.30
  -8   8  -1    3.80    3.80
   0   9  -1   16.70    1.40
   0  -9   1   16.90    1.60
   0  -9   1   20.10    2.30
   0  -9   1   17.60    2.00
   0  -9  -1   17.40    1.50
   0  -9  -1   19.20    2.30
   0   9   1   17.10    1.50
   0   9   1   17.00    1.70
  -1  -9  -1   33.00    3.10
   1  -9   1   32.00    2.50
   1   9  -1   32.30    2.50
   1  -9   1   32.00    2.50
   1  -9   1   32.20    2.50
   1   9  -1   32.60    1.10
  -1   9   1   31.70    2.40
   1  -9  -1   29.50    2.40
   1   9   1   31.70    2.50
   1  -9  -1   33.50    2.50
  -1   9  -1   36.50    2.40
  -1  -9   1   33.10    2.90
  -1  -9   1   31.40    1.50
   1  -9  -1   32.40    2.50
  -2  -9  -1   12.70    2.50
  -2   9   1   14.50    2.10
   2  -9   1   15.70    2.20
   2   9  -1   14.50    2.10
   2  -9   1   13.30    2.20
   2  -9  -1   13.50    2.10
  -2  -9   1   19.80    2.90
  -2   9  -1   12.80    1.70
   2  -9  -1   16.50    2.50
   2   9   1   15.30    2.10
  -2   9  -1   16.60    2.20
   2  -9  -1   12.00    1.90
  -3   9   1   10.50    1.80
  -3   9   1   11.80    2.30
   3   9  -1    9.70    1.80
  -3  -9  -1   12.10    2.80
   3  -9   1    9.80    2.10
   3  -9   1   14.20    2.10
   3  -9  -1   12.00    2.20
  -3  -9   1   14.60    2.80
  -3   9  -1   11.40    1.70
  -3   9  -1   10.10    2.00
   3   9   1   10.90    2.00
   3  -9  -1   12.50    2.00
  -4  -9  -1   19.80    3.80
  -4   9   1   17.00    2.60
  -4   9   1   24.80    2.60
  -4  -9  -1   18.20    1.60
   4  -9   1   23.30    3.40
   4   9  -1   16.30    2.80
   4  -9   1   19.80    2.80
  -4  -9   1   20.00    1.80
   4  -9  -1   18.70    2.60
   4   9   1   18.90    1.50
   4  -9  -1   15.10    2.70
  -4   9  -1   25.10    2.90
  -4  -9   1   18.10    3.60
   4   9   1   19.10    3.10
  -4   9  -1   17.80    2.80
  -5   9   1    9.60    2.80
  -5  -9  -1   11.60    1.80
   5   9  -1   12.40    2.80
   5  -9   1   10.90    2.90
  -5   9   1   11.00    2.20
  -5  -9  -1   12.30    3.70
   5   9  -1   11.80    1.60
   5  -9   1   14.10    2.90
   5  -9  -1    8.30    2.80
  -5  -9   1   16.90    2.40
  -5  -9   1   15.30    4.30
  -5   9  -1   12.90    2.60
   5   9   1   12.40    1.80
   5   9   1   16.30    3.00
   5  -9  -1   14.20    2.80
  -6   9   1   -0.80    2.60
   6   9  -1    3.50    2.60
  -6  -9  -1    1.40    3.80
  -6   9   1   -3.60    2.30
   6   9  -1   -0.10    1.70
  -6  -9  -1    1.70    2.10
   6  -9   1    4.10    3.20
  -6  -9   1   -0.50    2.00
  -6   9  -1    2.00    2.40
   6  -9  -1    0.80    2.60
  -6   9  -1    0.50    2.60
   6  -9  -1    2.60    3.40
   6   9   1    2.30    1.70
   6   9   1    4.10    2.60
  -6  -9   1   -0.70    4.10
  -7  -9  -1   -0.90    2.60
  -7   9   1   -1.90    3.10
   7  -9   1   -2.60    3.50
  -7   9   1    1.30    3.10
   7   9  -1    0.50    2.30
   7   9  -1    4.60    3.50
  -7   9  -1    1.60    3.50
   7   9   1    1.50    2.50
   7   9   1    1.40    3.50
  -7   9  -1   -0.50    2.90
   7  -9  -1   -1.60    3.20
   8   9  -1    6.50    4.80
  -8  -9  -1    4.50    3.70
  -8   9   1   13.30    4.30
   8  -9  -1   -1.70    4.40
  -8   9  -1    4.20    4.30
  -8   9  -1    8.90    4.70
  -8  -9   1    8.00    3.90
   8   9   1    4.80    4.80
   0 -10  -1   43.60    2.40
   0 -10   1   48.80    3.40
   0  10  -1   46.10    2.20
   0 -10   1   47.50    2.60
   0  10   1   44.10    2.30
   0 -10   1   46.40    3.00
   0  10   1   44.50    2.90
   0 -10  -1   44.10    3.40
   1 -10   1  189.88    6.80
  -1 -10  -1  189.08    8.20
   1 -10   1  188.18    7.30
   1 -10   1  189.68    7.30
  -1  10   1  181.28    6.50
   1  10  -1  182.98    7.40
   1 -10  -1  178.58    6.60
   1 -10  -1  189.48    7.30
   1 -10  -1  186.78    7.10
   1  10   1  186.28    7.50
  -1 -10   1  179.98    5.40
  -1  10  -1  181.08    6.50
  -2  10   1   12.60    1.90
   2  10  -1   12.30    2.10
  -2 -10  -1    8.80    2.20
   2 -10   1   13.90    2.10
   2 -10   1   13.20    2.20
  -2 -10   1   19.10    3.00
   2  10   1   12.50    2.00
  -2  10  -1   13.70    2.00
   2 -10  -1   12.60    2.10
   2 -10  -1   16.90    2.30
   2 -10  -1   15.80    2.30
   3 -10   1   12.30    2.30
   3  10  -1   14.00    2.30
   3 -10   1   14.50    2.50
  -3  10   1   11.40    1.90
  -3 -10  -1   15.70    3.20
  -3  10  -1   16.10    2.20
   3 -10  -1   16.10    2.70
   3  10   1   16.90    2.70
  -3 -10   1   10.80    2.60
   3 -10  -1   14.50    2.30
   4 -10   1   17.70    3.20
  -4  10   1   20.50    3.00
   4  10  -1   25.20    3.40
  -4 -10  -1   18.00    3.80
   4 -10   1   22.20    3.40
  -4  10   1   19.90    2.60
  -4 -10   1   15.00    3.30
   4 -10  -1   18.60    3.10
  -4  10  -1   28.70    3.40
  -4 -10   1   21.00    1.70
   4 -10  -1   23.00    3.20
  -4 -10   1   23.00    1.20
   4  10   1   26.20    3.60
  -4  10  -1   23.60    2.90
   5 -10   1   21.30    3.50
   5 -10   1   20.10    3.70
  -5  10   1   19.80    3.20
   5  10  -1   19.90    3.30
  -5  10   1   22.50    3.20
  -5 -10  -1   17.40    3.70
  -5 -10  -1   16.50    2.10
  -5 -10   1   17.60    3.70
   5 -10  -1   16.20    3.60
   5 -10  -1   20.00    3.50
  -5  10  -1   18.10    2.80
  -5 -10   1   20.10    2.40
   5  10   1   31.00    4.30
  -5  10  -1   18.00    2.90
   5  10   1   12.70    1.90
  -6 -10  -1   31.20    5.70
   6  10  -1   52.59    3.40
   6  10  -1   44.00    5.60
  -6  10   1   53.19    4.80
  -6 -10  -1   50.69    3.60
   6 -10   1   39.70    5.60
   6 -10   1   48.80    6.50
  -6  10   1   42.90    5.30
   6 -10  -1   46.10    5.20
   6 -10  -1   57.89    6.40
  -6  10  -1   47.20    5.10
  -6 -10   1   50.39    8.20
  -6  10  -1   34.20    5.00
  -6 -10   1   49.90    4.00
   6  10   1   53.99    5.70
   6  10   1   43.30    3.40
  -7  10   1    6.20    3.20
   7 -10   1    3.20    3.80
  -7  10   1    0.10    3.10
   7  10  -1   -1.90    2.20
   7  10  -1    1.40    3.40
  -7 -10  -1    3.00    2.60
   7 -10  -1    6.10    3.80
   7  10   1    6.70    3.60
  -7  10  -1    9.40    3.50
  -7 -10   1    4.30    2.80
   7  10   1    4.90    2.50
  -7  10  -1   -3.00    3.50
  -8  10   1   12.80    4.40
  -8 -10  -1   13.60    3.70
   8  10  -1   12.40    5.00
  -8  10  -1   14.60    4.90
   8  10   1   22.60    5.10
  -8 -10   1   14.00    4.30
   8 -10  -1   14.10    5.60
   0 -11   1    9.20    1.70
   0 -11  -1    6.40    1.90
   0 -11   1    8.40    1.40
   0  11   1    8.20    1.10
   0  11  -1    6.20    1.00
   0 -11  -1    7.20    1.20
  -1  11   1    5.40    1.30
  -1 -11  -1    3.60    1.70
   1  11  -1    6.40    1.50
   1 -11   1    4.30    1.60
   1 -11   1    5.70    1.50
   1 -11   1    3.60    1.50
   1 -11  -1    3.10    1.40
   1 -11  -1    3.30    1.60
   1  11   1    5.00    1.50
  -1  11  -1    5.80    1.20
  -1 -11   1    3.90    0.80
   1 -11  -1    3.30    1.40
  -1 -11   1    4.30    1.90
   2  11  -1   10.20    2.00
   2 -11   1    5.30    1.80
   2 -11   1   10.00    2.00
  -2 -11  -1    5.40    2.10
   2 -11   1    7.60    1.60
  -2  11   1    6.80    1.80
   2  11   1    8.80    1.90
   2 -11  -1    7.00    1.70
  -2 -11   1    6.70    2.10
   2 -11  -1    6.60    2.00
   2 -11  -1    8.90    1.90
  -2  11  -1    9.40    1.80
  -3  11   1   48.10    3.90
  -3 -11  -1   47.60    5.10
   3 -11   1   52.69    4.10
   3  11  -1   53.19    4.00
   3 -11   1   46.50    4.30
  -3  11  -1   48.80    3.30
   3 -11  -1   45.80    3.70
  -3  11  -1   50.59    4.00
   3  11   1   45.90    3.90
   3 -11  -1   52.99    4.40
  -3 -11   1   48.70    5.20
  -4  11   1   -0.20    1.40
  -4 -11  -1    3.80    3.30
   4 -11   1    4.50    2.50
   4 -11   1    6.60    2.30
  -4  11   1    3.90    2.10
  -4  11  -1    4.10    2.20
  -4 -11   1    2.70    3.00
   4 -11  -1    2.40    2.60
   4 -11  -1    2.60    1.90
  -5 -11  -1   11.30    1.60
  -5  11   1    7.70    2.60
   5 -11   1   14.50    3.20
  -5  11   1   10.70    2.20
  -5 -11  -1   10.20    3.80
   5 -11   1   14.40    3.60
   5  11  -1   14.60    3.00
  -5 -11  -1    8.60    1.10
  -5  11  -1   15.50    3.20
  -5 -11   1   11.50    4.00
   5 -11  -1   12.20    3.30
   5 -11  -1   10.70    2.80
  -5 -11   1   11.40    1.50
  -5 -11   1   12.80    1.40
  -5  11  -1   12.90    2.50
   5  11   1   12.70    3.10
   6  11  -1    6.90    2.90
  -6  11   1   14.20    2.60
   6 -11   1    4.20    3.20
  -6 -11  -1    7.60    1.80
  -6  11   1    2.20    3.00
  -6  11  -1    7.70    3.40
  -6 -11   1    7.80    2.00
   6  11   1    9.50    3.40
  -6 -11   1    5.90    1.50
   6 -11  -1    4.60    3.30
   6  11   1    8.60    1.70
  -6  11  -1    9.60    3.10
  -7  11   1   21.20    4.70
  -7 -11  -1   18.70    2.80
   7  11  -1   20.10    4.20
  -7  11   1   16.80    3.70
  -7 -11   1   18.20    3.10
  -7  11  -1   18.10    4.10
   7 -11  -1   20.20    4.60
   7  11   1   21.00    5.00
  -7  11  -1   23.30    4.70
   8  11  -1   16.80    5.00
   8  11   1    2.50    5.00
   0 -12  -1   16.00    2.70
   0 -12   1   13.90    2.40
   0 -12  -1   22.30    2.70
   0  12   1   17.70    1.70
   0 -12   1   14.30    2.10
   0 -12  -1   16.60    2.00
   0  12  -1   19.00    1.70
   0 -12   1   18.90    2.60
   1 -12   1   20.30    3.00
   1 -12   1   19.00    2.40
  -1 -12  -1   18.40    3.20
   1 -12   1   21.90    2.70
  -1  12   1   18.20    2.30
   1  12  -1   18.70    2.50
  -1 -12   1   18.30    1.40
   1 -12  -1   21.10    2.70
  -1 -12   1   15.10    2.80
  -1  12  -1   17.00    2.30
   1 -12  -1   20.90    3.00
   1 -12  -1   16.10    2.50
  -2 -12  -1   25.60    4.10
   2 -12   1   29.40    3.20
   2  12  -1   28.20    3.00
  -2  12   1   23.60    2.70
   2 -12   1   27.50    3.30
  -2  12  -1   29.10    3.10
   2 -12  -1   28.60    3.20
  -2 -12   1   30.10    4.10
   2 -12  -1   23.30    3.20
   2  12   1   22.80    2.80
  -3 -12  -1   22.60    4.00
   3  12  -1   13.90    2.40
   3 -12   1   20.40    2.90
   3 -12   1   22.10    3.30
  -3  12   1   20.30    3.00
   3  12   1   18.00    3.10
   3 -12  -1   25.80    3.60
  -3 -12   1   20.10    4.00
   3 -12  -1   21.80    3.20
   3 -12  -1   18.40    2.80
  -3  12  -1   22.40    3.30
  -4  12   1    7.60    2.70
  -4  12   1    7.60    1.90
   4 -12   1   11.90    3.20
   4 -12   1    7.90    2.60
   4  12  -1   10.30    2.50
  -4 -12  -1    7.20    3.70
  -4  12  -1    7.00    2.00
   4 -12  -1    8.60    2.40
   4  12   1   12.80    2.50
  -4  12  -1   13.20    2.90
  -4 -12   1   12.30    3.80
   4 -12  -1   13.80    3.50
  -5  12   1   22.60    3.10
  -5 -12  -1   23.20    4.60
   5 -12   1   27.10    4.70
  -5  12   1   17.90    3.40
   5  12  -1   19.00    3.50
  -5  12  -1   22.60    3.70
   5 -12  -1   28.80    4.50
  -5  12  -1   26.80    3.80
   5 -12  -1   25.70    4.50
  -5 -12   1   32.70    5.60
   5  12   1   17.80    3.30
   6  12  -1   10.00    3.00
  -6  12   1    9.90    3.20
  -6  12   1    8.90    2.70
  -6 -12  -1    9.70    1.50
   6 -12   1    9.60    3.70
  -6 -12  -1    7.40    1.30
  -6 -12   1    8.90    1.30
   6  12   1    9.30    3.30
   6 -12  -1    6.30    3.40
  -6  12  -1   10.70    3.40
  -6 -12   1    6.10    1.70
  -6  12  -1    6.80    2.80
   7  12  -1    3.70    3.80
   7 -12   1    4.80    4.20
  -7 -12  -1    2.30    2.10
  -7  12   1    3.60    4.10
  -7  12   1   -3.50    3.10
  -7 -12   1    2.00    2.40
  -7  12  -1    8.40    3.50
  -7  12  -1    4.00    4.10
   7  12   1    5.70    4.00
   7 -12  -1    7.90    4.20
   0 -13   1   57.09    4.50
   0  13  -1   48.60    2.50
   0  13   1   48.90    2.50
   0 -13  -1   51.59    4.50
   0 -13  -1   46.90    2.80
   0 -13   1   49.50    3.10
   0 -13   1   54.09    3.80
   1 -13   1   13.30    2.60
   1 -13   1   12.80    2.20
  -1  13   1   16.90    2.50
   1 -13   1   14.10    2.40
   1  13  -1   16.00    0.90
   1  13  -1   15.40    2.60
  -1 -13  -1   13.80    3.40
  -1 -13   1   14.80    1.50
   1  13   1   16.00    2.40
   1 -13  -1   15.00    2.20
  -1  13  -1   16.10    2.20
   1 -13  -1   16.20    2.70
  -1 -13   1   11.50    2.90
   1 -13  -1   14.40    2.70
   2 -13   1    4.40    1.90
   2  13  -1    2.80    1.50
  -2  13   1    1.70    1.60
   2 -13   1    1.20    1.80
   2 -13   1    2.00    2.00
  -2 -13  -1    2.30    2.40
   2 -13  -1    2.20    1.90
   2 -13  -1    3.60    2.00
  -2  13  -1    1.30    1.60
   2  13   1    2.50    1.60
   2 -13  -1    0.60    1.50
  -2 -13   1    5.80    2.50
   3  13  -1   23.10    3.30
   3 -13   1   20.40    3.30
  -3 -13  -1   20.70    3.80
  -3  13   1   22.30    3.30
   3 -13   1   28.00    3.70
   3 -13   1   20.50    3.30
  -3  13  -1   23.80    3.50
   3 -13  -1   24.40    3.40
   3 -13  -1   30.90    4.50
  -3 -13   1   16.60    3.70
   4  13  -1    2.00    2.10
  -4 -13  -1    3.90    4.10
  -4  13   1    2.00    2.00
   4 -13   1    7.30    3.20
  -4 -13   1    3.30    3.60
  -4  13  -1    1.10    1.70
   4 -13  -1    1.00    3.10
  -4  13  -1    4.00    2.30
   4 -13  -1    5.80    2.60
   4 -13  -1    1.00    2.00
   4  13   1   -0.30    1.90
   5 -13   1   31.00    5.10
   5 -13   1   52.79    7.00
   5  13  -1   39.40    5.10
  -5  13   1   44.50    5.10
  -5  13   1   38.00    3.70
  -5 -13   1   34.40    6.40
  -5  13  -1   33.90    4.00
  -5  13  -1   51.69    5.20
   5 -13  -1   46.30    6.60
   5 -13  -1   48.70    5.20
   5  13   1   35.80    4.90
   6 -13   1   -4.10    3.40
  -6  13   1    6.80    3.40
   6  13   1    5.10    2.90
  -6  13  -1    4.30    3.20
  -6  13  -1    7.70    2.90
  -7  13   1    4.20    4.50
   7 -13   1    5.50    4.30
  -7  13  -1    0.90    3.80
   7  13   1   10.30    4.10
  -7  13  -1    8.10    4.70
   0 -14   1    1.20    1.50
   0 -14  -1    1.10    1.60
   0 -14   1    2.90    2.30
   0 -14  -1    2.10    1.40
   0 -14   1    2.50    1.70
   0  14   1    2.60    1.10
   0 -14  -1   -0.10    2.10
   0  14  -1    3.70    1.00
   1  14  -1  116.59    3.30
   1 -14   1  118.29    5.60
  -1  14   1  108.89    4.90
   1 -14   1  118.39    6.50
  -1 -14  -1  102.79    7.40
   1 -14   1  113.69    6.00
   1  14   1  107.79    5.70
  -1 -14   1  111.69    3.80
   1 -14  -1  116.09    6.50
   1 -14  -1  114.19    5.40
  -1  14  -1  110.29    4.90
  -1 -14   1  106.89    7.10
   2  14  -1   67.29    4.70
   2 -14   1   63.09    5.20
   2 -14   1   70.69    5.00
   2 -14   1   65.19    5.10
  -2  14   1   66.49    4.40
   2 -14  -1   62.09    4.80
   2  14   1   63.59    4.70
   2 -14  -1   64.09    4.70
  -2 -14   1   72.19    6.40
   2 -14  -1   63.39    5.00
  -2  14  -1   66.99    4.30
   3 -14   1   19.40    2.90
   3 -14   1   18.40    3.10
   3 -14   1   19.50    3.50
  -3 -14  -1   18.10    4.30
  -3  14   1   23.50    3.30
   3  14  -1   18.60    3.10
   3  14   1   14.00    2.60
   3 -14  -1   20.40    3.50
  -3  14  -1   23.50    3.30
   3 -14  -1   14.00    3.00
   3 -14  -1   20.20    3.20
  -3 -14   1   11.20    3.70
   4 -14   1    3.20    2.80
   4 -14   1   -0.10    3.30
  -4  14   1    5.40    2.20
  -4 -14  -1   -0.70    4.10
   4  14  -1   -1.00    2.00
   4 -14  -1    2.80    2.50
  -4  14  -1    6.00    2.60
   4 -14  -1    0.50    2.20
  -4 -14   1   -2.40    3.80
   4  14   1    4.00    2.40
   4 -14  -1    1.70    3.10
   5  14  -1    5.40    2.80
  -5  14   1    5.30    2.90
   5 -14   1   -3.80    3.00
   5 -14   1    3.40    4.20
   5  14   1   -0.10    2.30
   5 -14  -1    0.30    3.60
  -5  14  -1    1.60    2.20
  -5  14  -1    9.10    3.20
  -6  14   1   22.60    4.30
   6  14  -1   37.40    6.20
   6 -14   1   26.90    5.10
  -6  14   1   23.00    3.30
   6  14   1   21.90    4.20
  -6  14  -1   32.00    5.10
  -6  14  -1   20.10    3.50
   6 -14  -1   28.60    4.90
  -7  14   1    6.40    4.30
   7 -14   1   -5.70    4.50
   7  14  -1    8.00    4.40
   7  14   1    1.40    4.50
  -7  14  -1   -3.50    4.30
   0 -15  -1    6.80    2.90
   0 -15  -1   10.80    2.60
   0 -15  -1    8.50    1.80
   0 -15   1   10.60    1.90
   0  15  -1   11.80    1.80
   0 -15   1   12.30    3.20
   0 -15   1   12.50    2.40
   0  15   1   11.30    1.50
  -1  15   1   14.30    2.10
   1 -15   1   11.60    3.00
  -1 -15  -1   14.00    3.60
   1 -15   1   12.20    2.60
   1 -15   1   13.60    2.50
   1  15  -1   12.50    0.90
  -1  15  -1   14.00    1.90
  -1 -15   1   15.50    2.70
  -1 -15   1   20.80    3.90
   1 -15  -1   14.60    3.20
   1 -15  -1   13.20    2.30
  -1 -15   1   13.20    1.60
   1 -15  -1   16.80    2.80
   1  15   1   13.40    2.50
  -2 -15  -1   -0.20    3.50
   2 -15   1   -1.00    2.30
   2 -15   1    3.80    2.50
   2 -15   1    2.60    2.40
  -2  15   1    5.70    2.00
   2  15  -1   -0.20    1.60
  -2  15  -1   -0.20    1.60
   2 -15  -1    3.10    2.30
   2 -15  -1    2.40    2.10
  -2 -15   1    1.50    3.50
   2  15   1    1.40    1.70
   2 -15  -1    5.10    2.60
  -3 -15  -1    4.30    4.10
   3 -15   1    3.50    2.50
   3  15  -1    2.60    1.90
   3 -15   1   -0.80    2.90
  -3  15   1    2.90    2.10
  -3 -15   1    1.00    3.80
   3 -15  -1    4.20    2.60
  -3  15  -1    4.70    2.10
   3 -15  -1    4.90    2.70
   3  15   1    3.90    2.10
   4  15  -1   13.70    3.10
  -4  15   1   17.70    3.40
   4 -15   1   15.70    3.20
   4 -15   1   19.30    3.70
   4 -15   1   18.10    4.40
   4  15   1    8.60    2.80
   4 -15  -1   17.50    3.40
  -4  15  -1   16.10    3.50
   4 -15  -1   20.40    3.60
   4 -15  -1   14.50    3.80
  -5  15   1    2.50    3.00
   5  15  -1    0.40    2.50
   5 -15   1   -2.00    3.40
   5  15   1    4.90    2.90
  -5  15  -1    1.00    2.90
   5 -15  -1   -1.80    2.90
  -6  15   1    8.60    4.10
   6 -15   1   11.50    4.80
   6  15  -1    5.50    3.60
   6 -15  -1    6.30    4.60
   6  15   1    2.70    3.60
  -6  15  -1    5.20    2.90
  -6  15  -1    7.00    4.30
   0 -16   1    3.10    3.30
   0  16   1    9.80    1.40
   0 -16   1   11.90    2.00
   0  16  -1    9.90    1.40
   0 -16  -1    8.70    1.80
   0 -16   1    9.20    2.60
   0 -16  -1   11.60    3.80
   0 -16  -1   10.10    2.40
  -1  16   1   69.39    3.90
   1 -16   1   56.69    4.80
  -1 -16  -1   72.09    7.10
   1 -16   1   55.59    5.90
   1 -16   1   68.89    5.00
   1 -16  -1   76.69    5.30
   1 -16  -1   57.39    4.50
   1 -16  -1   59.69    5.90
  -1 -16   1   68.59    6.80
  -1 -16   1   66.49    5.20
  -1  16  -1   65.59    3.80
  -2  16   1    5.60    2.10
   2  16  -1    2.60    2.00
   2 -16   1    2.50    3.00
  -2 -16  -1    2.50    3.90
   2 -16   1    4.20    2.80
   2 -16   1    8.60    3.00
   2 -16  -1    6.00    2.60
   2 -16  -1    1.30    2.80
  -2  16  -1    5.00    1.90
   2 -16  -1    3.20    2.40
   2  16   1    5.90    2.10
  -2 -16   1    9.10    4.30
  -3 -16  -1   10.80    4.60
   3 -16   1   18.40    4.10
   3 -16   1    8.50    3.20
  -3  16   1   20.30    3.40
   3 -16   1   13.50    3.70
   3  16  -1   11.10    2.80
   3 -16  -1    6.50    2.90
   3 -16  -1   14.80    3.40
  -3 -16   1   15.30    4.60
  -3  16  -1   15.70    3.00
   3  16   1   15.60    3.10
   3 -16  -1   18.90    3.80
   4 -16   1   18.60    4.00
   4 -16   1   12.40    3.70
  -4  16   1   16.70    3.70
   4  16  -1   15.00    3.30
   4 -16   1   17.90    4.90
   4 -16  -1   10.20    3.70
  -4  16  -1   14.50    3.20
   4  16   1   14.30    3.10
   4 -16  -1   14.90    4.30
   4 -16  -1   10.50    3.40
   5  16  -1    8.10    3.20
   5 -16   1    9.40    4.30
   5 -16   1    4.80    3.40
  -5  16   1   10.90    3.80
   5 -16  -1   10.40    4.10
  -5  16  -1    4.90    3.60
   5 -16  -1    2.40    3.60
   6  16  -1   -1.50    3.20
   6 -16   1   12.00    5.40
  -6  16   1    7.10    4.40
  -6  16  -1    2.10    4.10
   6 -16  -1    7.50    4.50
   6  16   1    3.90    3.40
   0 -17  -1    1.60    3.60
   0 -17  -1   -0.60    1.60
   0  17   1    1.10    1.20
   0 -17   1   -1.40    2.30
   0 -17   1   -1.70    3.30
   0 -17  -1    4.00    2.40
   0  17  -1   -0.50    1.00
   0 -17   1   -1.40    1.80
  -1 -17  -1    8.20    2.70
  -1  17   1    5.60    1.70
  -1 -17  -1    7.20    4.20
   1 -17   1    6.50    2.50
   1 -17   1    4.70    3.40
  -1 -17   1   10.90    4.10
   1 -17  -1    4.00    2.40
   1 -17  -1    7.50    3.40
  -1  17  -1    6.70    1.90
  -1 -17   1    3.10    2.40
   2  17  -1   35.40    4.40
  -2  17   1   40.10    4.10
  -2 -17  -1   40.20    6.40
   2 -17   1   43.50    5.80
   2 -17   1   46.40    5.40
   2 -17   1   38.60    5.30
   2 -17  -1   45.00    5.80
   2  17   1   34.10    4.40
  -2  17  -1   37.30    3.80
   2 -17  -1   41.30    5.10
  -2 -17   1   55.99    8.20
   2 -17  -1   43.70    5.20
   3 -17   1   13.80    3.80
   3  17  -1    9.60    2.60
   3 -17   1    5.90    3.80
   3 -17  -1   -0.80    2.80
  -3  17  -1    4.80    2.60
   3 -17  -1   10.20    3.60
   3  17   1    5.60    2.80
   3 -17  -1    5.40    3.40
   4 -17   1    6.30    3.80
   4  17  -1    6.60    3.10
   4 -17   1    6.80    4.50
  -4  17   1   10.70    3.60
   4 -17   1    4.60    3.60
   4 -17  -1    6.30    4.20
   4 -17  -1   12.50    3.90
   4 -17  -1    2.90    3.40
  -4  17  -1    6.90    3.00
   4  17   1   13.20    3.60
  -5  17   1   17.30    4.30
   5  17  -1   12.80    3.90
   5 -17   1    9.40    4.40
   5  17   1   18.70    3.90
   5 -17  -1   11.80    4.60
  -5  17  -1   15.00    4.10
   5 -17  -1   18.40    4.60
  -6  17   1    6.40    4.60
   6 -17   1    3.30    5.10
  -6  17  -1    4.70    4.30
   0 -18  -1   32.20    5.10
   0  18  -1   32.80    2.30
   0 -18  -1   30.20    3.20
   0  18   1   28.70    2.40
   0 -18   1   34.00    4.30
   0 -18   1   28.20    3.50
   0 -18  -1   34.70    5.50
   0 -18   1   26.80    5.40
   1 -18   1    1.30    2.40
  -1 -18  -1    7.20    4.90
   1 -18   1    0.60    2.60
  -1 -18  -1    2.20    2.80
  -1  18   1   -0.40    1.60
   1 -18   1   -1.20    3.60
  -1 -18   1   -2.90    4.50
   1 -18  -1   -0.90    3.80
  -1 -18   1    1.50    2.80
   1 -18  -1    0.50    2.60
  -1  18  -1   -1.50    1.40
   1 -18  -1   -1.40    2.70
   2 -18   1   22.30    4.80
   2 -18   1   25.50    3.90
   2 -18   1   31.70    5.40
  -2  18   1   26.40    3.90
   2  18   1   21.80    3.50
   2 -18  -1   28.60    5.00
  -2  18  -1   22.50    3.00
   2 -18  -1   19.40    3.90
   3 -18   1   12.10    4.00
  -3  18   1   24.20    3.70
   3  18  -1   19.20    3.60
   3 -18   1   21.90    4.60
   3 -18   1   17.80    4.80
   3 -18  -1   15.50    4.70
   3 -18  -1   15.10    4.50
   3 -18  -1   15.00    4.00
  -3  18  -1   18.40    3.20
   3  18   1   21.10    3.80
   4  18  -1    4.10    3.00
   4 -18   1   10.80    4.70
   4 -18   1    1.50    4.00
  -4  18   1   10.60    3.50
   4 -18   1    5.30    4.30
  -4  18  -1    4.20    3.20
   4 -18  -1   -2.90    3.50
   4 -18  -1    9.90    5.10
   4  18   1    9.90    3.40
   4 -18  -1    3.10    4.40
  -5  18   1    1.90    4.20
   5  18  -1    8.80    3.80
   5 -18   1    9.20    4.90
  -5  18  -1    5.30    3.90
   5  18   1    8.50    3.90
   5 -18  -1    6.90    4.80
   0 -19  -1   -5.00    5.00
   0 -19  -1   -0.20    2.00
   0 -19   1    2.80    2.20
   0  19  -1    2.40    1.10
   0 -19   1    0.50    4.70
   0  19   1   -0.10    1.30
   0 -19   1    1.80    2.90
   0 -19  -1   -0.90    2.90
  -1 -19  -1    4.50    3.10
   1 -19   1    0.50    2.80
  -1  19   1    2.90    1.90
   1 -19   1   -5.10    4.20
   1 -19   1   -1.80    2.60
  -1 -19  -1    4.10    5.80
   1 -19  -1   -3.20    2.70
  -1 -19   1    7.40    3.00
   1 -19  -1   -1.50    4.40
  -1  19  -1    4.20    1.80
   1 -19  -1    4.90    2.90
   2 -19   1    6.80    3.60
   2 -19   1    7.60    3.70
   2 -19   1    6.40    4.30
  -2  19   1    1.20    2.10
  -2 -19   1    6.80    3.60
   2 -19  -1    2.00    3.40
  -2  19  -1    3.70    2.20
   2  19   1    4.90    2.70
   2 -19  -1    2.00    4.40
   2 -19  -1    6.20    3.40
   3 -19   1   -3.60    3.80
  -3  19   1    7.40    3.10
   3  19  -1   10.70    3.20
   3 -19   1   16.80    4.90
   3 -19   1    7.50    4.30
   3  19   1    8.60    3.00
  -3  19  -1    5.30    2.80
   3 -19  -1    6.30    4.40
   3 -19  -1   15.60    4.90
   3 -19  -1    0.30    3.60
   4 -19   1   -1.70    4.10
   4  19  -1   12.40    3.50
   4 -19   1    7.70    5.20
  -4  19   1    7.50    3.50
   4  19   1    9.80    3.70
  -4  19  -1    9.60    3.50
   4 -19  -1    8.00    5.10
   0 -20   1   -0.50    2.20
   0  20   1    2.90    1.20
   0  20  -1    1.00    1.20
   0 -20  -1    1.70    2.10
   0 -20   1    3.00    3.30
   0 -20  -1   -3.10    3.10
   1 -20   1   33.60    4.00
   1 -20   1   26.50    6.30
   1 -20   1   31.00    4.70
  -1 -20  -1   28.30    4.70
  -1  20   1   26.80    3.50
   1 -20  -1   30.50    6.40
  -1 -20   1   34.10    4.90
   1 -20  -1   31.70    3.80
   1 -20  -1   27.50    4.30
   2 -20   1    2.50    4.00
   2 -20   1   13.00    4.00
  -2  20   1    6.10    2.60
  -2 -20  -1   15.10    4.10
   2 -20   1    8.70    5.50
  -2 -20   1   18.70    4.20
   2 -20  -1    7.00    5.30
   2 -20  -1    4.20    4.20
  -2  20  -1   10.10    2.70
   2 -20  -1   11.10    4.10
  -3  20   1   24.40    3.70
   3 -20   1   29.40    5.40
   3 -20   1   11.30    5.00
   3 -20   1   20.00    6.00
   3  20   1   24.60    4.40
  -3  20  -1   23.30    3.80
   3 -20  -1   29.60    6.30
   3 -20  -1   22.60    5.10
   4  20  -1    2.40    3.40
  -4  20   1    1.30    3.70
   4 -20   1    1.50    5.70
   4  20   1    1.50    3.40
  -4  20  -1   -3.10    3.10
   0 -21   1    8.70    4.00
   0 -21  -1    7.90    3.80
   1 -21   1    9.10    4.10
  -1 -21  -1   11.50    4.20
  -1  21  -1    7.90    2.20
  -1 -21   1    6.40    4.20
   1 -21  -1    2.10    3.60
   2 -21   1   21.70    4.70
   2 -21   1   19.20    4.90
  -2 -21  -1   19.90    4.80
  -2  21   1   20.50    3.30
  -2 -21   1    9.20    4.60
   2 -21  -1   11.90    6.80
   2 -21  -1   24.50    5.10
   2 -21  -1   19.80    4.80
   3 -21   1   -7.10    5.30
  -3  21   1    2.70    2.90
   3  21   1    2.30    3.40
  -3 -21   1   10.90    4.60
   3 -21  -1   -3.60    5.30
  -3  21  -1    4.70    3.00
   3 -21  -1   -6.00    5.90
   0 -22   1   14.40    4.80
   0 -22  -1   28.50    5.50
  -1 -22  -1   -1.10    4.50
   1 -22   1   -1.90    4.20
  -1 -22   1   -2.90    4.50
   1 -22  -1    7.90    4.30
   2 -22   1    7.30    5.20
  -2 -22  -1    2.40    4.50
   2 -22  -1    7.10    4.70
  -2  22  -1    7.90    2.90
  -2 -22   1   11.20    4.70
  -1   0  -2   22.60    1.40
   1   0  -2   20.20    1.10
   1   0   2   20.10    1.10
  -1   0   2   20.70    1.10
   1   0  -2   20.60    1.10
   2   0   2  675.93   19.00
  -2   0  -2  656.03   21.60
  -2   0   2  655.53   19.00
  -2   0  -2  684.93   19.00
   2   0  -2  679.43   18.90
   2   0   2  713.93   21.70
   2   0  -2  706.43   21.10
  -2   0   2  701.23   21.20
  -3   0   2  147.29    6.00
   3   0   2  142.89    6.30
   3   0  -2  150.48    6.00
  -3   0  -2  146.89    5.50
   3   0  -2  145.59    5.40
  -3   0   2  144.29    5.50
   3   0   2  144.99    5.50
  -3   0  -2  148.49    6.40
  -4   0  -2    4.60    1.80
  -4   0   2    3.00    1.70
   4   0   2    4.50    1.60
  -4   0  -2    3.10    1.40
   4   0  -2    2.80    1.40
   4   0   2    3.70    1.60
  -4   0   2    3.20    1.40
   4   0  -2    3.90    1.40
   5   0  -2   13.70    2.40
  -5   0  -2   16.40    2.40
  -5   0   2   13.70    2.50
   5   0   2   11.30    2.40
  -5   0   2   17.10    3.00
  -5   0  -2   13.10    2.80
   5   0   2   12.60    2.60
   5   0  -2   13.90    2.40
  -6   0   2  243.08   11.30
  -6   0   2  240.48   10.00
   6   0  -2  251.87   10.10
  -6   0  -2  254.27    9.90
  -6   0  -2  243.58   11.70
   6   0   2  247.48   11.30
   6   0  -2  246.48   11.20
   6   0   2  253.67   10.40
  -7   0   2   14.60    3.90
   7   0  -2   12.70    3.90
  -7   0  -2   12.70    3.30
   7   0   2   17.10    4.20
  -7   0   2    7.70    3.20
  -7   0  -2   13.10    4.10
   7   0  -2   15.50    3.40
   7   0   2   12.40    3.80
  -8   0  -2    4.00    3.50
  -8   0   2    1.40    3.60
   8   0   2   -3.20    3.70
   8   0  -2   -0.40    3.60
  -8   0  -2    6.00    5.20
  -8   0   2   -2.60    4.70
  -9   0  -2   -6.60    5.20
   9   0  -2    4.50    4.50
  -9   0   2   18.30    5.10
   9   0   2    7.30    5.60
  -9   0   2    1.10    6.80
  -1  -1  -2   81.89    2.70
   1  -1   2   84.59    3.00
   1   1  -2   88.39    2.80
  -1  -1  -2   88.79    3.50
  -1   1   2   91.29    2.90
  -1  -1   2   84.69    3.20
  -1   1  -2   86.29    3.40
   1   1   2   79.79    2.70
   1  -1  -2   88.09    3.00
  -1   1  -2   89.59    3.00
   1   1   2   88.59    3.50
   2   1  -2   39.20    2.00
  -2  -1  -2   37.60    2.00
  -2   1   2   34.00    2.10
   2  -1   2   35.40    2.20
   2   1  -2   38.90    2.20
  -2   1   2   37.30    2.10
   2  -1   2   36.00    2.40
  -2  -1  -2   39.30    2.60
   2   1   2   36.50    2.50
   2  -1  -2   34.00    2.10
  -2   1  -2   35.60    2.40
   2  -1  -2   38.60    2.10
  -2  -1   2   36.30    2.00
   2   1   2   38.10    2.00
  -2  -1   2   37.80    2.30
  -2   1  -2   37.50    2.20
   3   1  -2   27.30    2.00
   3  -1   2   23.00    2.20
  -3   1   2   27.30    2.30
  -3   1   2   26.30    2.20
  -3  -1  -2   26.00    2.60
  -3  -1  -2   24.70    2.10
   3  -1   2   30.10    2.60
   3   1  -2   26.20    2.20
   3   1   2   27.80    2.60
  -3  -1   2   23.90    2.40
   3  -1  -2   23.60    2.10
  -3   1  -2   25.00    2.30
  -3   1  -2   24.30    2.50
  -3  -1   2   26.90    2.20
   3   1   2   27.00    2.20
   3  -1  -2   26.40    2.20
  -4   1   2   60.29    3.80
   4   1  -2   60.09    3.90
  -4  -1  -2   63.69    3.70
   4   1  -2   68.19    3.70
   4  -1   2   69.29    4.10
  -4   1   2   71.29    4.20
  -4  -1  -2   70.69    4.80
   4  -1   2   65.99    4.40
   4   1   2   63.99    4.40
  -4   1  -2   63.59    3.80
  -4   1  -2   61.59    4.30
   4   1   2   64.39    3.80
   4  -1  -2   65.09    3.80
   4  -1  -2   66.39    3.90
  -4  -1   2   61.29    3.70
  -4  -1   2   64.69    4.30
   5   1  -2    1.20    1.70
   5  -1   2   -1.10    1.60
  -5   1   2    0.50    2.00
  -5  -1  -2    1.70    1.60
   5   1  -2    1.00    1.50
  -5  -1  -2    5.80    2.30
   5  -1   2    3.60    2.00
  -5   1   2    2.00    1.80
   5  -1  -2    2.20    1.80
   5   1   2    0.40    1.80
   5   1   2    1.40    1.90
  -5   1  -2    1.30    2.20
   5  -1  -2    3.00    1.90
  -5  -1   2    1.50    2.10
  -5  -1   2    2.20    1.60
  -6   1   2   28.10    4.20
   6  -1   2   28.30    3.90
  -6  -1  -2   18.70    4.10
   6   1  -2   23.20    3.90
  -6  -1  -2   28.50    4.00
   6   1  -2   23.40    3.40
  -6   1   2   31.80    4.70
   6  -1   2   21.90    3.50
   6   1   2   22.70    3.30
  -6   1  -2   24.60    4.20
   6  -1  -2   24.40    3.90
  -6   1  -2   27.10    3.70
  -6  -1   2   26.10    4.30
   6   1   2   26.10    4.30
   6  -1  -2   27.20    4.10
  -6  -1   2   33.30    4.10
  -7   1   2    4.40    3.20
  -7  -1  -2    1.00    3.90
  -7  -1  -2    5.70    3.00
   7   1  -2   -2.30    2.60
  -7   1   2    7.30    3.60
   7  -1   2    7.10    3.50
   7  -1   2   -1.20    2.90
   7   1  -2    4.30    3.20
   7  -1  -2    1.50    2.80
  -7   1  -2    4.50    3.90
  -7   1  -2    7.80    3.20
   7   1   2    0.00    3.20
  -7  -1   2    2.80    2.80
  -7  -1   2   -0.30    3.80
   7  -1  -2    2.90    3.40
   8   1  -2    9.70    4.30
   8   1  -2    0.20    4.30
  -8  -1  -2   10.80    5.60
  -8   1   2    9.00    5.00
  -8  -1  -2   16.00    4.40
  -8   1   2   10.20    4.20
   8  -1   2    7.90    4.50
  -8  -1   2   16.60    5.30
  -8  -1   2    9.60    3.90
   8   1   2   14.80    4.80
   8   1   2    7.50    4.50
   8  -1  -2   16.30    4.80
  -8   1  -2   16.80    4.30
  -8   1  -2   11.30    5.20
  -9   1   2   26.00    7.80
   9   1  -2   23.80    5.50
  -9  -1  -2   13.20    5.50
  -9   1   2   21.20    5.30
   9  -1   2    7.80    6.00
  -9   1  -2    4.60    5.30
   9   1   2   11.70    5.70
  -9  -1   2   28.40    5.60
   9  -1  -2   12.60    5.40
   0   2  -2    1.40    0.30
   0   2  -2    1.30    0.40
   0   2   2    1.40    0.30
   0  -2   2    1.30    0.30
   0   2   2    1.30    0.40
   0  -2  -2    0.90    0.40
   1   2  -2  337.97    8.30
   1   2  -2  306.87    9.70
   1  -2   2  321.77    9.80
  -1   2   2  290.47    8.70
  -1  -2  -2  286.97    8.20
  -1   2   2  294.97    9.10
   1  -2   2  304.07    8.80
  -1   2  -2  295.47    8.70
   1  -2  -2  295.17    8.70
  -1  -2   2  303.37    9.70
  -1   2  -2  301.97    9.70
   1   2   2  314.07   10.00
  -1  -2   2  307.17    8.30
   1   2   2  283.67    8.20
  -2   2   2   49.99    2.30
   2  -2   2   52.09    2.80
   2   2  -2   51.59    2.70
   2  -2   2   49.60    2.70
  -2   2   2   49.10    2.60
  -2  -2  -2   50.99    2.20
   2   2  -2   50.49    2.20
   2   2   2   50.69    2.30
   2   2   2   48.40    3.00
  -2   2  -2   50.19    2.80
  -2   2  -2   48.80    2.60
   2  -2  -2   52.59    2.70
  -2  -2   2   48.40    2.70
  -2  -2   2   48.10    2.20
  -3  -2  -2   56.79    3.80
   3  -2   2   55.79    3.20
   3  -2   2   56.09    3.50
  -3  -2  -2   57.29    2.90
  -3   2   2   55.89    3.10
   3   2  -2   58.59    3.30
  -3   2   2   51.89    3.10
   3   2  -2   55.09    2.80
   3   2   2   56.49    2.90
   3  -2  -2   56.39    3.20
   3   2   2   53.59    3.60
  -3   2  -2   53.99    3.20
   3  -2  -2   56.99    3.20
  -3  -2   2   57.59    3.00
  -3  -2   2   57.79    3.50
  -3   2  -2   53.29    3.40
  -4   2   2   52.69    3.50
  -4  -2  -2   53.79    4.20
   4   2  -2   47.50    3.20
  -4   2   2   50.49    3.60
  -4  -2  -2   50.89    3.30
   4  -2   2   54.59    4.30
   4  -2   2   51.69    3.80
   4   2  -2   53.59    3.70
  -4  -2   2   47.00    3.20
  -4   2  -2   47.40    3.80
   4  -2  -2   51.19    3.50
   4   2   2   50.69    3.90
  -4  -2   2   49.70    4.00
  -4   2  -2   49.50    3.50
   4   2   2   53.19    3.40
   5   2  -2    8.80    2.10
   5  -2   2    6.00    2.30
  -5  -2  -2    9.00    2.00
   5  -2   2    8.70    2.20
  -5   2   2   11.60    2.40
  -5   2   2   10.60    2.50
  -5  -2  -2    9.00    2.60
   5   2  -2    9.20    2.30
   5   2   2   11.20    2.70
   5  -2  -2    8.90    2.20
   5  -2  -2    8.20    2.20
   5   2   2   13.20    2.40
  -5   2  -2    7.50    2.00
  -5  -2   2    7.80    2.70
  -5  -2   2   10.30    2.00
  -6   2   2   75.69    5.60
  -6  -2  -2   73.19    5.10
   6   2  -2   73.09    5.20
  -6   2   2   75.59    5.80
   6  -2   2   79.59    6.10
   6  -2   2   72.29    5.90
  -6  -2  -2   71.19    6.50
   6   2  -2   68.99    5.50
   6   2   2   72.59    5.90
  -6   2  -2   78.79    5.30
  -6  -2   2   88.39    5.50
   6   2   2   76.49    5.50
   6  -2  -2   82.99    5.70
  -6   2  -2   68.39    6.50
   6  -2  -2   77.79    5.70
  -6  -2   2   73.49    6.40
   7   2  -2  100.19    7.00
   7  -2   2  102.49    7.50
   7   2  -2  109.39    7.60
  -7   2   2   94.09    7.00
   7  -2   2  112.09    8.30
  -7  -2  -2  105.09    9.30
  -7   2   2  103.79    8.10
  -7  -2   2   88.69    6.80
  -7  -2   2  121.49    8.90
   7   2   2  110.19    7.30
   7  -2  -2  115.69    7.30
   7   2   2  115.69    7.90
  -7   2  -2  111.59    7.10
  -7   2  -2  119.99    9.30
   7  -2  -2  107.29    7.80
  -8   2   2   -3.10    3.50
  -8   2   2    3.60    5.20
  -8  -2  -2   -0.20    5.60
   8   2  -2    1.60    3.90
  -8  -2  -2    6.40    4.00
   8  -2   2    7.10    4.40
   8   2  -2   -1.30    3.50
   8   2   2    2.00    4.00
   8   2   2    1.40    4.20
   8  -2  -2    0.40    3.90
  -8  -2   2   -3.20    5.20
  -8  -2   2   -1.00    3.60
  -8   2  -2    8.10    5.40
  -8   2  -2   -2.00    3.40
   9  -2   2    2.00    5.20
  -9   2   2   -0.30    6.80
  -9   2   2   13.70    5.20
  -9  -2  -2    9.80    5.10
   9   2  -2   -1.90    4.70
  -9  -2   2    2.60    4.80
   9  -2  -2   -4.60    4.60
  -9   2  -2    1.80    5.10
   9   2   2   -7.20    5.20
   0  -3  -2    6.20    0.80
   0  -3   2    6.20    0.80
   0  -3  -2    6.00    0.60
   0   3  -2    5.80    0.60
   0  -3   2    5.90    0.60
   0   3   2    6.00    0.60
   0   3  -2    6.00    0.80
  -1   3   2   52.19    1.90
   1  -3   2   56.69    2.60
  -1   3   2   54.09    2.40
  -1  -3  -2   57.19    2.90
   1  -3   2   53.19    2.50
  -1  -3  -2   54.09    1.60
   1   3  -2   55.59    2.50
  -1  -3   2   54.29    2.60
   1  -3  -2   54.19    2.00
   1   3   2   52.49    1.70
   1  -3  -2   54.59    2.40
  -1  -3   2   60.29    1.80
  -1  -3   2   57.29    1.70
   1   3   2   55.99    2.70
  -1   3  -2   55.99    2.50
  -1   3  -2   56.09    2.40
  -2  -3  -2  105.29    4.90
   2   3  -2  102.29    4.40
  -2   3   2  100.29    4.20
   2  -3   2  102.29    4.50
   2   3  -2  106.59    3.50
  -2   3   2  103.09    3.80
   2  -3   2  106.29    4.30
  -2  -3  -2  104.99    3.50
   2   3   2  103.99    3.60
  -2   3  -2  105.39    4.20
  -2  -3   2  102.69    4.60
  -2   3  -2  103.79    4.40
  -2  -3   2  104.29    3.60
  -3  -3  -2  109.49    4.10
   3   3  -2  105.49    4.10
  -3   3   2   99.69    4.60
   3   3  -2  108.59    5.00
  -3   3   2  106.09    4.50
   3  -3   2  110.49    5.10
   3  -3   2  110.09    4.90
  -3  -3  -2  103.59    5.40
   3   3   2  106.19    4.20
   3   3   2  110.39    5.40
  -3  -3   2  107.99    5.20
  -3  -3   2  103.69    4.20
   3  -3  -2  110.39    4.60
  -3   3  -2  103.89    4.70
   3  -3  -2  107.49    4.80
  -3   3  -2  107.39    5.00
   4  -3   2   53.69    3.90
  -4   3   2   52.59    3.60
  -4  -3  -2   49.70    3.10
  -4   3   2   55.49    3.60
  -4  -3  -2   50.99    4.40
   4   3  -2   50.79    3.70
   4  -3   2   56.69    3.90
   4   3  -2   50.99    3.10
  -4   3  -2   47.40    4.00
   4   3   2   47.60    3.20
  -4   3  -2   48.60    3.50
   4   3   2   51.39    4.00
   4  -3  -2   54.59    3.50
  -4  -3   2   48.40    3.20
  -4  -3   2   45.50    4.00
   4  -3  -2   51.99    3.70
  -5   3   2   34.00    3.60
   5  -3   2   37.60    3.80
  -5  -3  -2   35.30    4.40
  -5  -3  -2   38.20    3.20
   5   3  -2   32.50    3.60
   5  -3   2   38.00    3.70
  -5   3   2   36.40    3.80
   5   3   2   40.40    4.30
  -5  -3   2   30.10    4.30
  -5  -3   2   36.10    3.40
   5  -3  -2   35.00    3.80
   5  -3  -2   31.30    3.50
  -5   3  -2   30.10    3.50
  -5   3  -2   35.90    4.30
  -6  -3  -2   24.70    4.60
   6  -3   2   25.10    4.10
  -6  -3  -2   19.90    3.00
   6  -3   2   26.90    4.10
   6   3  -2   22.30    3.60
   6   3  -2   18.30    3.00
   6   3   2   20.30    3.50
   6   3   2   20.90    3.20
   6  -3  -2   31.60    4.50
  -6  -3   2   23.90    4.30
   6  -3  -2   19.40    3.30
  -6  -3   2   27.90    4.20
  -6   3  -2   18.80    3.90
   7  -3   2   17.00    3.90
   7  -3   2   11.10    4.10
  -7   3   2   13.00    3.50
  -7   3   2   20.90    4.20
  -7  -3  -2   19.90    3.50
  -7  -3  -2   16.20    4.40
   7   3  -2   24.10    3.80
   7   3   2   19.00    3.90
   7  -3  -2   21.10    4.40
   7  -3  -2   19.20    3.80
   7   3   2   15.50    3.70
  -7  -3   2   16.80    3.70
  -7  -3   2   20.60    4.80
  -7   3  -2   15.30    4.70
  -7   3  -2   13.90    3.30
   8   3  -2    1.60    3.40
  -8   3   2   -0.10    3.70
   8  -3   2   -2.80    3.70
  -8   3   2    2.80    4.70
   8   3  -2    0.00    3.60
  -8  -3  -2    2.00    3.80
  -8  -3  -2   -2.50    5.40
  -8  -3   2    0.80    3.60
   8   3   2    0.40    4.20
  -8  -3   2    8.00    5.00
   8  -3  -2    0.20    3.60
   8   3   2   -3.10    3.80
  -8   3  -2    4.00    3.60
  -8   3  -2    7.60    5.10
  -9  -3  -2   39.30    6.10
   9  -3   2   30.70    6.90
  -9   3   2   54.89    8.10
   9   3  -2   38.50    6.60
  -9  -3   2   38.70    5.70
  -9   3  -2   38.80    6.50
   9  -3  -2   21.20    5.60
   9   3   2   30.80    6.70
   0  -4  -2 2304.27   60.29
   0  -4  -2 2297.97   67.79
   0  -4   2 2233.48   60.79
   0  -4   2 2377.46   67.69
   0   4   2 2234.18   67.89
   0   4   2 2232.98   60.89
   0  -4   2 2304.97   67.69
   1  -4   2  128.59    4.50
  -1  -4  -2  136.09    5.30
   1   4  -2  130.39    4.90
  -1   4   2  122.89    4.40
   1   4  -2  119.49    3.60
   1  -4   2  135.39    4.90
   1   4   2  127.59    5.10
  -1  -4   2  128.79    5.00
   1   4   2  120.09    3.50
   1  -4  -2  126.99    4.40
  -1  -4   2  140.39    3.60
  -1   4  -2  130.29    4.70
   1  -4  -2  130.49    4.30
  -1   4  -2  131.19    4.40
  -2  -4  -2  441.66   15.00
   2  -4   2  429.96   13.10
   2   4  -2  451.75   14.60
   2  -4   2  438.76   14.40
  -2   4   2  412.36   13.00
  -2   4   2  433.06   13.60
   2   4  -2  460.75   12.10
   2  -4  -2  434.36   13.80
  -2   4  -2  452.75   14.30
  -2  -4   2  444.16   14.70
  -2  -4   2  434.86   12.20
   2   4   2  452.85   14.90
   2  -4  -2  430.06   13.10
  -2   4  -2  454.35   13.10
   2   4   2  428.36   12.10
  -3  -4  -2   76.99    3.20
  -3   4   2   76.29    3.50
  -3  -4  -2   77.89    4.70
   3   4  -2   75.69    4.10
   3   4  -2   76.09    3.10
   3  -4   2   74.89    4.00
  -3   4   2   75.69    3.90
   3  -4   2   75.99    4.10
   3   4   2   70.09    4.20
   3   4   2   77.09    3.20
  -3   4  -2   75.69    4.10
  -3  -4   2   70.89    3.30
   3  -4  -2   74.49    4.00
  -3  -4   2   71.19    4.40
  -3   4  -2   71.59    3.80
   3  -4  -2   80.29    3.70
   4  -4   2   78.09    4.70
  -4  -4  -2   79.39    3.80
   4   4  -2   85.09    3.90
  -4   4   2   83.09    4.40
   4   4  -2   87.39    4.90
  -4   4   2   82.09    4.60
  -4  -4  -2   86.69    5.50
   4  -4   2   85.89    4.90
   4   4   2   83.29    4.00
  -4  -4   2   80.19    4.00
   4  -4  -2   88.49    4.50
  -4   4  -2   74.69    4.40
  -4   4  -2   84.19    4.90
   4   4   2   83.39    5.10
   4  -4  -2   81.09    4.80
  -4  -4   2   85.39    5.30
  -5   4   2   27.00    3.30
   5  -4   2   24.40    3.50
  -5  -4  -2   24.50    2.90
   5  -4   2   23.80    3.60
  -5  -4  -2   25.40    4.10
   5   4  -2   21.10    2.90
  -5   4   2   25.10    3.50
  -5  -4   2   26.70    3.00
   5   4   2   22.00    3.40
  -5   4  -2   19.20    2.70
   5  -4  -2   25.30    3.30
  -5   4  -2   23.70    3.90
  -5  -4   2   23.40    3.80
   5   4   2   20.60    3.10
   5  -4  -2   24.10    3.20
  -6   4   2  123.99    7.30
  -6  -4  -2  115.09    8.70
   6   4  -2  126.19    6.40
  -6  -4  -2  132.89    6.70
   6  -4   2  136.19    8.30
  -6   4   2  128.89    7.20
   6   4  -2  139.59    7.60
   6  -4   2  131.99    7.60
   6   4   2  129.99    6.60
   6  -4  -2  128.09    7.30
  -6  -4   2  123.39    6.60
   6   4   2  131.19    7.80
   6  -4  -2  131.49    7.10
  -6   4  -2  129.89    7.80
  -6  -4   2  119.29    8.10
  -6   4  -2  133.99    7.00
  -7   4   2   16.20    4.20
   7  -4   2   17.30    4.60
   7   4  -2   18.30    3.40
  -7  -4  -2   20.20    3.70
   7  -4   2   19.50    4.10
   7   4  -2   20.90    3.50
  -7  -4  -2   15.50    5.50
  -7   4   2   11.10    3.40
   7  -4  -2   21.00    3.90
   7   4   2   15.70    4.00
   7  -4  -2   14.60    3.90
  -7   4  -2   14.40    4.40
  -7  -4   2   17.50    5.00
  -7  -4   2   19.70    3.70
   7   4   2   14.50    3.40
  -7   4  -2   13.00    3.40
   8  -4   2   -1.00    4.00
  -8   4   2    7.20    4.90
  -8   4   2    2.60    3.70
   8   4  -2    3.00    3.50
  -8  -4  -2    2.80    3.80
   8   4  -2   -0.10    3.60
  -8  -4   2    6.40    6.00
  -8   4  -2   12.20    5.40
   8   4   2    4.30    4.10
   8  -4  -2    7.60    4.20
   8   4   2    0.10    3.80
  -8  -4   2    7.30    3.60
  -8   4  -2   11.60    3.80
  -9  -4  -2   10.30    5.30
   9  -4   2   11.50    5.90
   9   4  -2   19.50    5.70
  -9   4   2   13.20    5.00
  -9  -4   2   11.10    5.30
  -9   4  -2    3.70    7.90
   9  -4  -2   14.80    5.60
  -9   4  -2    7.60    5.70
   0   5   2  121.89    4.50
   0   5  -2  122.89    3.80
   0  -5  -2  123.59    3.80
   0  -5   2  118.39    3.90
   0  -5  -2  121.29    4.60
   0  -5   2  122.79    4.50
   0  -5   2  122.49    4.60
   1   5  -2   72.49    2.10
   1  -5   2   69.29    3.00
   1  -5   2   69.99    3.20
   1   5  -2   72.49    3.30
  -1   5   2   65.99    2.90
  -1   5  -2   68.69    3.00
   1   5   2   71.69    3.40
   1  -5  -2   72.49    2.80
  -1  -5   2   70.99    2.10
  -1   5  -2   69.49    3.00
   1  -5  -2   70.59    2.80
  -1  -5   2   69.19    3.40
   1  -5  -2   67.79    3.00
   2  -5   2   45.70    2.80
  -2   5   2   40.60    2.60
   2  -5   2   44.60    2.80
  -2   5   2   44.60    2.00
  -2  -5  -2   42.00    3.30
  -2  -5  -2   41.10    1.60
   2   5  -2   43.50    2.80
  -2  -5   2   42.00    1.90
   2  -5  -2   42.60    2.30
  -2  -5   2   43.00    3.00
  -2   5  -2   41.70    2.50
   2   5   2   43.00    2.90
  -2   5  -2   44.80    2.60
   2   5   2   42.40    1.70
   2  -5  -2   43.50    2.60
  -3  -5  -2   17.10    2.80
  -3  -5  -2   15.20    1.50
  -3   5   2   14.70    2.10
   3  -5   2   12.00    1.90
   3  -5   2   17.90    2.30
   3   5  -2   18.80    2.20
   3   5  -2   14.40    1.50
   3  -5  -2   15.00    2.30
  -3   5  -2   12.00    1.80
   3  -5  -2   17.80    1.90
  -3  -5   2   16.20    1.70
   3   5   2   16.80    1.60
  -3  -5   2   16.00    2.50
   3   5   2   15.30    2.30
  -3   5  -2   15.90    2.30
   4   5  -2   16.90    2.60
   4   5  -2   18.00    2.00
  -4   5   2   26.80    2.60
   4  -5   2   22.70    3.40
  -4   5   2   20.20    2.80
   4  -5   2   23.40    2.90
  -4  -5  -2   18.70    3.20
  -4  -5  -2   19.20    2.20
   4  -5  -2   21.90    2.50
   4   5   2   23.80    3.00
   4  -5  -2   22.10    3.00
  -4   5  -2   19.00    2.70
  -4   5  -2   27.10    3.10
  -4  -5   2   21.40    3.30
  -4  -5   2   19.30    2.30
   4   5   2   19.60    2.20
   5  -5   2   96.79    5.80
   5   5  -2   93.29    4.60
   5  -5   2   95.69    5.80
  -5   5   2   96.49    5.50
  -5  -5  -2   91.29    6.50
  -5   5   2   87.59    5.30
   5   5  -2   95.69    5.70
  -5  -5  -2   92.49    4.70
  -5  -5   2   95.29    6.60
   5  -5  -2   94.79    5.70
  -5   5  -2   92.09    5.40
   5   5   2   95.29    6.10
  -5  -5   2   94.59    4.80
   5  -5  -2   93.49    5.30
   5   5   2   93.59    4.70
  -5   5  -2   96.79    6.00
  -6  -5  -2    5.40    2.20
   6   5  -2    4.30    2.00
   6   5  -2    2.70    2.10
  -6   5   2    2.20    2.30
  -6  -5  -2    7.50    3.60
  -6   5   2    3.90    2.80
   6  -5   2    2.40    2.60
   6  -5  -2    8.30    3.10
  -6   5  -2    6.30    2.10
  -6  -5   2    1.40    3.50
   6  -5  -2    1.70    2.20
  -6   5  -2    3.70    3.00
   6   5   2    3.40    2.20
  -7   5   2   18.40    4.00
  -7  -5  -2   20.70    5.30
   7  -5   2   15.90    4.10
   7  -5   2   21.40    4.40
  -7  -5  -2   22.00    3.70
   7   5  -2   19.20    3.70
  -7   5   2   18.80    4.50
   7   5  -2   18.60    3.40
   7   5   2   21.10    4.20
  -7   5  -2   17.50    3.80
  -7  -5   2   15.60    5.10
  -7   5  -2   19.90    4.70
   7   5   2   16.40    3.50
   7  -5  -2   20.80    4.50
  -7  -5   2   22.70    3.60
   8  -5   2   -2.50    4.10
  -8   5   2   -3.70    3.50
   8   5  -2    1.40    3.60
   8   5  -2   11.00    3.90
  -8  -5  -2    5.40    3.70
  -8   5   2   -1.90    4.70
  -8   5  -2    0.90    5.50
  -8  -5   2    7.50    3.50
   8   5   2   -1.40    3.80
  -8   5  -2    5.20    4.40
   8  -5  -2    1.80    3.70
   0  -6   2  172.58    5.40
   0  -6   2  179.38    6.40
   0  -6   2  176.48    6.30
   0   6   2  171.18    5.30
   0   6  -2  180.78    5.20
   0  -6  -2  170.88    6.40
   0   6   2  171.18    6.20
   0  -6  -2  176.18    5.30
   1   6  -2  140.89    5.40
   1   6  -2  140.59    3.70
   1  -6   2  131.59    4.80
  -1  -6  -2  138.19    5.80
  -1   6   2  126.19    4.70
   1  -6   2  139.89    5.20
  -1  -6   2  128.19    3.80
  -1   6  -2  133.89    4.80
   1  -6  -2  133.09    4.80
  -1   6  -2  129.59    5.00
   1   6   2  137.29    5.50
  -1  -6   2  133.69    5.50
   1  -6  -2  137.29    4.90
   1  -6  -2  129.29    4.70
   2  -6   2   95.89    4.30
   2  -6   2   99.49    4.50
   2   6  -2   97.89    4.60
  -2   6   2   94.69    3.60
  -2   6   2   93.89    4.20
   2  -6  -2   95.79    3.90
  -2   6  -2   97.49    4.30
   2   6   2   95.99    2.90
  -2  -6   2  100.79    2.90
   2   6   2   97.19    4.70
   2  -6  -2   97.69    4.30
  -2   6  -2   96.09    4.20
  -2  -6   2   95.59    4.80
   3   6  -2   25.20    2.60
   3   6  -2   25.40    1.60
   3  -6   2   22.10    2.70
  -3   6   2   22.10    2.60
  -3  -6  -2   25.10    1.60
  -3  -6  -2   26.10    3.40
  -3   6   2   22.10    2.00
   3  -6   2   24.10    2.60
  -3   6  -2   25.90    2.50
   3  -6  -2   25.80    2.10
   3   6   2   26.20    2.70
  -3   6  -2   23.50    2.50
   3   6   2   25.80    1.70
  -3  -6   2   23.10    1.80
   3  -6  -2   24.00    2.60
  -3  -6   2   27.40    3.00
   4  -6   2   69.89    4.50
  -4  -6  -2   64.59    3.20
   4   6  -2   66.99    3.20
  -4   6   2   72.59    3.90
   4  -6   2   63.79    4.70
   4   6  -2   69.29    4.50
  -4   6   2   66.89    4.50
  -4   6  -2   59.49    4.30
  -4   6  -2   60.59    4.10
   4  -6  -2   69.09    4.60
  -4  -6   2   63.09    3.40
  -4  -6   2   66.99    5.10
   4   6   2   63.79    3.20
   4  -6  -2   62.59    3.90
   5   6  -2   30.70    2.90
   5  -6   2   38.20    4.30
  -5  -6  -2   31.60    4.80
  -5  -6  -2   37.60    3.20
   5   6  -2   39.70    3.90
   5  -6   2   29.40    3.90
  -5   6   2   42.00    3.90
  -5   6   2   31.30    3.60
  -5  -6   2   32.90    3.20
  -5  -6   2   31.20    4.80
   5   6   2   33.50    4.00
   5   6   2   29.90    3.00
  -5   6  -2   32.30    4.20
  -5   6  -2   33.80    3.50
   5  -6  -2   35.60    3.60
   5  -6  -2   32.30    4.20
   6   6  -2   29.30    3.60
   6   6  -2   35.10    4.80
  -6  -6  -2   37.40    4.00
   6  -6   2   28.10    3.80
  -6  -6  -2   29.70    5.30
  -6   6   2   29.50    4.20
   6  -6   2   40.60    5.30
  -6   6   2   43.70    4.70
  -6  -6   2   25.30    3.80
   6   6   2   29.20    3.70
   6   6   2   30.00    4.50
   6  -6  -2   37.00    4.50
  -6  -6   2   34.10    5.50
   6  -6  -2   27.70    4.00
  -6   6  -2   37.00    4.40
   7  -6   2   71.19    7.10
   7   6  -2   70.79    5.40
   7   6  -2   87.89    6.90
  -7  -6  -2   54.69    9.10
  -7  -6  -2   85.19    6.00
  -7   6   2   70.49    6.50
  -7  -6   2   63.89    9.00
   7   6   2   68.69    5.60
   7   6   2   63.39    6.50
  -7   6  -2   91.69    7.90
  -7  -6   2   69.39    5.80
  -7   6  -2   72.59    6.30
  -8   6   2   -4.20    3.80
  -8   6   2   13.60    4.80
   8   6  -2    3.80    4.10
   8   6  -2    0.30    3.40
  -8  -6  -2    3.40    3.90
   8  -6  -2   10.70    4.40
  -8  -6   2    6.00    3.80
  -8   6  -2    2.30    4.10
   8   6   2   -7.00    3.60
   8   6   2    5.10    4.20
   0  -7  -2    3.50    1.00
   0  -7   2    4.20    0.90
   0   7  -2    4.80    0.70
   0  -7   2    3.80    1.00
   0  -7  -2    3.60    0.70
   0   7   2    4.90    0.80
   0  -7   2    4.20    1.10
   0   7   2    4.10    0.90
  -1  -7  -2    2.20    1.20
   1   7  -2    3.00    0.90
   1  -7   2    1.90    0.90
   1   7  -2    2.20    0.30
  -1   7   2    2.80    0.90
   1  -7   2    3.20    1.10
  -1  -7   2    1.90    0.50
  -1  -7   2    3.20    1.10
   1  -7  -2    2.40    0.90
   1   7   2    2.90    1.00
   1  -7  -2    2.20    0.80
  -1   7  -2    1.30    0.70
  -1   7  -2    2.00    0.90
   1  -7  -2    2.30    0.80
  -2   7   2   10.70    1.30
  -2   7   2   14.90    2.00
  -2  -7  -2   14.90    2.40
   2  -7   2   13.90    1.90
   2  -7   2   14.90    2.00
   2   7  -2   13.60    1.90
  -2  -7   2   11.70    0.60
   2   7   2   16.30    2.10
   2  -7  -2   12.50    1.70
  -2   7  -2   14.00    1.70
  -2   7  -2   13.20    2.00
  -2  -7   2   12.10    2.10
   2  -7  -2   11.10    1.70
  -2  -7   2   12.50    1.00
  -3  -7  -2   65.59    4.90
  -3   7   2   66.09    3.00
  -3  -7  -2   59.59    2.30
   3  -7   2   62.09    3.90
  -3   7   2   62.49    3.90
   3   7  -2   63.29    4.00
  -3   7  -2   59.29    3.50
  -3   7  -2   64.79    3.70
   3  -7  -2   59.09    3.40
   3   7   2   66.79    4.20
   3   7   2   59.49    2.40
  -3  -7   2   61.09    2.70
   4   7  -2   42.80    3.70
  -4  -7  -2   38.20    2.40
   4  -7   2   45.10    4.10
  -4  -7  -2   40.10    4.50
   4  -7   2   45.00    3.80
  -4   7   2   36.00    3.60
  -4   7   2   35.70    2.80
   4   7  -2   38.60    2.30
  -4   7  -2   41.30    3.50
  -4   7  -2   40.40    3.40
   4   7   2   36.00    3.50
   4   7   2   35.40    2.40
  -4  -7   2   37.00    4.50
   4  -7  -2   38.00    3.30
   4  -7  -2   46.10    3.90
  -4  -7   2   39.80    2.70
   5   7  -2   17.20    2.50
  -5   7   2   25.40    3.10
   5  -7   2   24.30    3.90
   5  -7   2   24.40    3.40
   5   7  -2   22.80    3.50
  -5  -7  -2   24.00    4.30
  -5  -7  -2   23.40    2.70
  -5   7   2   25.80    3.90
   5   7   2   17.40    2.90
  -5   7  -2   26.30    3.30
   5  -7  -2   24.50    3.20
  -5  -7   2   28.90    3.10
   5  -7  -2   21.10    3.20
   5   7   2   16.90    2.60
  -5  -7   2   29.50    4.90
  -6   7   2    8.50    3.00
   6  -7   2    7.40    2.80
  -6   7   2    8.70    2.50
   6   7  -2   10.80    2.80
   6   7  -2    7.90    2.10
  -6  -7  -2   11.80    2.40
  -6  -7  -2    9.90    4.00
   6  -7   2   10.70    3.70
   6  -7  -2   11.00    2.90
  -6   7  -2    8.70    3.20
  -6  -7   2    6.40    4.00
  -6  -7   2    5.10    2.30
   6   7   2    8.90    2.60
  -6   7  -2    9.40    2.70
   6  -7  -2    9.30    3.30
   7  -7   2   18.00    4.50
  -7   7   2   12.00    3.60
   7   7  -2   16.50    3.80
  -7   7   2   14.40    4.20
  -7  -7  -2   18.10    3.30
  -7  -7  -2   26.90    5.70
   7   7  -2   13.50    3.00
   7   7   2   16.60    3.80
  -7   7  -2   25.30    4.50
   7  -7  -2   16.80    4.10
  -7  -7   2   14.60    3.20
   7   7   2   13.40    3.30
  -7  -7   2   15.20    5.10
  -7   7  -2   15.70    3.60
   8   7  -2   10.20    4.40
   8  -7   2    0.90    4.70
  -8   7   2   -6.70    4.90
  -8   7   2   -7.50    3.60
   8   7  -2   -7.70    3.10
   8   7   2   -0.40    3.60
  -8  -7   2   -0.60    3.60
  -8   7  -2   10.70    5.00
   8  -7  -2    3.60    4.10
  -8   7  -2    0.90    3.90
   8   7   2   -2.10    4.20
   0   8   2 1194.48   37.80
   0  -8   2 1280.07   38.00
   0  -8   2 1284.97   38.30
   0  -8   2 1239.48   33.40
   0   8   2 1230.48   33.30
   0  -8  -2 1225.38   38.30
   0   8  -2 1264.17   33.20
   0  -8  -2 1240.68   33.20
   1  -8   2  209.18    7.70
  -1   8   2  201.38    7.00
   1   8  -2  207.28    7.80
   1  -8   2  209.38    7.10
  -1  -8  -2  221.08    8.60
  -1  -8   2  219.68    8.30
  -1  -8   2  204.08    6.00
   1   8   2  210.68    8.00
   1  -8  -2  198.38    6.90
  -1   8  -2  210.98    6.90
   1  -8  -2  211.08    7.50
   1  -8  -2  213.08    7.40
   2  -8   2   42.30    3.10
   2  -8   2   36.30    2.90
   2   8  -2   39.70    2.90
  -2  -8  -2   37.10    3.50
  -2   8   2   35.70    2.80
   2  -8  -2   40.20    3.00
  -2  -8   2   34.00    3.40
  -2   8  -2   42.30    2.60
   2   8   2   43.60    3.10
  -2   8  -2   38.90    2.80
   2  -8  -2   40.60    2.40
   2  -8  -2   40.00    2.70
  -3   8   2  173.38    6.30
   3   8  -2  177.48    7.60
   3  -8   2  179.88    7.50
  -3   8   2  171.28    7.10
  -3  -8  -2  167.68    8.50
   3  -8   2  173.38    7.20
  -3   8  -2  176.98    6.90
   3   8   2  173.18    5.00
   3   8   2  173.68    7.90
  -3  -8   2  174.38    8.30
  -3  -8   2  173.78    5.40
  -3   8  -2  174.68    7.00
   3  -8  -2  179.78    7.20
  -3  -8   2  174.28    5.00
   3  -8  -2  177.88    6.90
  -4  -8  -2   64.09    5.50
  -4  -8  -2   56.49    2.70
  -4   8   2   60.69    4.30
   4   8  -2   53.39    4.20
   4   8  -2   66.99    2.70
   4  -8   2   60.19    4.40
   4  -8   2   62.99    4.70
  -4   8   2   57.19    3.40
  -4  -8   2   51.59    5.10
  -4   8  -2   56.99    4.10
   4   8   2   59.79    2.70
  -4  -8   2   60.09    3.10
   4   8   2   57.59    4.40
   4  -8  -2   62.49    3.90
  -4   8  -2   56.89    3.90
   4  -8  -2   63.39    4.70
   5   8  -2   11.30    1.70
   5  -8   2   12.30    2.90
  -5  -8  -2   10.30    1.80
   5   8  -2   16.20    3.00
  -5  -8  -2    7.30    3.40
   5  -8   2    8.50    2.70
  -5   8   2    8.20    2.00
  -5  -8   2    7.90    1.90
   5   8   2   11.90    2.60
  -5   8  -2   13.80    2.60
   5  -8  -2    8.30    2.20
   5   8   2    9.70    1.80
   5  -8  -2    5.90    2.50
  -5  -8   2    9.70    3.40
  -6  -8  -2   11.80    4.50
   6   8  -2   27.10    4.50
  -6   8   2   11.90    2.90
   6  -8   2   15.60    3.50
  -6   8   2   25.60    4.00
  -6  -8  -2   18.00    2.70
   6  -8   2   18.50    4.10
  -6  -8   2   19.50    2.70
   6   8   2   14.60    3.10
  -6   8  -2   19.90    3.50
   6   8   2   21.60    2.80
  -6   8  -2   30.20    4.70
   6  -8  -2   22.40    4.20
   6  -8  -2   20.00    3.30
  -6  -8   2   16.50    4.80
   7  -8   2    7.10    3.70
   7   8  -2   10.20    3.50
  -7   8   2    8.00    3.30
  -7  -8  -2   11.60    3.10
   7   8  -2    5.10    2.60
  -7   8   2    7.70    3.40
  -7  -8   2    7.50    5.70
   7  -8  -2    7.40    3.50
  -7   8  -2    8.80    3.30
   7   8   2    6.90    2.80
   7   8   2    2.60    3.10
  -7  -8   2   10.90    3.00
  -8  -8  -2    2.90    3.60
  -8   8   2    9.40    4.70
   8   8  -2    6.80    3.60
   8  -8   2    6.90    4.70
  -8   8   2    3.60    3.80
   8   8  -2    7.90    4.90
  -8   8  -2    6.90    4.30
   8   8   2    7.70    4.50
   8   8   2    2.10    3.60
   8  -8  -2    5.10    4.10
   0   9  -2    5.80    0.90
   0  -9   2    5.90    1.40
   0  -9   2    3.80    1.20
   0  -9   2    4.40    1.00
   0   9   2    4.20    1.00
   0  -9  -2    4.80    1.50
   0   9   2    4.00    0.90
   0  -9  -2    4.20    0.90
   1  -9   2   55.19    3.30
  -1   9   2   59.99    3.10
  -1  -9  -2   63.29    4.20
   1  -9   2   60.79    3.40
   1  -9   2   61.39    3.40
   1   9  -2   60.19    3.40
   1  -9  -2   62.09    3.20
   1  -9  -2   60.59    3.40
   1  -9  -2   59.39    3.20
  -1  -9   2   63.79    4.00
  -1   9  -2   63.19    3.10
   1   9   2   60.49    3.50
  -1  -9   2   61.19    2.30
  -2   9   2   20.70    2.40
   2  -9   2   21.20    2.60
   2   9  -2   23.60    2.40
  -2  -9  -2   25.30    3.30
   2  -9   2   22.10    2.80
  -2   9  -2   20.10    2.00
  -2   9  -2   23.00    2.40
  -2  -9   2   21.30    3.10
   2   9   2   20.60    2.50
   2  -9  -2   26.80    2.80
   2  -9  -2   21.60    2.10
   2  -9  -2   22.90    2.20
  -3   9   2   45.30    2.70
   3  -9   2   47.20    3.90
  -3  -9  -2   42.60    4.70
  -3   9   2   45.80    3.60
   3   9  -2   46.70    3.60
   3  -9   2   49.70    3.70
  -3  -9   2   45.60    4.40
  -3   9  -2   45.90    3.10
   3   9   2   46.00    3.70
   3  -9  -2   48.70    4.00
   3  -9  -2   49.70    3.30
  -3  -9   2   47.90    1.50
  -3   9  -2   46.40    3.50
   4  -9   2   13.10    2.70
   4  -9   2   17.40    2.80
  -4  -9  -2   12.90    3.30
   4   9  -2   20.60    3.00
  -4   9   2   13.60    1.80
  -4  -9  -2   14.40    1.40
  -4   9   2   19.60    3.00
  -4   9  -2   16.80    2.50
   4  -9  -2   18.90    2.70
  -4  -9   2   10.50    2.60
   4   9   2   14.20    1.50
  -4   9  -2   17.40    2.90
  -4  -9   2   13.70    1.90
  -4  -9   2   13.00    1.30
   4  -9  -2   17.20    3.10
   4   9   2   17.90    3.10
   5   9  -2  119.49    4.40
  -5   9   2  102.99    6.50
  -5  -9  -2  108.69    4.40
  -5  -9  -2   97.29    7.80
   5  -9   2  107.19    6.80
  -5   9   2  108.99    5.30
   5  -9   2  119.19    6.80
   5   9   2  115.19    7.00
  -5  -9   2  105.79    4.80
   5  -9  -2  111.99    6.80
  -5   9  -2  110.99    6.50
   5  -9  -2  112.69    6.20
   5   9   2  108.09    4.40
  -5  -9   2  111.99    8.10
  -5   9  -2   97.99    5.80
  -6   9   2   18.60    3.70
   6  -9   2   18.70    4.00
   6   9  -2   31.30    4.60
  -6  -9  -2   22.20    2.70
   6  -9   2   21.60    4.10
  -6  -9  -2   17.10    4.20
   6   9  -2   20.20    3.00
  -6   9   2   23.30    3.20
   6  -9  -2   33.50    4.70
  -6  -9   2   26.60    3.60
   6   9   2   23.10    4.00
  -6  -9   2   23.50    5.60
  -6   9  -2   24.40    3.70
  -6   9  -2   24.40    3.60
   6  -9  -2   22.80    4.10
   6   9   2   21.40    3.20
  -7  -9  -2    2.20    2.50
   7  -9   2    7.90    3.70
  -7   9   2    3.20    3.30
   7   9  -2    1.50    2.60
   7   9  -2    4.10    3.60
  -7   9   2   -2.10    2.90
   7   9   2   -0.80    2.50
  -7   9  -2    5.10    3.10
   7   9   2    4.90    3.40
   7  -9  -2    2.20    3.60
  -7   9  -2    6.60    3.70
   8  -9   2    2.50    5.00
  -8  -9  -2    0.40    3.30
   8   9  -2   -4.60    4.30
  -8   9   2    7.40    4.00
   8   9   2    7.80    4.50
   8  -9  -2   -6.50    3.90
  -8   9  -2    9.30    4.90
  -8   9  -2   11.40    4.60
  -8  -9   2    1.90    3.90
   0  10  -2  489.15   13.70
   0  10   2  469.45   15.90
   0 -10  -2  484.05   13.80
   0 -10   2  476.65   14.00
   0  10   2  482.25   13.80
   0 -10   2  510.25   16.30
   0 -10  -2  497.15   16.70
   0 -10   2  497.35   16.60
   1 -10   2   41.00    3.10
   1 -10   2   38.50    2.90
   1 -10   2   37.30    2.80
   1  10  -2   39.50    1.40
   1  10  -2   39.40    2.80
  -1  10   2   37.30    2.60
  -1 -10  -2   43.50    3.70
   1 -10  -2   40.10    2.80
   1  10   2   34.90    2.80
   1 -10  -2   41.20    3.00
  -1 -10   2   37.90    3.60
  -1  10  -2   38.70    2.60
   1 -10  -2   39.00    2.70
  -1 -10   2   37.00    1.90
   2 -10   2  111.89    5.50
  -2 -10  -2  112.49    6.40
   2  10  -2  109.39    5.60
   2 -10   2  112.99    5.40
  -2  10   2  105.19    5.00
   2 -10  -2  111.99    5.30
   2 -10  -2  110.39    5.00
  -2  10  -2  102.99    4.80
  -2 -10   2  106.09    6.10
  -2  10  -2  110.19    5.00
   2 -10  -2  109.09    4.90
   2  10   2  109.39    5.60
  -3 -10  -2   50.89    5.30
   3  10  -2   57.49    4.10
   3 -10   2   53.89    4.50
   3 -10   2   51.39    3.90
  -3 -10   2   59.09    5.20
   3 -10  -2   50.39    3.70
   3 -10  -2   60.39    4.40
   3  10   2   52.89    4.20
  -3  10  -2   57.49    3.50
  -4  10   2    0.50    1.90
  -4 -10  -2    6.60    2.80
   4  10  -2    5.10    2.00
   4 -10   2    3.50    2.50
   4 -10   2    4.50    2.30
  -4  10   2    2.70    1.40
  -4 -10   2    4.50    0.70
  -4 -10   2    2.20    1.00
   4  10   2    3.50    1.80
  -4  10  -2    5.30    2.10
   4 -10  -2    3.30    1.70
  -4 -10   2    1.40    2.40
   4 -10  -2    4.70    2.40
  -5  10   2   55.59    5.10
  -5  10   2   67.09    4.10
  -5 -10  -2   65.19    7.00
   5  10  -2   72.69    5.50
   5 -10   2   68.29    5.50
   5 -10   2   67.59    6.00
  -5 -10  -2   64.89    3.00
  -5 -10   2   68.99    7.10
  -5 -10   2   58.39    2.80
  -5  10  -2   63.09    4.90
  -5 -10   2   68.09    3.50
   5 -10  -2   69.69    5.80
   5  10   2   65.59    3.10
   5  10   2   68.99    5.60
   5 -10  -2   73.09    5.10
  -5  10  -2   67.49    5.30
   6 -10   2    6.30    3.60
  -6 -10  -2    5.00    4.40
  -6  10   2    8.80    2.70
   6 -10   2    7.50    3.40
   6  10  -2   10.20    1.80
  -6 -10  -2    6.60    1.90
   6  10  -2   10.20    3.20
  -6  10   2    8.70    2.80
   6  10   2    9.10    3.10
   6 -10  -2   12.70    4.20
  -6  10  -2    3.40    2.80
  -6  10  -2   10.40    3.20
   6  10   2    6.70    1.90
  -6 -10   2    2.90    4.20
  -6 -10   2    8.80    2.20
   6 -10  -2   13.40    3.20
   7  10  -2   35.80    6.10
  -7  10   2   28.30    4.50
   7 -10   2   23.70    4.90
  -7  10   2   30.10    5.20
  -7 -10  -2   33.30    4.20
   7  10  -2   36.00    4.00
  -7 -10   2   43.40    5.10
   7 -10  -2   40.00    5.40
  -7  10  -2   47.10    6.20
  -7  10  -2   34.00    4.70
   7  10   2   28.70    4.10
   7  10   2   41.70    6.40
  -8 -10  -2   -1.70    3.40
  -8  10   2   14.80    4.20
   8  10  -2    8.50    4.70
   8 -10   2    1.80    5.10
   8  10   2   -2.70    4.30
  -8 -10   2    3.60    3.90
  -8  10  -2   -0.30    4.30
   0  11   2   23.30    1.80
   0 -11  -2   21.40    2.90
   0 -11   2   22.40    2.20
   0  11   2   23.60    2.20
   0 -11   2   20.00    2.80
   0 -11  -2   21.00    1.90
   0 -11   2   26.60    2.60
   0  11  -2   22.50    1.70
  -1 -11  -2   71.09    4.90
   1  11  -2   69.59    2.10
   1  11  -2   67.69    3.90
  -1  11   2   67.29    3.50
   1 -11   2   67.69    3.80
   1 -11   2   65.79    4.10
   1 -11   2   61.49    3.80
   1 -11  -2   66.79    3.60
   1  11   2   62.19    3.80
   1 -11  -2   66.19    4.10
  -1 -11   2   64.39    2.70
  -1 -11   2   64.69    4.50
  -1  11  -2   69.09    3.40
   1 -11  -2   64.49    3.70
  -2  11   2   36.00    3.10
  -2 -11  -2   37.70    4.30
   2  11  -2   34.90    3.10
   2 -11   2   40.60    3.60
   2 -11   2   42.40    3.90
   2 -11   2   38.70    3.20
  -2  11  -2   36.60    3.10
   2  11   2   36.30    3.30
  -2 -11   2   33.10    4.00
   2 -11  -2   37.10    3.10
   2 -11  -2   39.80    3.40
   2 -11  -2   38.60    3.10
   3 -11   2   14.40    2.60
   3  11  -2   11.80    2.10
  -3 -11  -2   16.50    3.40
   3 -11   2   17.40    3.00
  -3  11   2   19.30    2.80
   3 -11  -2   15.20    2.70
   3 -11  -2   14.70    2.20
   3 -11  -2   15.60    2.40
  -3  11  -2   12.80    2.30
  -3 -11   2   14.20    3.40
   3  11   2   16.80    2.70
  -4  11   2   48.00    3.30
  -4 -11  -2   57.59    6.60
   4 -11   2   50.79    4.60
  -4  11   2   49.99    4.50
   4 -11   2   55.39    5.20
  -4  11  -2   47.00    3.80
   4 -11  -2   50.09    5.10
  -4  11  -2   49.99    4.60
  -4 -11   2   51.69    5.60
   4 -11  -2   53.59    4.20
  -5 -11  -2    8.60    4.10
  -5  11   2    5.00    2.60
  -5  11   2   10.40    2.10
   5 -11   2   12.10    3.60
  -5 -11  -2    7.90    1.00
   5  11  -2    7.90    2.80
  -5 -11   2    7.80    1.10
  -5  11  -2   11.00    2.50
   5  11   2   11.00    2.50
   5 -11  -2   12.20    2.80
  -5 -11   2    8.90    4.10
  -5 -11   2   10.00    1.60
   5 -11  -2    3.80    2.90
  -5  11  -2    9.10    2.70
  -6 -11  -2   -0.30    1.50
   6 -11   2    4.20    3.20
  -6  11   2    0.10    3.00
   6  11  -2    2.40    2.80
   6  11   2    5.80    3.00
  -6 -11   2    1.10    2.10
  -6  11  -2    2.30    2.80
   6 -11  -2   -1.10    2.80
  -6 -11   2   -0.50    1.40
  -6  11  -2   -1.40    2.90
  -7  11   2   15.00    3.90
  -7 -11  -2   19.80    2.70
  -7  11   2   31.60    4.90
   7 -11   2   24.00    5.10
   7  11  -2   16.20    4.20
  -7  11  -2   22.00    4.30
   7  11   2   27.80    4.80
  -7 -11   2   23.70    3.40
  -7  11  -2   14.80    4.20
   8  11  -2    5.00    4.80
   8 -11   2   10.10    5.70
   8  11   2    6.50    5.10
   0 -12   2  144.79    5.50
   0  12   2  142.69    6.10
   0 -12   2  151.08    7.10
   0  12   2  148.09    5.10
   0  12  -2  144.09    4.90
   0 -12   2  153.18    6.60
   0 -12  -2  144.29    5.20
   0 -12  -2  143.19    7.20
   1  12  -2    6.00    1.50
  -1  12   2    5.40    1.40
  -1 -12  -2    8.10    2.30
   1 -12   2    3.20    1.60
   1  12  -2    5.80    0.60
   1 -12   2    7.50    2.00
   1 -12   2    5.10    1.90
  -1  12  -2    5.90    1.40
   1 -12  -2    7.40    1.70
  -1 -12   2    6.70    1.10
  -1 -12   2    6.30    2.30
   1 -12  -2    7.20    1.60
   1 -12  -2    4.90    1.90
  -2  12   2    8.40    1.90
  -2 -12  -2    6.80    2.90
   2  12  -2    7.60    1.60
   2 -12   2   10.10    2.00
   2 -12   2    9.10    2.30
   2 -12   2   10.80    2.30
  -2  12  -2    9.90    2.00
   2  12   2    7.80    1.80
  -2 -12   2    6.40    2.50
   2 -12  -2    8.70    1.90
   2 -12  -2   11.20    2.10
   3 -12   2    7.70    2.50
   3 -12   2    2.50    1.90
   3  12  -2    7.00    1.70
  -3  12   2    6.90    2.20
  -3 -12  -2    7.10    2.80
   3 -12  -2    5.70    2.50
  -3  12  -2    5.40    1.90
  -3 -12   2    7.40    3.00
   3  12   2    5.20    1.80
  -3  12  -2    3.30    1.60
   3 -12  -2    8.30    2.10
   3 -12  -2    5.30    1.80
   4 -12   2   36.70    5.40
  -4  12   2   44.40    4.60
  -4 -12  -2   44.90    6.40
   4  12  -2   41.30    4.20
   4 -12   2   37.60    4.50
  -4 -12   2   52.69    6.10
  -4  12  -2   47.00    4.70
   4  12   2   41.90    4.40
   4 -12  -2   47.00    5.20
  -4  12  -2   39.60    3.70
   4 -12  -2   42.40    4.10
  -5  12   2    9.80    2.10
  -5  12   2    8.60    2.90
   5  12  -2   11.00    2.90
   5 -12   2   14.10    3.40
  -5 -12  -2   13.90    4.70
   5 -12   2   15.70    4.10
  -5  12  -2    8.80    2.50
   5 -12  -2   10.30    3.70
  -5 -12   2   12.00    4.40
   5 -12  -2   13.20    3.00
  -5  12  -2   12.60    3.20
   5  12   2    6.70    2.90
   6 -12   2   11.60    4.10
  -6  12   2   12.20    3.50
   6  12  -2    4.30    3.00
  -6 -12  -2    8.90    1.40
  -6  12   2   15.30    2.70
  -6 -12  -2   12.80    1.90
   6 -12  -2   10.10    3.40
  -6 -12   2   13.30    2.10
  -6  12  -2   20.10    4.10
   6  12   2   10.80    3.40
  -6  12  -2   16.00    3.20
  -6 -12   2   13.70    1.90
   7 -12   2   18.00    4.60
  -7 -12  -2   17.70    2.50
  -7  12   2   16.30    3.70
   7  12  -2   13.00    4.30
  -7  12   2   23.10    4.30
  -7  12  -2   18.20    4.50
  -7 -12   2   14.70    2.90
  -7  12  -2   21.10    4.20
   7  12   2   15.60    4.60
   0 -13   2    1.70    2.00
   0 -13   2    4.70    1.60
   0  13   2    4.70    1.10
   0 -13  -2    1.80    2.20
   0 -13  -2    4.50    1.30
   0 -13   2    6.70    1.80
   0  13  -2    4.30    1.00
   0 -13  -2    4.90    1.70
   1 -13   2    1.60    1.70
   1 -13   2    1.30    1.90
  -1  13   2    0.80    1.20
   1  13  -2    0.30    0.40
  -1 -13  -2    3.70    2.40
   1 -13  -2    3.80    1.80
  -1 -13   2    0.40    1.80
   1 -13  -2    1.70    1.60
  -1  13  -2   -0.70    1.00
  -1 -13   2    0.20    0.90
   1  13   2    0.60    1.30
   1 -13  -2   -1.60    1.40
   2  13  -2   16.40    2.70
  -2 -13  -2   20.20    3.80
   2 -13   2   16.80    2.70
  -2  13   2   13.10    2.20
   2 -13   2   15.80    2.70
   2 -13  -2   14.90    2.60
  -2 -13   2   16.20    3.60
  -2  13  -2   17.00    2.40
   2  13   2   13.90    2.40
   2 -13  -2   19.60    2.90
   2 -13  -2   20.60    2.90
  -3 -13  -2   17.50    3.80
   3  13  -2   21.50    3.40
  -3  13   2   20.90    3.00
   3 -13   2   23.00    3.60
   3 -13  -2   17.90    2.80
  -3  13  -2   23.70    3.20
  -3 -13   2   16.70    3.70
   3 -13  -2   21.30    3.10
   3 -13  -2   21.10    2.90
  -4 -13  -2   11.40    4.20
  -4  13   2    6.20    2.50
   4 -13   2    9.10    3.50
   4  13  -2    4.90    2.10
   4 -13   2   10.20    2.90
   4  13   2    9.10    2.50
   4 -13  -2   10.50    2.70
   4 -13  -2    5.40    3.00
  -4 -13   2    6.60    3.70
  -4  13  -2    9.60    2.30
  -4  13  -2   12.70    3.00
   4 -13  -2    7.90    2.20
   5 -13   2   -0.50    3.30
   5  13  -2    6.30    2.50
  -5  13   2    4.60    2.70
   5 -13   2   10.30    4.10
  -5  13  -2    7.10    2.80
   5 -13  -2    3.50    3.70
   5  13   2    8.20    2.60
   5 -13  -2    6.60    2.70
  -5  13  -2    2.70    2.30
   6  13  -2   13.70    3.70
   6 -13   2    2.70    4.10
  -6  13   2   10.20    3.20
  -6  13   2    8.60    2.60
  -6  13  -2    5.80    3.10
  -6  13  -2   17.50    4.00
   6  13   2    8.40    3.30
   6 -13  -2    9.90    3.70
   7  13  -2    3.00    4.10
  -7  13   2    2.40    4.20
  -7  13  -2   -5.00    4.00
  -7  13  -2   -3.70    3.60
   7  13   2   -6.50    3.50
   0 -14  -2    3.70    2.50
   0 -14  -2    0.50    1.20
   0  14   2    2.40    1.00
   0 -14   2    2.40    1.60
   0  14  -2    0.70    0.90
   0 -14   2    2.70    2.30
   0 -14   2    1.70    1.90
   0 -14  -2   -0.10    1.60
  -1 -14  -2   15.90    3.80
   1 -14   2   15.60    2.80
  -1  14   2   15.80    2.10
   1 -14   2   14.80    2.40
   1  14  -2   12.30    0.90
   1 -14   2   10.90    2.30
   1 -14  -2   11.70    2.80
  -1  14  -2   15.00    2.00
   1  14   2   13.40    2.20
  -1 -14   2   16.60    2.60
   1 -14  -2   10.40    2.20
  -1 -14   2   11.70    2.80
  -1 -14   2   13.20    1.70
  -2  14   2   16.70    2.50
  -2 -14  -2   11.10    3.80
   2 -14   2   23.10    3.60
   2 -14   2   17.10    2.90
   2 -14   2   15.40    2.90
  -2 -14   2   17.00    4.20
   2 -14  -2   18.80    3.20
   2  14   2   17.40    2.90
   2 -14  -2   14.70    2.70
   2 -14  -2   16.70    2.90
  -3  14   2   48.70    4.30
   3 -14   2   54.49    4.90
   3 -14   2   50.09    4.40
   3  14  -2   53.39    4.60
   3 -14   2   51.79    5.60
  -3 -14  -2   49.40    6.50
   3 -14  -2   35.90    4.50
   3 -14  -2   52.19    5.30
  -3 -14   2   52.59    6.20
  -3  14  -2   49.60    4.30
   3 -14  -2   48.20    4.60
   3  14   2   45.20    4.40
   4 -14   2   20.60    3.60
   4 -14   2   15.80    3.80
   4  14  -2   22.70    3.90
  -4  14   2   17.50    3.00
  -4 -14  -2   17.90    4.90
  -4 -14   2   11.70    4.70
   4  14   2   18.10    3.30
   4 -14  -2   19.00    3.80
  -4  14  -2   10.40    2.50
  -4  14  -2   17.80    3.50
   4 -14  -2   15.30    2.90
   4 -14  -2   19.90    3.30
   5 -14   2   27.60    4.60
   5  14  -2   30.50    4.60
   5 -14   2   23.30    5.10
  -5  14   2   27.50    4.00
   5 -14  -2   29.30    4.80
   5 -14  -2   22.50    4.90
   5  14   2   31.00    4.80
  -5  14  -2   24.60    3.50
  -5  14  -2   30.80    4.50
   5 -14  -2   24.60    4.30
   6  14  -2    3.00    3.50
  -6  14   2   14.80    4.20
   6 -14   2   15.40    4.40
  -6  14  -2    4.30    3.70
   6  14   2   12.10    3.40
  -6  14  -2    9.50    3.30
  -7  14   2    3.80    4.50
   7 -14   2   -1.80    4.70
   7  14  -2    4.30    4.20
   7  14   2    7.60    4.10
  -7  14  -2   11.00    4.40
   0 -15  -2   15.20    3.30
   0 -15   2   13.80    2.30
   0  15   2   14.20    1.90
   0 -15  -2   15.00    2.40
   0 -15  -2   13.40    1.80
   0 -15   2   17.60    3.40
   0 -15   2   15.60    2.90
   0  15  -2   15.20    1.80
  -1  15   2   21.00    2.80
   1 -15   2   25.80    3.60
   1 -15   2   20.60    3.00
  -1 -15  -2   26.60    4.70
   1  15  -2   22.90    1.10
   1 -15   2   26.20    4.00
   1 -15  -2   23.60    3.50
   1 -15  -2   18.80    3.50
   1 -15  -2   22.40    3.20
  -1 -15   2   22.10    2.00
  -1 -15   2   19.90    4.00
  -1 -15   2   23.10    3.70
  -1  15  -2   21.10    2.60
   1  15   2   24.40    3.30
   2 -15   2   19.70    3.50
   2  15  -2   22.50    3.50
  -2 -15  -2   28.60    4.90
   2 -15   2   24.80    3.50
   2 -15   2   30.40    4.20
  -2  15  -2   21.50    2.80
   2 -15  -2   27.90    3.90
   2 -15  -2   25.90    3.80
   2  15   2   22.30    3.50
   2 -15  -2   22.70    3.60
  -2 -15   2   17.80    4.20
   3 -15   2   19.00    3.50
   3 -15   2   20.80    3.50
   3  15  -2   22.70    3.50
  -3 -15  -2   24.20    5.30
  -3  15   2   23.80    3.30
   3 -15   2   21.50    3.90
   3  15   2   17.30    3.00
  -3  15  -2   23.50    3.30
  -3 -15   2   15.30    4.10
   3 -15  -2   22.70    3.50
   3 -15  -2   22.80    3.40
   4 -15   2   33.90    4.90
   4  15  -2   36.70    4.90
   4 -15   2   44.40    5.50
   4 -15   2   35.70    5.20
  -4  15   2   48.10    5.20
   4 -15  -2   37.60    5.10
  -4  15  -2   43.10    5.00
   4 -15  -2   42.80    6.10
   4  15   2   39.40    4.70
   4 -15  -2   46.70    5.40
   5 -15   2    7.70    3.90
   5  15  -2    4.40    2.60
  -5  15   2    6.30    3.20
  -5  15  -2    2.40    2.60
  -5  15  -2    2.00    2.80
   5 -15  -2    1.30    3.10
   5  15   2    5.20    3.00
   6  15  -2   -0.60    3.10
  -6  15   2   -1.60    3.90
   6 -15  -2   -2.30    3.90
  -6  15  -2    3.40    3.30
  -6  15  -2    6.40    3.80
   0  16   2    5.40    1.30
   0  16  -2    5.00    1.20
   0 -16  -2    4.00    2.30
   0 -16   2    4.30    3.20
   0 -16   2    7.00    2.00
   0 -16  -2    4.80    1.60
   0 -16  -2    6.40    3.30
  -1 -16  -2   29.50    4.90
  -1  16   2   21.00    2.90
   1  16  -2   22.00    1.20
   1 -16   2   23.60    4.10
   1 -16   2   21.90    3.10
   1 -16  -2   20.50    3.80
   1 -16  -2   23.00    2.90
  -1 -16   2   19.30    2.00
   1 -16  -2   22.20    3.10
  -1 -16   2   27.50    4.10
  -1  16  -2   21.90    2.70
  -1 -16   2   22.40    4.70
  -2 -16  -2   67.09    7.70
   2 -16   2   72.09    5.60
   2 -16   2   62.19    5.70
   2 -16   2   65.99    5.80
   2  16  -2   54.39    4.80
  -2  16   2   64.09    4.70
   2 -16  -2   50.49    5.00
   2  16   2   54.49    4.90
   2 -16  -2   63.29    5.10
  -2 -16   2   73.29    7.50
   2 -16  -2   63.49    5.60
  -2  16  -2   51.09    4.10
   3 -16   2    5.70    3.50
   3 -16   2    4.70    3.10
   3  16  -2    3.90    2.10
  -3 -16  -2   -1.50    4.50
  -3  16   2    4.00    2.30
   3 -16  -2   -2.70    2.50
   3 -16  -2    4.50    3.20
  -3 -16   2    4.20    4.30
  -3  16  -2    2.90    2.30
   3 -16  -2    7.50    3.00
   3  16   2    4.10    2.60
   4 -16   2   -0.10    2.90
   4 -16   2    2.20    3.00
   4 -16   2    5.80    4.50
   4  16  -2    1.20    2.60
  -4  16   2    1.00    2.80
   4 -16  -2    0.10    3.70
   4 -16  -2    7.30    3.20
  -4  16  -2    1.70    2.40
   4  16   2   -2.80    2.40
   4 -16  -2    2.90    3.00
   5  16  -2   14.80    3.70
  -5  16   2   21.40    4.40
   5 -16   2   12.10    3.80
   5 -16   2   18.40    4.80
   5 -16  -2    9.20    3.90
   5 -16  -2   13.10    3.90
   5  16   2   16.10    3.70
  -5  16  -2   13.70    3.70
  -6  16   2    4.80    4.10
   6 -16   2    3.70    4.80
   6  16  -2    1.10    3.60
   6  16   2    6.80    4.00
  -6  16  -2    1.90    3.90
  -6  16  -2   -6.40    3.40
   0  17  -2    0.20    1.00
   0 -17  -2   -5.90    3.70
   0 -17  -2   -1.00    1.60
   0 -17   2   -3.00    2.10
   0  17   2    0.50    1.20
   0 -17   2   -2.20    3.20
   0 -17   2   -0.10    1.80
  -1 -17  -2   10.90    4.60
   1 -17   2    7.70    2.70
  -1  17   2   10.70    2.00
   1 -17   2   10.20    2.80
   1  17  -2   10.00    0.90
   1 -17   2    7.10    3.80
  -1 -17   2    8.60    3.00
  -1  17  -2    6.70    1.80
   1 -17  -2    4.50    3.80
  -1 -17   2    9.20    1.40
   1 -17  -2   11.30    3.10
  -1 -17   2   12.90    4.30
  -2 -17  -2   16.80    5.10
  -2  17   2   14.60    2.90
   2 -17   2    7.70    3.80
   2 -17   2   16.90    3.70
  -2 -17   2   22.40    5.20
   2 -17  -2   12.30    3.20
   2 -17  -2   18.00    3.20
   2  17   2   14.50    2.80
  -2  17  -2   11.30    2.40
   2 -17  -2   14.50    3.90
   3  17  -2   25.30    3.80
   3 -17   2   28.50    4.70
   3 -17   2   26.00    4.70
  -3  17  -2   24.20    3.40
   3 -17  -2   25.50    4.30
   3 -17  -2   27.10    4.20
   3 -17  -2   15.90    4.20
   3  17   2   24.60    3.90
   4 -17   2    2.40    4.70
  -4  17   2    8.50    3.50
   4 -17   2    3.60    3.80
   4  17  -2    4.60    2.90
   4 -17  -2    2.20    3.90
   4 -17  -2    0.80    4.30
   4  17   2    9.70    3.10
  -4  17  -2    3.60    3.00
   4 -17  -2    3.20    3.40
   5 -17   2    1.00    3.70
   5  17  -2    4.90    3.40
   5 -17   2   -0.70    4.10
  -5  17   2    6.50    3.80
   5 -17  -2    7.50    4.00
   5 -17  -2   11.20    4.40
   5  17   2    3.50    3.30
  -5  17  -2    1.40    3.60
   6 -17   2    6.30    5.20
  -6  17   2   -0.10    4.50
  -6  17  -2    1.30    4.40
   0 -18  -2   42.50    6.60
   0 -18   2   41.30    6.90
   0 -18  -2   36.50    3.50
   0 -18   2   39.30    3.80
   0  18   2   40.00    2.70
   0 -18  -2   43.20    5.10
   0  18  -2   37.50    2.40
   0 -18   2   42.20    5.10
   1 -18   2   12.70    4.30
  -1 -18  -2   15.70    3.40
   1 -18   2   10.90    3.10
  -1  18   2    8.80    1.90
  -1 -18  -2   13.90    5.20
   1 -18   2   12.90    3.00
  -1 -18   2   14.20    4.60
  -1  18  -2   12.70    2.10
  -1 -18   2   14.60    3.20
   1 -18  -2    9.20    4.40
   1 -18  -2    7.50    2.70
   1 -18  -2    8.90    3.00
   2 -18   2    3.70    3.40
   2 -18   2    4.60    2.90
  -2 -18  -2   -0.30    4.90
   2 -18   2    2.50    3.60
  -2  18   2    2.30    2.20
  -2  18  -2    2.00    2.00
   2  18   2    0.60    2.30
   2 -18  -2   -3.60    3.60
   2 -18  -2    2.40    2.90
   2 -18  -2   -0.80    3.10
  -2 -18   2    5.70    3.30
   3 -18   2   19.20    4.50
   3  18  -2   11.10    3.00
   3 -18   2    1.50    3.60
   3 -18   2   17.10    4.60
  -3  18   2    6.30    3.10
   3 -18  -2   12.80    4.30
   3 -18  -2    5.00    3.30
   3 -18  -2    6.90    3.90
   3  18   2    8.40    3.10
  -3  18  -2    6.50    2.60
  -4  18   2    4.80    3.30
   4  18  -2    3.20    2.70
   4 -18   2   -2.60    3.80
   4 -18   2    7.40    5.20
   4 -18   2   -4.90    4.40
   4 -18  -2   -3.00    4.80
   4 -18  -2    0.60    4.10
   4  18   2    1.00    3.00
  -4  18  -2    1.10    2.70
   4 -18  -2   -3.10    3.50
   5  18  -2    4.70    3.40
   5 -18   2    3.70    5.10
  -5  18   2    6.90    4.30
   5 -18   2    6.80    4.80
   5  18   2   12.10    3.70
  -5  18  -2    4.40    3.70
   5 -18  -2    7.80    4.90
   0 -19   2   -7.60    4.30
   0  19   2   -0.10    1.30
   0 -19   2    0.40    2.80
   0 -19  -2   -0.30    3.00
   0 -19  -2   -2.40    1.80
   0 -19   2    2.20    2.10
   0  19  -2   -0.80    1.10
   0 -19  -2    7.50    4.90
   1 -19   2   31.40    4.50
  -1 -19  -2   33.40    6.60
  -1  19   2   28.00    3.40
   1 -19   2   35.30    5.00
  -1 -19  -2   33.30    5.30
   1 -19   2   25.90    5.30
   1 -19  -2   27.90    4.30
   1 -19  -2   25.90    3.50
   1 -19  -2   37.50    5.80
  -1 -19   2   31.70    4.70
   2 -19   2    1.90    4.30
  -2  19   2    9.80    2.60
   2 -19   2   12.10    3.80
   2 -19   2   14.60    3.80
   2 -19  -2    8.20    3.50
   2 -19  -2    5.90    4.80
   2  19   2    8.60    3.00
  -2  19  -2    7.10    2.30
   2 -19  -2    3.80    3.60
  -2 -19   2    8.00    3.40
  -3  19   2   23.00    3.80
   3 -19   2   15.30    4.40
   3  19  -2   26.50    4.20
   3 -19   2   21.50    5.40
   3 -19   2   29.30    5.40
   3 -19  -2   20.10    4.50
   3 -19  -2   20.10    4.90
  -3  19  -2   19.60    3.50
   3 -19  -2   19.60    5.30
   3  19   2   29.90    5.00
   4 -19   2    7.90    5.10
   4 -19   2   -7.80    4.00
   4  19  -2    1.50    3.00
  -4  19   2    4.80    3.50
   4 -19  -2   -1.00    5.00
   4  19   2    2.80    3.50
  -4  19  -2    1.40    3.00
   0  20   2    9.40    1.50
   0  20  -2   10.10    1.40
   0 -20   2   11.30    2.70
   0 -20  -2    7.40    2.10
   0 -20  -2    9.50    3.70
   0 -20  -2   12.50    6.60
   0 -20   2   13.40    3.90
   1 -20   2   -1.50    3.20
  -1  20   2    2.30    2.00
   1 -20   2   -3.90    3.10
  -1 -20  -2   -2.90    3.20
   1 -20  -2   -0.60    2.70
  -1 -20   2    0.90    3.60
   1 -20  -2   -4.30    5.30
  -2  20   2   -1.90    2.30
   2 -20   2    8.80    5.20
   2 -20   2    4.90    3.90
   2 -20   2    6.30    4.10
   2 -20  -2    2.60    3.90
   2 -20  -2   -3.90    3.60
   2 -20  -2   -5.50    5.30
  -2 -20   2    1.80    3.70
  -2  20  -2   -2.30    2.10
   3 -20   2   -0.50    4.20
   3 -20   2    6.20    5.50
   3 -20   2    9.90    5.20
  -3  20   2    6.00    3.20
   3 -20  -2    6.00    5.30
   3 -20  -2    0.60    4.80
   3  20   2    8.60    3.60
   3 -20  -2    2.30    4.00
  -3  20  -2    6.00    2.90
  -3 -20   2    9.80    3.90
  -4  20   2    9.10    3.90
   4 -20   2   -1.70    5.70
   4 -20   2   -4.10    4.50
   4  20  -2   10.00    3.90
   4  20   2    8.50    4.10
  -4  20  -2    8.20    3.60
   0 -21   2   -1.60    3.80
   0 -21  -2    0.90    3.60
  -1 -21  -2    8.20    3.90
   1 -21   2   -4.30    3.70
   1 -21  -2   -1.20    3.40
  -1  21  -2    0.40    1.80
  -1 -21   2   -3.20    3.60
  -2  21   2    0.90    2.60
   2 -21   2    0.90    4.30
  -2 -21  -2    9.70    4.50
   2 -21   2    4.60    4.50
  -2 -21   2    1.40    3.70
   2 -21  -2   -6.20    3.90
   2 -21  -2    6.10    6.10
   2 -21  -2    3.70    4.20
  -3  21   2    5.10    3.20
   3 -21   2    6.10    5.10
   3 -21   2   -6.60    4.70
   3 -21  -2   -5.70    4.10
   3 -21  -2    1.60    5.50
   3  21   2   11.60    4.10
  -3  21  -2    5.20    3.00
  -3 -21   2   -1.10    4.00
   0 -22   2   -4.10    4.20
   0 -22  -2    0.70    4.10
  -1 -22  -2   14.50    4.90
   1 -22   2    4.20    4.50
  -1 -22   2    3.70    4.20
   1 -22  -2    3.60    4.20
   2 -22   2    4.10    4.90
  -2 -22  -2    7.40    4.80
  -2  22  -2    3.80    2.80
  -2 -22   2    6.70    4.60
   2 -22  -2    7.60    4.80
   1   0  -3    7.00    0.80
   1   0   3    9.40    1.20
  -1   0  -3    9.00    1.20
  -1   0   3    7.60    0.70
   1   0   3    7.50    0.80
   1   0  -3    7.60    0.60
  -1   0   3    8.30    0.90
  -2   0  -3   21.50    1.70
  -2   0   3   22.10    1.60
   2   0  -3   20.10    1.50
   2   0   3   21.90    1.80
  -2   0   3   21.80    1.70
  -2   0  -3   22.20    2.10
   2   0  -3   22.40    1.60
   2   0   3   23.50    2.00
  -3   0   3    1.80    1.00
   3   0  -3    1.40    0.90
  -3   0   3    1.50    1.00
  -3   0  -3    0.80    0.90
  -3   0  -3   -0.40    1.00
   3   0   3    0.70    1.00
   3   0   3    1.40    1.10
   3   0  -3    0.80    0.90
   4   0  -3   12.30    1.90
   4   0   3   15.10    2.60
  -4   0  -3   11.80    2.40
  -4   0   3   10.50    1.80
  -4   0   3   16.90    2.60
   4   0  -3   11.40    1.80
   4   0   3   13.10    2.10
  -4   0  -3   16.10    2.40
   5   0  -3   -0.60    1.50
   5   0  -3   -1.40    1.60
  -5   0  -3    2.60    1.60
   5   0   3    0.80    1.90
  -5   0   3    0.70    2.00
   5   0   3   -0.20    1.80
  -5   0  -3    1.30    2.00
  -6   0   3   13.90    3.20
  -6   0   3   16.20    2.90
   6   0  -3   15.20    3.00
   6   0  -3   16.10    3.10
   6   0   3   13.50    3.00
  -6   0  -3   10.10    3.40
  -6   0  -3   18.00    2.90
   6   0   3   20.80    3.40
   7   0  -3   -3.90    2.50
  -7   0  -3    4.00    2.90
   7   0  -3   -0.80    2.90
  -7   0   3   -2.70    3.40
  -7   0  -3   -2.60    3.50
  -7   0   3    1.90    3.00
   7   0   3    0.50    3.40
  -8   0   3    0.80    4.70
  -8   0   3   -2.50    3.80
  -8   0  -3   -5.20    5.10
   8   0   3   -0.20    4.10
  -8   0  -3   -3.70    3.40
   8   0  -3   -5.00    3.10
   9   0   3    8.70    6.00
  -9   0   3    5.50    4.80
   9   0  -3    8.80    4.50
  -9   0  -3   13.70    5.30
  -9   0   3    7.00    7.00
   0   1  -3   82.29    2.30
   0   1  -3   77.69    2.70
   0  -1  -3   76.29    2.80
   0   1   3   74.89    2.20
  -1   1   3   93.19    3.20
   1  -1   3   97.09    3.80
   1  -1   3   89.19    3.20
   1   1  -3  103.39    3.00
   1  -1  -3   94.09    3.20
  -1  -1   3   92.59    3.30
   1   1   3   87.69    2.90
  -1   1  -3   91.49    3.10
  -1   1  -3   95.59    3.70
   2   1  -3  243.18    7.30
  -2  -1  -3  232.28    7.20
  -2   1   3  249.88    7.90
   2  -1   3  234.98    7.60
   2  -1   3  249.88    8.70
   2   1  -3  244.28    8.10
  -2  -1  -3  243.68    8.80
   2   1   3  234.58    7.30
  -2   1  -3  233.98    8.50
  -2   1  -3  231.08    7.50
  -2  -1   3  232.48    7.30
   2  -1  -3  236.88    7.50
  -2  -1   3  238.98    8.20
   2   1   3  240.78    8.80
  -3   1   3   68.99    3.60
  -3  -1  -3   70.19    4.20
  -3   1   3   67.19    3.50
   3  -1   3   67.89    3.60
   3   1  -3   70.99    3.60
  -3  -1  -3   66.99    3.30
   3   1  -3   68.79    3.30
   3  -1   3   71.59    4.00
   3   1   3   70.99    3.50
  -3  -1   3   70.39    3.40
  -3  -1   3   70.99    3.80
   3  -1  -3   71.89    3.50
  -3   1  -3   70.39    3.50
  -3   1  -3   74.79    4.10
   3   1   3   72.19    4.20
   3  -1  -3   68.89    3.50
  -4  -1  -3    0.80    1.10
   4   1  -3    0.00    1.20
   4  -1   3    0.80    1.30
  -4   1   3    1.80    1.40
   4   1  -3    1.70    1.30
  -4  -1  -3    2.40    1.60
  -4   1   3    2.90    1.50
   4  -1   3    2.40    1.50
  -4   1  -3    2.90    1.20
  -4   1  -3    2.20    1.70
   4   1   3    1.10    1.20
  -4  -1   3   -1.10    1.30
   4  -1  -3   -0.80    1.20
  -4  -1   3    2.30    1.30
   4   1   3    0.60    1.40
   4  -1  -3    1.70    1.20
   5   1  -3   57.89    4.30
  -5  -1  -3   61.99    4.00
   5  -1   3   55.09    4.80
   5  -1   3   61.49    4.60
  -5   1   3   62.79    4.30
   5   1  -3   61.29    4.10
  -5   1   3   54.19    4.60
  -5  -1  -3   56.39    5.10
   5  -1  -3   59.39    4.30
   5   1   3   57.59    4.30
  -5  -1   3   57.69    4.00
   5   1   3   54.29    4.60
   5  -1  -3   57.79    4.10
  -5   1  -3   60.59    4.30
  -5   1  -3   53.29    4.80
  -5  -1   3   66.09    5.00
  -6  -1  -3   21.60    4.20
   6  -1   3   26.00    3.80
   6  -1   3   26.40    4.30
  -6   1   3   34.50    4.50
  -6  -1  -3   30.00    4.00
   6   1  -3   27.60    4.00
  -6   1   3   27.80    4.10
  -6  -1   3   30.80    5.10
   6   1   3   25.30    4.20
  -6  -1   3   34.70    4.10
  -6   1  -3   23.70    4.20
   6  -1  -3   23.00    3.50
  -6   1  -3   25.30    3.90
   6  -1  -3   24.80    3.90
   6   1   3   33.30    4.50
  -7   1   3    1.90    3.40
   7  -1   3    1.10    3.40
   7   1  -3    3.20    3.30
  -7  -1  -3    7.90    3.10
   7  -1   3    0.20    3.30
  -7  -1  -3    7.40    4.10
   7   1  -3   -0.90    2.90
  -7   1   3    0.50    3.40
   7  -1  -3    3.80    3.30
   7   1   3    6.60    3.50
  -7   1  -3    0.30    3.90
   7   1   3    9.40    3.50
  -7  -1   3    5.90    3.20
  -7   1  -3    7.00    3.10
  -7  -1   3    2.70    3.80
   7  -1  -3    5.80    3.10
  -8  -1  -3    4.70    4.10
   8   1  -3   10.80    4.00
   8  -1   3    9.20    4.60
  -8   1   3    2.60    4.00
  -8   1   3    1.80    4.60
  -8  -1  -3    3.10    5.20
  -8  -1   3    5.80    4.80
  -8  -1   3    5.20    3.90
  -8   1  -3   17.90    6.00
  -8   1  -3    1.30    3.90
   8   1   3   12.50    4.50
   8   1   3    8.40    4.40
  -9   1   3   17.10    7.00
   9  -1   3    4.10    5.30
  -9  -1  -3   14.60    5.40
  -9   1   3    4.40    4.80
   9   1  -3   -1.50    4.90
  -9   1  -3    7.40    5.20
   9   1   3    5.70    5.80
  -9  -1   3    9.10    7.10
   9  -1  -3   16.00    5.10
  -9  -1   3    4.20    5.00
   0   2  -3  104.99    3.60
   0   2   3  100.99    3.60
   0  -2   3  102.59    3.70
   0  -2  -3  104.89    3.70
   0  -2   3  107.69    3.10
   0   2   3   95.79    3.00
   0   2   3  109.19    3.10
  -1  -2  -3  421.86   11.70
   1   2  -3  450.45   13.60
   1  -2   3  431.16   12.20
  -1   2   3  442.06   12.30
   1  -2   3  455.75   13.90
   1  -2  -3  436.16   12.20
  -1  -2   3  417.36   11.70
  -1   2  -3  446.36   13.80
  -1   2  -3  453.65   12.20
   1   2   3  411.66   11.70
  -1  -2   3  438.76   13.60
  -2  -2  -3  335.57   11.60
   2  -2   3  325.17   10.00
   2  -2   3  329.27   11.20
  -2   2   3  315.77    9.90
   2   2  -3  342.67    9.50
  -2  -2  -3  323.97    9.40
   2   2  -3  335.37   10.90
  -2   2   3  339.47   10.40
   2   2   3  331.67   11.50
   2  -2  -3  320.37    9.90
   2  -2  -3  345.67   10.40
  -2  -2   3  320.87    9.50
  -2   2  -3  322.27   11.10
  -2   2  -3  312.77    9.90
  -2  -2   3  326.57   11.00
   2   2   3  321.27    9.50
   3   2  -3  159.28    6.10
   3   2  -3  144.59    5.20
   3  -2   3  145.89    5.80
  -3  -2  -3  156.88    6.80
  -3  -2  -3  139.89    5.20
  -3   2   3  149.29    5.70
   3  -2   3  147.39    6.40
  -3   2   3  143.99    5.70
   3  -2  -3  152.58    5.70
   3   2   3  142.39    6.50
   3  -2  -3  148.69    5.70
  -3   2  -3  147.39    6.40
  -3   2  -3  141.99    5.60
  -3  -2   3  143.69    5.40
   3   2   3  138.99    5.30
  -3  -2   3  145.39    6.20
  -4  -2  -3   27.20    3.30
   4   2  -3   23.00    2.40
  -4   2   3   23.50    2.60
  -4  -2  -3   22.10    2.40
   4   2  -3   22.00    2.60
   4  -2   3   23.50    3.00
  -4   2   3   25.40    2.70
   4  -2  -3   21.90    2.40
   4   2   3   23.70    2.90
  -4  -2   3   21.00    2.40
   4   2   3   24.70    2.70
  -4   2  -3   30.10    2.80
  -4   2  -3   20.50    3.10
  -4  -2   3   23.30    3.10
  -5   2   3    7.30    2.20
   5  -2   3    5.50    2.10
   5   2  -3    3.20    1.80
  -5  -2  -3    4.20    2.50
  -5   2   3    5.00    2.10
   5   2  -3    5.10    2.00
   5  -2   3    5.30    2.20
  -5  -2  -3    4.70    1.80
  -5  -2   3    6.80    1.80
  -5   2  -3    4.10    2.50
   5   2   3    4.00    1.90
   5  -2  -3    6.90    2.10
  -5   2  -3    7.90    1.90
   5  -2  -3    5.50    2.10
  -6  -2  -3   57.59    4.70
   6  -2   3   46.40    5.30
   6   2  -3   50.29    4.80
   6  -2   3   59.79    5.50
  -6  -2  -3   50.49    6.20
  -6   2   3   54.19    5.00
   6   2  -3   55.19    4.90
  -6  -2   3   56.99    5.70
   6  -2  -3   57.49    4.80
   6   2   3   63.69    5.70
   6   2   3   52.19    4.90
  -6  -2   3   50.79    4.60
  -6   2  -3   64.19    6.10
  -6   2  -3   57.49    5.00
   6  -2  -3   46.20    4.90
  -7   2   3   39.40    6.50
  -7   2   3   45.90    6.00
   7   2  -3   41.20    5.40
   7  -2   3   41.90    5.50
  -7  -2  -3   35.40    5.90
   7   2  -3   47.00    5.30
   7  -2   3   38.40    5.60
  -7   2  -3   54.19    7.70
  -7   2  -3   48.10    5.50
   7   2   3   49.20    6.00
   7   2   3   31.90    5.50
   7  -2  -3   43.10    6.20
  -7  -2   3   39.60    5.40
  -7  -2   3   47.70    7.10
   7  -2  -3   52.99    5.50
  -8  -2  -3   -3.90    5.30
  -8   2   3   -3.00    3.90
   8   2  -3   -0.90    3.50
   8   2  -3    0.90    3.80
   8  -2   3   -2.20    4.00
  -8   2   3    7.90    5.00
  -8  -2  -3   -0.50    3.70
  -8  -2   3   -5.90    5.30
  -8   2  -3   -3.10    5.10
  -8  -2   3    2.90    3.70
   8   2   3   -1.90    4.00
  -8   2  -3    4.30    3.90
   8   2   3   -0.40    4.00
   9  -2   3   -2.20    5.60
  -9   2   3   -3.60    4.90
  -9  -2  -3    4.00    5.20
   9   2  -3    7.20    5.00
  -9   2  -3    8.60    4.90
   9   2   3   -0.20    5.70
  -9  -2   3   11.20    4.90
   0  -3   3    4.50    0.70
   0  -3   3    4.40    0.50
   0   3   3    3.80    0.50
   0  -3  -3    4.90    0.60
   0  -3  -3    3.90    0.70
   0   3  -3    3.40    0.60
   1   3  -3   19.10    1.40
   1  -3   3   19.20    1.50
   1  -3   3   18.60    1.60
  -1  -3  -3   18.80    0.80
  -1  -3  -3   22.40    1.90
  -1   3   3   18.10    1.40
   1   3   3   17.00    0.90
  -1   3  -3   19.20    1.50
  -1  -3   3   19.30    1.50
   1  -3  -3   18.70    0.90
   1  -3  -3   18.20    1.40
  -1  -3   3   19.70    0.80
  -1   3  -3   20.60    1.40
  -2  -3  -3   30.90    2.70
  -2  -3  -3   31.90    1.60
  -2   3   3   35.00    2.30
   2  -3   3   30.60    2.30
   2   3  -3   35.90    2.30
   2   3  -3   36.00    1.70
  -2   3   3   34.50    1.70
   2  -3   3   34.80    2.40
  -2  -3   3   36.10    1.80
   2   3   3   33.10    2.50
   2  -3  -3   35.40    2.20
   2   3   3   34.90    1.80
  -2  -3   3   36.10    2.40
  -2   3  -3   32.90    2.10
  -2   3  -3   33.70    2.40
   2  -3  -3   35.90    1.80
  -3   3   3  116.59    4.60
   3   3  -3  114.59    4.20
   3   3  -3  111.99    5.10
  -3   3   3  109.39    4.90
   3  -3   3  111.39    5.30
   3  -3   3  112.89    5.10
  -3  -3  -3  108.49    4.20
  -3  -3   3  107.29    5.30
   3  -3  -3  116.69    4.90
  -3   3  -3  113.69    4.80
  -3  -3   3  107.49    4.40
   3   3   3  110.29    4.40
   3  -3  -3  120.09    4.70
  -3   3  -3  114.29    5.30
   3   3   3  109.49    5.50
   4  -3   3    2.50    1.50
  -4   3   3    5.70    1.70
   4   3  -3    4.80    1.40
   4   3  -3    6.90    1.70
   4  -3   3    4.20    1.50
  -4  -3  -3    4.00    1.30
  -4   3   3    7.00    1.80
   4  -3  -3    3.80    1.40
  -4   3  -3    4.90    1.40
   4   3   3    5.00    1.50
   4   3   3    5.10    1.80
  -4   3  -3    4.50    2.00
  -4  -3   3    3.40    1.30
   4  -3  -3    5.50    1.50
  -4  -3   3    6.90    2.10
  -5   3   3   40.10    4.00
   5   3  -3   46.10    3.80
   5  -3   3   38.60    4.40
  -5  -3  -3   43.00    4.70
  -5  -3  -3   46.90    3.50
  -5   3   3   40.50    3.90
   5  -3   3   38.70    4.10
   5   3  -3   42.10    3.60
  -5  -3   3   41.60    4.50
   5  -3  -3   40.80    3.50
   5  -3  -3   44.30    3.90
  -5   3  -3   35.00    4.50
  -5   3  -3   43.10    3.70
  -5  -3   3   46.10    3.50
   5   3   3   43.10    4.40
   6   3  -3   14.10    2.70
   6   3  -3   15.60    2.80
   6  -3   3    9.20    3.20
   6  -3   3    9.20    3.10
  -6  -3  -3   11.00    2.50
  -6  -3  -3   10.90    3.80
  -6   3   3   10.80    2.90
   6  -3  -3   12.80    2.80
   6   3   3    7.80    2.60
   6   3   3    9.40    3.00
  -6   3  -3   10.00    3.60
  -6  -3   3   11.60    2.70
   6  -3  -3   14.00    3.20
  -6  -3   3    4.30    3.20
   7  -3   3   20.60    4.40
  -7   3   3   39.00    5.90
  -7   3   3   22.20    4.30
  -7  -3  -3   24.00    3.80
   7   3  -3   30.60    4.00
   7  -3   3   26.20    4.80
  -7  -3  -3   24.90    5.60
   7   3   3   22.60    4.50
  -7  -3   3   24.00    4.80
   7   3   3   23.70    4.20
  -7   3  -3   22.30    4.90
   7  -3  -3   27.50    4.80
   7  -3  -3   28.80    4.90
  -7   3  -3   23.80    3.90
  -8   3   3    2.50    3.80
  -8   3   3   -4.80    4.60
   8   3  -3   -3.40    3.40
  -8  -3  -3    9.20    3.90
   8   3  -3    0.20    3.70
   8  -3   3   -0.40    4.20
   8  -3  -3    6.40    3.90
   8   3   3    0.90    4.00
  -8   3  -3   10.10    4.00
  -8  -3   3    4.30    5.10
  -8  -3   3    5.80    3.80
   8   3   3    0.50    4.00
  -8   3  -3    2.10    5.40
   9  -3   3   17.90    6.30
  -9  -3  -3   11.50    5.30
  -9   3   3    0.90    4.90
   9   3  -3   22.20    5.50
   9   3   3   11.10    5.50
   9  -3  -3    4.00    5.10
  -9   3  -3   12.60    5.20
  -9  -3   3   21.50    4.90
   0   4   3   53.19    2.30
   0  -4   3   48.60    1.90
   0   4  -3   53.39    1.90
   0  -4   3   51.89    2.40
   0   4  -3   52.29    2.40
   0  -4  -3   53.29    1.90
   0  -4  -3   53.99    2.50
   1   4  -3  342.87   11.00
   1  -4   3  329.17   10.00
  -1  -4  -3  335.87   11.50
  -1   4   3  319.17    9.90
   1  -4   3  353.26   11.20
  -1  -4  -3  349.77    9.00
  -1   4  -3  338.97   11.00
   1   4   3  322.47    9.10
   1  -4  -3  335.27   10.30
  -1  -4   3  346.57   11.20
   1  -4  -3  330.67    9.90
  -1  -4   3  372.36    9.10
   1  -4  -3  336.07   10.40
   2   4  -3   37.80    1.60
  -2  -4  -3   32.30    1.50
  -2   4   3   31.10    1.60
   2   4  -3   36.90    2.40
  -2  -4  -3   36.60    2.90
   2  -4   3   32.40    2.40
   2  -4   3   34.50    2.40
  -2   4   3   36.30    2.40
  -2  -4   3   33.30    1.70
  -2   4  -3   36.40    2.30
  -2  -4   3   31.80    2.50
  -2   4  -3   32.50    2.40
   2  -4  -3   33.50    2.30
   2   4   3   32.60    2.50
   2   4   3   33.00    1.70
  -3  -4  -3   97.59    3.80
   3   4  -3  106.29    3.90
   3  -4   3  105.99    5.00
  -3   4   3   96.09    4.60
  -3   4   3   99.59    4.10
   3  -4   3  107.49    5.10
   3   4  -3  102.59    4.90
  -3   4  -3  100.39    4.90
  -3  -4   3   99.69    4.00
  -3  -4   3  102.89    5.20
   3  -4  -3  108.09    4.30
   3   4   3  112.79    5.50
  -3   4  -3   99.89    4.60
   3   4   3   99.99    4.00
   4   4  -3    4.00    1.20
  -4  -4  -3    4.50    1.30
   4  -4   3    2.50    1.60
  -4   4   3    4.20    1.40
   4  -4   3    3.50    1.50
  -4  -4  -3    4.50    2.00
   4   4  -3    2.70    1.40
  -4   4   3    2.20    1.30
   4  -4  -3    3.30    1.50
  -4  -4   3    4.00    1.30
   4   4   3    3.60    1.40
   4  -4  -3    3.10    1.30
   4   4   3    5.80    1.90
  -4   4  -3    4.40    1.50
  -4   4  -3    4.00    1.90
  -4  -4   3    4.70    1.90
  -5   4   3   23.90    3.40
  -5  -4  -3   35.30    4.60
  -5   4   3   27.10    3.30
   5  -4   3   24.10    3.40
   5  -4   3   21.30    3.20
  -5  -4  -3   28.00    3.00
   5   4  -3   24.50    2.90
  -5   4  -3   24.40    4.20
  -5  -4   3   29.60    3.00
   5   4   3   25.20    3.30
   5   4   3   23.20    3.50
  -5   4  -3   27.70    3.20
   5  -4  -3   19.90    3.00
   5  -4  -3   27.30    3.40
  -5  -4   3   19.40    3.50
   6  -4   3   47.10    5.40
   6   4  -3   40.80    4.00
  -6   4   3   48.10    4.80
  -6  -4  -3   44.80    4.50
  -6   4   3   45.90    5.00
  -6  -4  -3   37.30    6.00
   6   4  -3   38.00    4.40
   6  -4   3   34.30    5.10
  -6   4  -3   38.50    4.50
  -6  -4   3   40.70    5.60
   6   4   3   32.50    4.80
  -6  -4   3   44.80    4.30
  -6   4  -3   36.60    5.30
   6  -4  -3   40.90    4.20
   6  -4  -3   45.80    4.80
   6   4   3   40.90    4.50
   7   4  -3   31.10    4.00
   7  -4   3   30.50    4.90
   7  -4   3   29.90    5.30
  -7   4   3   29.60    4.70
  -7  -4  -3   25.40    5.10
  -7   4   3   25.90    4.50
   7   4  -3   21.90    3.80
  -7  -4  -3   29.00    4.00
  -7  -4   3   27.70    4.10
   7  -4  -3   31.00    5.10
   7   4   3   36.70    5.40
  -7   4  -3   42.70    7.20
   7   4   3   34.70    5.80
  -7   4  -3   27.60    4.00
   8   4  -3    2.00    3.70
  -8   4   3    7.00    4.80
  -8  -4  -3   11.90    4.10
   8   4  -3    9.90    4.00
   8  -4   3    0.30    4.10
  -8   4   3    4.40    4.00
  -8   4  -3    8.40    5.70
   8  -4  -3    1.80    3.90
   8   4   3    4.30    4.30
  -8  -4   3   11.30    5.90
  -8  -4   3    2.20    3.60
  -8   4  -3   14.70    4.20
   9  -4   3    7.90    5.80
  -9   4   3   -1.50    5.10
  -9  -4  -3    2.60    5.00
   9   4  -3    7.60    5.00
   9   4   3    2.70    5.40
   9  -4  -3   -4.50    4.80
  -9   4  -3    1.20    5.10
  -9  -4   3   17.30    5.40
   0  -5   3    0.10    0.40
   0  -5   3    0.00    0.60
   0  -5  -3    1.20    0.70
   0  -5   3   -0.10    0.60
   0   5  -3    0.20    0.40
   0   5   3    0.40    0.60
   0  -5  -3   -0.50    0.40
   1  -5   3   36.00    2.10
   1   5  -3   33.20    2.10
   1  -5   3   32.40    2.20
  -1  -5  -3   34.60    2.50
  -1   5   3   33.90    2.00
   1  -5  -3   33.00    1.70
  -1   5  -3   34.40    2.00
   1  -5  -3   29.60    1.90
   1   5   3   33.10    1.10
   1  -5  -3   35.20    1.60
   1   5   3   35.40    2.30
  -1   5  -3   34.50    2.00
  -1  -5   3   33.70    1.20
  -1  -5   3   34.20    2.30
  -2  -5  -3   12.00    2.00
   2   5  -3   11.10    1.50
  -2   5   3   11.20    1.60
   2  -5   3   13.20    1.80
   2  -5   3    8.30    1.40
  -2   5   3   10.60    1.00
  -2  -5   3   11.30    0.80
   2  -5  -3   12.30    1.30
  -2   5  -3   13.50    1.70
   2   5   3   12.10    1.90
  -2  -5   3   10.70    1.80
  -2  -5   3   12.70    1.10
  -2   5  -3   11.00    1.60
   2  -5  -3    9.80    1.50
   2   5   3   10.00    1.10
  -3  -5  -3    6.10    2.00
   3  -5   3    7.30    1.70
  -3   5   3    7.10    1.60
   3   5  -3    8.00    1.60
   3   5  -3    6.30    1.10
   3  -5   3    4.70    1.50
  -3   5   3    5.30    1.00
  -3  -5  -3    6.20    1.00
  -3   5  -3    4.60    1.40
  -3  -5   3    7.00    1.80
   3   5   3    7.40    1.20
   3  -5  -3    4.60    1.30
   3  -5  -3    7.10    1.30
  -3  -5   3    5.90    1.10
  -3   5  -3    7.60    1.70
   3   5   3    4.30    1.30
   4  -5   3  116.19    5.90
   4   5  -3  121.39    5.90
  -4   5   3  116.59    5.00
  -4  -5  -3  112.19    4.60
  -4  -5  -3  117.09    6.60
   4  -5   3  115.59    6.10
   4   5  -3  117.19    4.60
  -4  -5   3  105.49    4.70
   4  -5  -3  117.39    5.20
  -4   5  -3  121.69    5.90
   4   5   3  108.39    4.70
   4   5   3  106.19    6.20
  -4   5  -3  117.79    5.90
  -4  -5   3  115.69    6.50
   4  -5  -3  118.39    5.70
   5  -5   3   15.10    2.80
  -5  -5  -3   12.40    2.20
  -5   5   3   12.60    2.30
   5   5  -3   12.40    2.10
  -5  -5  -3   17.20    3.80
   5  -5   3   12.20    2.60
   5   5  -3   13.90    2.60
  -5   5   3   16.10    2.80
  -5   5  -3   15.80    2.70
  -5  -5   3   15.80    3.40
   5  -5  -3   14.60    2.50
  -5   5  -3   14.60    3.00
  -5  -5   3   14.10    2.20
   5  -5  -3   17.70    2.90
   5   5   3   13.20    2.20
   5   5   3   15.60    3.20
   6   5  -3    7.30    2.50
   6   5  -3    2.20    2.00
  -6  -5  -3    3.60    2.20
   6  -5   3    8.40    2.90
  -6   5   3    8.30    2.50
  -6  -5  -3    0.70    2.90
   6  -5   3   -1.10    2.70
  -6   5   3    5.20    2.80
   6  -5  -3    4.10    2.60
  -6  -5   3    3.50    2.90
  -6   5  -3    4.40    3.20
   6   5   3    3.80    2.20
   6  -5  -3    1.00    2.30
  -6   5  -3    6.20    2.20
  -7   5   3    1.90    3.60
  -7  -5  -3    9.90    4.70
   7  -5   3    3.80    3.90
   7  -5   3    2.80    3.50
  -7   5   3    2.30    3.30
  -7  -5  -3    5.30    2.90
   7   5  -3    8.20    3.10
   7   5  -3    1.50    2.60
   7  -5  -3   -0.10    4.10
   7   5   3    1.40    2.90
  -7   5  -3    7.30    3.20
   7   5   3    1.00    3.20
  -7  -5   3    2.30    2.80
  -7  -5   3   -2.60    4.20
  -7   5  -3    0.40    3.90
   7  -5  -3    9.20    3.20
   8   5  -3   17.50    4.00
  -8   5   3   21.40    4.50
   8  -5   3   10.20    4.90
   8   5  -3   23.30    4.60
  -8   5   3   10.90    5.20
  -8  -5  -3   17.90    4.30
   8  -5  -3   24.40    4.60
  -8   5  -3   19.90    6.50
  -8  -5   3   16.10    4.40
   8   5   3   17.50    4.60
  -8  -5   3   25.70    6.50
  -8   5  -3   22.80    5.10
   0  -6  -3    0.70    0.80
   0   6   3    1.90    0.70
   0  -6   3    1.60    0.60
   0  -6   3    3.10    0.90
   0   6   3    1.80    0.60
   0  -6  -3    1.50    0.60
   0  -6   3    1.60    0.70
   0   6  -3    1.80    0.50
   1  -6   3  204.88    7.20
  -1   6   3  187.08    6.40
   1   6  -3  190.78    7.10
   1  -6   3  189.38    6.50
  -1  -6  -3  200.98    7.70
  -1  -6   3  191.58    5.50
   1  -6  -3  200.28    6.50
   1  -6  -3  187.98    6.30
  -1  -6   3  195.48    7.30
   1   6   3  195.28    5.20
   1  -6  -3  196.98    6.60
  -1   6  -3  195.88    6.90
   1   6   3  202.58    7.40
  -1   6  -3  197.68    6.40
  -2  -6  -3  112.19    5.60
   2  -6   3  107.29    4.90
   2  -6   3  108.09    4.60
  -2   6   3  102.59    4.50
  -2   6   3  102.79    3.80
  -2  -6  -3  104.89    3.00
   2   6  -3  105.19    4.80
   2  -6  -3  104.29    4.50
  -2  -6   3  111.99    3.20
  -2   6  -3  103.69    4.50
  -2   6  -3  105.69    4.50
   2   6   3  101.29    3.20
  -2  -6   3  110.99    5.20
  -2  -6   3  105.29    3.50
   2  -6  -3  104.69    4.10
  -3  -6  -3   78.99    5.30
  -3  -6  -3   82.49    3.00
  -3   6   3   84.59    3.50
  -3   6   3   78.49    4.20
   3   6  -3   91.49    4.60
   3  -6   3   81.89    4.50
   3   6  -3   90.29    3.10
   3  -6   3   83.49    4.50
   3   6   3   84.89    4.90
   3  -6  -3   84.39    3.80
  -3   6  -3   80.79    4.30
  -3  -6   3   84.09    3.40
   3  -6  -3   84.19    4.40
  -3   6  -3   85.09    4.30
  -3  -6   3   83.29    5.00
   3   6   3   80.29    3.20
   4   6  -3   18.60    2.60
   4   6  -3   17.10    2.00
  -4  -6  -3   15.30    3.00
   4  -6   3   17.90    3.00
  -4  -6  -3   15.70    2.00
   4  -6   3   12.90    2.30
  -4   6   3   15.20    2.30
  -4   6   3   21.70    2.30
   4   6   3   20.70    3.10
   4  -6  -3   19.30    2.90
  -4   6  -3   16.30    2.40
  -4  -6   3   11.20    2.60
   4   6   3   13.60    2.10
  -4  -6   3   13.60    1.80
   4  -6  -3   14.70    2.30
  -4   6  -3   17.90    2.70
  -5  -6  -3   39.30    5.20
  -5   6   3   37.10    3.50
  -5  -6  -3   38.60    3.20
   5  -6   3   38.00    4.50
   5   6  -3   33.50    3.00
   5   6  -3   40.00    4.00
   5  -6   3   32.10    4.10
  -5   6   3   39.20    3.90
  -5   6  -3   34.70    4.40
   5  -6  -3   42.10    3.70
  -5  -6   3   38.40    4.90
  -5   6  -3   37.50    3.70
   5   6   3   38.30    4.40
   5  -6  -3   42.90    4.50
  -5  -6   3   36.00    3.40
   5   6   3   36.60    3.30
   6  -6   3   29.20    4.40
  -6   6   3   36.10    4.90
  -6   6   3   36.70    4.50
   6   6  -3   34.40    4.50
  -6  -6  -3   38.60    3.90
   6  -6   3   29.80    4.30
   6   6  -3   30.50    3.50
   6   6   3   25.40    4.10
   6  -6  -3   34.10    4.90
  -6  -6   3   36.40    4.00
  -6  -6   3   25.60    4.70
  -6   6  -3   30.20    4.10
   6  -6  -3   32.40    4.20
   6   6   3   31.90    4.00
   7   6  -3    7.30    2.70
  -7   6   3   14.70    3.30
   7  -6   3   -1.50    3.30
  -7  -6  -3   11.60    4.70
   7   6  -3    6.30    3.20
  -7   6   3    1.50    3.20
  -7  -6  -3    6.30    3.10
  -7  -6   3    1.90    4.30
   7  -6  -3    3.00    2.90
  -7   6  -3    9.20    3.30
  -7  -6   3    5.70    3.10
  -7   6  -3   16.90    4.30
   7   6   3   -0.60    3.10
   8   6  -3   10.30    4.10
  -8   6   3   13.20    4.70
  -8   6   3    1.60    3.90
  -8  -6  -3    8.30    3.80
   8  -6   3    6.40    4.80
   8   6  -3   -0.60    3.40
   8  -6  -3    2.40    4.10
  -8  -6   3    1.00    3.60
  -8   6  -3   22.10    5.40
   8   6   3   -1.70    3.80
  -8   6  -3    4.50    4.30
   0  -7   3   18.70    1.50
   0  -7   3   20.40    1.90
   0  -7   3   19.60    1.80
   0   7   3   17.40    1.40
   0   7  -3   19.20    1.30
   0  -7  -3   21.50    2.00
   0   7   3   18.20    1.60
   0  -7  -3   20.10    1.30
  -1   7   3    0.50    0.70
   1  -7   3    1.10    0.80
   1   7  -3    0.60    0.70
  -1  -7  -3    1.10    1.20
   1  -7   3    1.90    0.90
  -1  -7   3    0.70    0.40
  -1   7  -3    0.70    0.70
  -1   7  -3    1.60    0.80
  -1  -7   3    0.90    1.00
   1  -7  -3    1.10    0.70
   1  -7  -3    0.60    0.90
   1   7   3    1.60    0.80
   1  -7  -3    0.40    0.70
  -2   7   3   61.39    3.40
   2   7  -3   60.49    3.50
  -2  -7  -3   63.79    4.40
   2  -7   3   65.99    3.70
   2  -7   3   66.99    3.60
   2  -7  -3   66.39    2.90
   2  -7  -3   62.19    3.00
   2  -7  -3   63.49    3.50
   2   7   3   65.29    3.90
  -2   7  -3   65.49    3.30
  -2  -7   3   67.69    4.10
  -2   7  -3   68.19    3.50
  -2  -7   3   67.39    2.00
   3   7  -3    4.70    1.30
  -3   7   3    5.30    1.00
  -3  -7  -3    7.40    1.00
   3  -7   3    6.90    1.70
  -3  -7  -3    4.40    2.00
  -3   7   3    6.90    1.50
   3  -7  -3    7.30    1.30
   3   7   3    6.30    0.90
  -3  -7   3    6.10    2.10
  -3   7  -3    5.90    1.40
  -3  -7   3    4.90    1.10
  -3  -7   3    6.40    0.80
   3   7   3    5.20    1.70
  -3   7  -3    3.70    1.40
  -4  -7  -3    4.80    2.30
  -4   7   3    7.20    1.80
   4  -7   3    9.80    2.20
   4   7  -3   10.50    1.40
   4  -7   3   11.30    2.30
  -4  -7  -3    8.50    1.20
   4   7  -3    8.30    2.10
  -4   7   3    7.70    1.50
   4  -7  -3   12.60    2.20
  -4   7  -3    7.70    1.90
  -4  -7   3    9.50    1.50
  -4  -7   3    5.40    2.30
   4   7   3    9.20    2.30
  -4   7  -3   10.90    2.20
   4  -7  -3   11.10    1.90
   4   7   3   10.70    1.50
   5  -7   3   14.60    2.90
  -5   7   3   17.00    2.80
   5   7  -3   14.30    2.00
  -5  -7  -3   13.00    1.90
  -5   7   3   10.50    2.30
   5  -7   3   13.50    3.10
   5   7  -3   15.20    2.80
  -5  -7  -3   15.30    3.50
  -5  -7   3   11.90    2.20
  -5  -7   3   12.70    3.60
   5   7   3   14.90    2.20
   5  -7  -3   14.80    2.40
  -5   7  -3   13.00    2.50
  -5   7  -3   15.50    3.20
   5   7   3    7.60    2.50
   5  -7  -3   13.50    2.80
   6   7  -3    1.40    1.70
  -6  -7  -3    2.00    1.90
   6  -7   3   -1.40    3.00
  -6   7   3    1.40    2.40
   6  -7   3    3.40    2.60
  -6   7   3    6.50    2.70
   6   7  -3    4.30    2.40
  -6  -7  -3    1.60    4.20
  -6  -7   3   -0.90    3.20
  -6   7  -3    3.00    2.90
   6   7   3    0.20    2.50
   6  -7  -3   -1.20    2.40
  -6   7  -3    4.50    2.50
   6  -7  -3    2.00    3.00
  -6  -7   3    1.00    2.20
  -7  -7  -3    5.20    2.70
  -7   7   3   -3.60    3.50
  -7  -7  -3   -1.50    5.10
  -7   7   3    0.60    2.70
   7  -7   3    3.30    3.40
   7   7  -3   -1.50    2.30
   7   7  -3    5.70    3.00
  -7   7  -3    2.00    3.10
  -7  -7   3    2.70    2.90
   7  -7  -3   -0.50    2.80
  -7   7  -3   10.80    3.90
   7   7   3    1.30    2.70
   8  -7   3    4.80    4.90
   8   7  -3    1.70    3.30
  -8   7   3    4.30    4.20
   8   7  -3    2.00    4.50
  -8   7   3   -6.60    4.50
  -8   7  -3   -1.30    4.20
   8   7   3   -2.70    3.50
  -8   7  -3   14.50    5.20
   8  -7  -3    2.00    4.10
   8   7   3   11.00    4.70
   0  -8  -3  422.16   11.80
   0   8   3  405.56   11.90
   0  -8   3  416.06   12.10
   0   8  -3  427.06   11.80
   0  -8  -3  426.86   14.20
   0  -8   3  430.26   14.10
   0  -8   3  425.06   13.90
   0   8   3  415.26   13.70
  -1  -8  -3   97.59    5.00
   1  -8   3   87.59    4.00
   1   8  -3   93.39    4.20
  -1   8   3   84.59    3.80
   1   8  -3   98.59    2.70
   1  -8   3   92.69    4.30
   1  -8  -3   86.29    4.00
  -1  -8   3   86.09    3.00
  -1   8  -3   88.59    4.00
   1   8   3   88.99    4.40
   1  -8  -3   84.09    3.80
   1  -8  -3   92.79    3.80
  -1   8  -3   97.99    3.80
  -1  -8   3   90.09    4.60
   2  -8   3   12.00    2.00
  -2  -8  -3   16.50    2.70
  -2   8   3   13.50    2.00
   2   8  -3   15.90    2.00
   2  -8   3   11.80    1.90
  -2  -8   3   14.50    0.80
  -2   8  -3   11.90    1.80
   2  -8  -3   14.40    1.80
   2  -8  -3   16.10    2.30
  -2   8  -3   14.00    2.00
   2  -8  -3   12.00    1.60
   2   8   3   14.20    2.20
  -2  -8   3   17.40    2.60
  -3  -8  -3   11.70    2.50
   3  -8   3   14.10    2.20
  -3   8   3   11.60    1.50
   3   8  -3   14.10    2.40
  -3   8   3   11.40    2.00
   3  -8   3   16.40    2.70
  -3   8  -3   15.40    2.30
  -3   8  -3   15.10    2.40
   3  -8  -3   12.50    2.00
  -3  -8   3   12.70    1.00
   3   8   3   10.10    1.00
   3   8   3   14.80    2.50
  -3  -8   3   12.60    1.50
  -3  -8   3   15.10    2.70
   3  -8  -3   11.90    1.70
  -4  -8  -3   25.80    4.30
   4  -8   3   22.30    3.30
   4   8  -3   27.50    3.20
   4  -8   3   24.70    3.60
  -4  -8  -3   25.40    1.80
  -4   8   3   26.90    2.40
  -4   8   3   24.50    3.30
  -4   8  -3   21.60    3.00
   4  -8  -3   21.90    3.30
   4   8   3   21.80    1.90
  -4  -8   3   24.60    3.70
  -4  -8   3   23.20    2.30
   4   8   3   24.00    3.20
  -4   8  -3   26.80    3.20
   4  -8  -3   27.90    2.80
  -5   8   3    7.30    2.00
  -5  -8  -3   14.00    3.80
   5   8  -3   10.90    1.70
   5  -8   3   11.90    3.20
  -5  -8  -3    9.30    1.60
   5  -8   3    7.30    2.60
   5   8  -3    6.10    2.10
  -5  -8   3   10.70    2.00
   5  -8  -3   12.00    2.90
  -5  -8   3    9.60    3.30
   5   8   3    8.40    1.80
  -5   8  -3    9.50    2.50
   5  -8  -3    9.50    2.20
   6  -8   3   64.09    6.80
   6  -8   3   67.59    6.20
  -6   8   3   59.09    6.00
   6   8  -3   67.79    6.20
  -6  -8  -3   71.09    4.40
  -6   8   3   72.09    4.80
  -6  -8  -3   66.99    7.50
   6   8   3   72.19    4.60
  -6  -8   3   65.19    4.70
   6  -8  -3   69.09    6.30
  -6   8  -3   69.39    5.70
   6  -8  -3   67.59    5.50
  -6  -8   3   59.79    7.60
   6   8   3   78.59    6.30
  -6   8  -3   87.09    6.20
   7   8  -3   -0.70    3.60
   7  -8   3    5.30    3.90
  -7   8   3    3.30    3.00
  -7  -8  -3   -3.30    2.60
  -7   8   3   -5.00    3.00
  -7   8  -3   11.80    4.40
  -7   8  -3    3.10    3.10
   7   8   3   11.30    3.70
  -7  -8   3   -1.90    2.70
  -7  -8   3    5.30    4.60
   7   8   3   -3.50    2.40
   7  -8  -3   -3.40    2.90
  -8  -8  -3   -1.70    3.30
   8   8  -3    1.60    4.40
   8  -8   3    2.70    5.00
  -8   8   3   -2.50    4.00
   8   8  -3    3.20    3.30
   8   8   3   -4.30    3.50
  -8   8  -3   -2.10    4.20
   8   8   3    0.30    4.30
   8  -8  -3    8.10    4.40
   0  -9  -3    6.70    1.00
   0  -9   3    7.90    1.40
   0  -9   3    8.90    1.80
   0   9   3    7.80    1.30
   0   9   3    7.60    1.10
   0  -9   3    9.10    1.30
   0  -9  -3    8.40    1.70
   0   9  -3    7.10    1.00
   1  -9   3   26.40    2.30
  -1  -9  -3   30.60    3.10
   1   9  -3   28.60    2.40
   1   9  -3   29.20    1.10
   1  -9   3   26.90    2.40
  -1   9   3   25.60    2.20
   1  -9   3   25.40    2.50
   1   9   3   26.70    2.40
   1  -9  -3   26.30    2.40
   1  -9  -3   27.80    2.20
   1  -9  -3   27.60    2.30
  -1   9  -3   27.10    2.10
  -1  -9   3   25.00    1.60
  -1  -9   3   24.80    2.80
   2  -9   3    1.50    1.20
   2  -9   3    0.50    1.40
  -2  -9  -3    4.50    1.80
   2   9  -3    2.20    1.10
  -2   9   3    1.30    1.20
   2  -9  -3    2.10    1.40
  -2   9  -3    1.10    1.10
  -2  -9   3    4.30    1.70
   2  -9  -3    3.40    1.20
   2   9   3    3.50    1.30
  -2   9  -3    1.30    1.00
   2  -9  -3    2.20    1.10
  -2  -9   3    2.30    0.50
   3  -9   3   16.10    2.50
  -3   9   3   16.30    1.80
   3   9  -3   17.70    2.50
   3  -9   3   20.70    2.90
  -3   9   3   16.40    2.40
  -3  -9  -3   23.90    3.60
   3  -9  -3   19.50    2.40
  -3  -9   3   17.10    0.90
  -3  -9   3   21.90    3.50
   3  -9  -3   16.90    2.50
   3   9   3   22.10    2.80
  -3   9  -3   19.90    2.70
  -3   9  -3   21.70    2.50
  -3  -9   3   19.40    1.60
   4  -9   3   44.80    4.60
  -4  -9  -3   45.50    5.30
   4   9  -3   43.10    3.90
  -4   9   3   41.60    2.80
  -4   9   3   44.30    4.10
   4  -9   3   45.30    4.20
  -4  -9  -3   43.30    2.00
   4  -9  -3   47.80    3.60
   4   9   3   38.50    3.90
  -4  -9   3   48.40    5.00
  -4   9  -3   44.20    3.90
   4   9   3   43.30    2.20
   4  -9  -3   41.20    4.10
  -4  -9   3   41.70    2.00
  -4  -9   3   42.70    2.70
  -5   9   3   22.30    2.90
  -5   9   3   17.80    3.10
   5  -9   3   16.00    3.20
   5  -9   3   17.50    3.30
  -5  -9  -3   21.00    2.20
  -5  -9  -3   13.60    3.50
  -5   9  -3   18.90    3.20
   5   9   3   17.90    2.40
   5  -9  -3   18.30    3.30
   5  -9  -3   17.30    2.80
  -5  -9   3   21.70    2.90
  -5   9  -3   15.20    2.80
  -5  -9   3   19.10    4.30
   5   9   3   13.50    2.80
   6   9  -3    9.70    3.00
  -6  -9  -3    0.90    4.20
   6  -9   3    8.40    3.60
  -6  -9  -3    4.40    1.90
   6  -9   3    5.70    3.20
  -6   9   3    0.00    2.40
   6   9  -3    6.80    2.00
  -6   9   3    6.00    2.30
   6   9   3    4.90    2.00
   6  -9  -3    2.50    3.00
  -6   9  -3    8.90    3.00
   6  -9  -3    9.20    2.70
  -6  -9   3   10.00    4.90
  -6   9  -3    6.70    3.00
  -6  -9   3    6.00    2.40
   6   9   3    1.10    2.50
   7  -9   3    1.30    3.80
  -7   9   3   -3.70    2.90
   7   9  -3    1.70    2.30
   7   9  -3    2.60    3.20
  -7   9   3    2.40    3.70
  -7  -9  -3    1.20    2.40
  -7   9  -3    5.30    3.80
   7   9   3   -0.50    2.60
  -7   9  -3    3.60    3.10
   7   9   3   -5.20    3.10
   7  -9  -3    1.40    3.20
  -7  -9   3    4.80    2.70
  -8  -9  -3    6.30    3.50
   8  -9   3    6.50    5.20
   8   9  -3   21.20    5.00
  -8   9   3    7.20    4.10
  -8  -9   3   14.00    4.10
  -8   9  -3   10.20    5.20
   8   9   3   13.10    4.90
  -8   9  -3    7.60    4.60
   0 -10   3  577.14   18.60
   0 -10  -3  583.44   19.00
   0 -10   3  583.24   18.90
   0  10   3  552.44   15.90
   0  10   3  552.74   18.20
   0  10  -3  567.64   15.70
   0 -10  -3  570.44   15.80
   0 -10   3  543.35   16.10
  -1  10   3  208.38    7.40
   1  10  -3  216.28    8.30
  -1 -10  -3  231.88    9.50
   1 -10   3  221.28    8.30
   1 -10   3  218.88    8.40
   1  10  -3  227.68    6.10
   1 -10   3  207.48    7.60
   1 -10  -3  223.08    7.90
  -1  10  -3  221.78    7.30
   1 -10  -3  218.18    8.30
   1  10   3  215.78    8.40
  -1 -10   3  217.78    8.90
   1 -10  -3  210.78    7.40
  -1 -10   3  217.48    6.60
   2 -10   3   14.40    2.30
   2 -10   3   15.70    2.30
  -2 -10  -3   12.20    2.70
  -2  10   3   16.90    2.30
   2 -10  -3   15.60    2.20
  -2 -10   3   13.90    1.00
  -2  10  -3   16.80    2.30
   2 -10  -3   13.60    2.10
  -2 -10   3   19.10    3.20
  -2  10  -3   14.10    2.10
   2  10   3   14.50    2.30
   2 -10  -3   12.20    2.10
  -3 -10  -3   30.70    4.60
   3 -10   3   26.80    3.10
   3  10  -3   27.40    3.10
   3 -10   3   31.70    3.70
   3 -10  -3   30.90    2.50
   3 -10  -3   28.10    2.80
   3 -10  -3   32.00    3.50
  -3 -10   3   31.50    1.20
   3  10   3   35.70    3.50
  -3 -10   3   32.60    4.40
  -3  10  -3   31.50    2.90
   4 -10   3   20.80    3.60
   4  10  -3   18.80    3.20
  -4  10   3   14.30    2.20
  -4  10   3   23.80    3.40
   4 -10   3   21.80    3.40
  -4 -10  -3   25.10    4.30
   4  10   3   23.90    3.50
  -4 -10   3   19.60    1.90
   4 -10  -3   21.10    3.40
  -4 -10   3   18.80    1.30
  -4  10  -3   18.90    3.20
  -4 -10   3   22.90    3.80
  -4  10  -3   19.20    2.80
   4 -10  -3   19.20    2.70
  -5 -10  -3   17.80    4.40
   5 -10   3   26.00    3.90
  -5  10   3   17.90    2.80
  -5 -10  -3   22.00    2.00
   5  10  -3   27.20    4.10
  -5  10   3   18.80    3.50
  -5 -10   3   23.80    4.60
  -5  10  -3   28.40    4.10
  -5  10  -3   20.60    3.00
   5 -10  -3   27.30    3.90
  -5 -10   3   19.00    2.70
  -5 -10   3   16.90    1.90
   5  10   3   26.90    4.10
   5  10   3   17.20    2.10
   5 -10  -3   25.20    3.90
  -6 -10  -3    1.40    1.60
  -6 -10  -3    5.50    4.10
   6  10  -3    6.30    2.60
   6 -10   3    3.80    3.10
   6 -10   3    5.00    3.80
  -6  10   3    0.10    2.50
  -6  10   3    5.80    2.20
   6  10   3    5.80    2.90
   6  10   3    1.10    1.70
   6 -10  -3    2.60    3.70
  -6  10  -3   -1.60    2.90
  -6 -10   3    5.60    4.20
  -6  10  -3    4.80    2.70
   6 -10  -3    7.30    2.90
  -6 -10   3    3.40    2.00
  -7 -10  -3   13.80    2.70
   7 -10   3   13.10    4.20
  -7  10   3   13.90    3.20
   7  10  -3   14.70    3.80
  -7  10   3   11.80    3.80
   7  10  -3   14.70    2.60
  -7  10  -3   14.60    3.90
  -7 -10   3   11.70    3.00
   7  10   3   16.20    4.40
  -7  10  -3    9.70    4.00
   7 -10  -3   15.50    4.00
   7  10   3   10.90    2.70
  -8 -10  -3    6.90    3.60
   8 -10   3   18.30    6.10
  -8  10   3    2.30    4.10
   8  10  -3   12.60    5.20
  -8  10  -3    1.00    4.90
   8  10   3   14.00    5.10
  -8  10  -3    7.20    4.70
  -8 -10   3   17.40    4.40
   0 -11   3   53.59    3.60
   0  11   3   51.59    2.60
   0 -11   3   49.20    3.70
   0 -11  -3   46.00    2.50
   0 -11  -3   50.99    3.90
   0  11   3   50.09    3.10
   0 -11   3   51.39    3.00
   0  11  -3   52.39    2.40
   1  11  -3   15.00    2.20
   1 -11   3   10.30    2.00
  -1 -11  -3   10.50    2.40
   1 -11   3   15.10    2.20
  -1  11   3   12.60    1.80
   1  11  -3   14.20    0.90
   1 -11  -3   11.00    1.80
  -1  11  -3   13.00    1.80
   1 -11  -3   14.60    2.20
   1  11   3   13.20    2.00
  -1 -11   3   16.60    2.70
   1 -11  -3   12.20    2.10
  -1 -11   3   11.30    1.50
  -2  11   3   30.60    3.00
   2 -11   3   29.00    3.40
   2  11  -3   23.90    2.70
  -2 -11  -3   28.30    4.00
   2 -11  -3   27.60    2.60
  -2  11  -3   25.40    2.80
   2 -11  -3   23.40    2.70
   2 -11  -3   27.70    3.00
   2  11   3   25.30    2.90
  -2 -11   3   29.20    3.70
   3 -11   3   23.50    3.20
  -3  11   3   22.00    3.30
  -3 -11  -3   14.80    3.30
   3  11  -3   24.70    2.90
   3 -11   3   22.40    3.30
  -3  11  -3   19.50    2.60
  -3 -11   3   23.60    3.90
   3 -11  -3   21.30    2.70
  -3  11  -3   21.20    3.20
   3  11   3   17.90    3.00
   3 -11  -3   17.90    2.60
   3 -11  -3   18.60    2.90
   4 -11   3   56.59    4.90
   4 -11   3   58.59    5.50
  -4 -11  -3   56.29    6.50
  -4  11   3   49.99    3.30
  -4  11   3   50.99    4.70
   4 -11  -3   55.29    5.20
  -4  11  -3   44.60    3.90
  -4  11  -3   56.29    4.70
  -4 -11   3   51.39    2.50
   4  11   3   57.99    5.30
   4 -11  -3   60.59    4.20
  -4 -11   3   50.99    1.80
  -4 -11   3   53.69    5.80
  -5 -11  -3   10.30    4.20
   5 -11   3   10.70    3.30
  -5 -11  -3   13.50    1.30
   5 -11   3   18.20    3.50
  -5  11   3    9.90    2.10
   5  11  -3   17.80    3.40
  -5  11   3   13.50    3.30
  -5 -11   3   12.60    1.80
  -5 -11   3   13.80    1.50
   5  11   3   11.70    1.50
   5 -11  -3   12.00    3.60
  -5  11  -3   20.80    3.60
   5  11   3   15.30    3.30
   5 -11  -3   12.40    2.90
  -5  11  -3   15.80    2.90
  -5 -11   3   17.40    4.80
   6  11  -3   19.00    3.80
  -6  11   3   19.70    4.30
  -6  11   3   22.30    3.70
  -6 -11  -3   26.50    2.50
   6 -11   3   21.30    4.20
   6 -11  -3   27.90    4.70
   6  11   3   19.30    2.70
  -6 -11   3   27.00    3.40
   6  11   3   17.50    3.70
  -6  11  -3   26.40    3.90
  -6 -11   3   19.50    2.50
  -6  11  -3   24.20    4.40
  -7 -11  -3    4.00    2.30
  -7  11   3   -4.30    3.60
   7  11  -3    2.10    3.90
  -7  11   3   -2.40    2.70
  -7  11  -3   -3.50    3.70
  -7 -11   3    7.80    3.00
  -7  11  -3   -4.10    3.30
   7 -11  -3   -2.90    3.60
  -7 -11   3   -0.20    2.30
   7  11   3    1.90    3.80
   8  11  -3   13.20    5.10
   8  11   3   23.80    5.80
   0 -12   3  237.98    9.70
   0 -12  -3  238.78    7.50
   0  12   3  235.38    8.80
   0 -12   3  232.68    7.80
   0 -12  -3  232.88   10.20
   0  12  -3  244.18    7.30
   0  12   3  235.38    7.50
   1  12  -3   49.50    1.80
  -1 -12  -3   51.39    4.90
   1 -12   3   47.50    3.60
   1 -12   3   46.90    3.60
  -1  12   3   44.10    3.10
   1 -12   3   49.99    3.90
  -1 -12   3   49.99    4.30
  -1 -12   3   50.99    3.70
   1 -12  -3   49.00    3.30
   1 -12  -3   52.49    3.50
  -1  12  -3   48.10    3.00
   1 -12  -3   49.99    3.90
  -1 -12   3   47.30    2.50
  -2  12   3   44.20    3.50
   2 -12   3   43.90    4.00
   2 -12   3   44.30    3.60
  -2 -12  -3   51.59    5.00
   2 -12   3   46.10    4.10
   2  12  -3   47.90    3.60
   2  12   3   44.00    3.70
  -2  12  -3   47.10    3.60
   2 -12  -3   45.20    3.60
  -2 -12   3   44.60    4.40
   2 -12  -3   47.40    3.40
   2 -12  -3   45.20    3.80
   3  12  -3    4.50    1.90
  -3 -12  -3    3.70    3.20
   3 -12   3    6.90    2.80
   3 -12   3    4.30    2.20
  -3  12   3    7.00    2.20
   3 -12  -3    4.70    2.30
   3  12   3    7.40    2.10
  -3  12  -3    7.30    1.80
   3 -12  -3    8.00    2.00
  -3 -12   3    9.00    3.20
  -3  12  -3    6.50    2.00
   3 -12  -3    6.00    1.90
   4 -12   3   59.49    5.30
  -4  12   3   55.89    5.10
   4  12  -3   58.29    4.80
  -4 -12  -3   66.69    6.90
   4 -12   3   58.59    5.90
  -4 -12   3   73.79    6.50
  -4  12  -3   68.89    4.50
   4 -12  -3   68.69    5.70
   4 -12  -3   62.39    4.00
   4  12   3   58.89    5.20
   4 -12  -3   63.09    4.70
  -5  12   3   17.40    2.20
   5 -12   3   19.70    3.60
  -5  12   3   20.10    3.80
  -5 -12  -3   15.50    4.70
   5 -12   3   16.30    4.00
   5  12  -3   23.80    3.70
   5 -12  -3   18.80    3.20
   5  12   3   19.40    3.80
  -5 -12   3   18.10    2.10
  -5 -12   3   16.10    1.30
  -5  12  -3   17.70    3.50
   5 -12  -3   18.00    4.00
  -5 -12   3   11.70    4.40
  -5  12  -3   17.30    3.00
  -6 -12  -3   41.10    2.20
   6  12  -3   43.60    6.00
   6 -12   3   36.80    5.20
  -6  12   3   39.00    5.80
  -6  12   3   36.90    4.00
  -6 -12   3   43.10    3.70
   6 -12  -3   43.90    5.30
  -6  12  -3   54.99    5.60
  -6 -12   3   43.80    2.40
   6  12   3   58.29    5.90
  -6  12  -3   43.80    5.60
   7 -12   3   -4.80    4.50
   7  12  -3    1.90    3.90
  -7  12   3   -3.90    3.60
  -7  12  -3    5.10    4.00
  -7 -12   3    0.90    2.70
   7  12   3    5.90    4.00
  -7  12  -3    7.80    3.90
   7 -12  -3    2.80    4.00
   0 -13   3  107.89    6.10
   0 -13  -3  104.89    6.40
   0 -13   3  111.59    5.70
   0 -13   3   99.49    4.60
   0  13  -3  104.39    3.90
   0 -13  -3  106.89    4.20
   0  13   3  108.49    4.20
   0  13   3  104.69    5.10
  -1  13   3   39.60    3.10
   1 -13   3   42.70    3.50
   1  13  -3   46.30    1.70
  -1 -13  -3   45.60    5.10
   1 -13   3   41.50    4.20
   1 -13   3   45.40    3.70
   1  13   3   43.60    3.50
   1 -13  -3   42.90    3.30
  -1 -13   3   45.50    3.90
  -1 -13   3   42.00    2.50
   1 -13  -3   45.30    3.70
   1 -13  -3   35.30    4.30
  -1  13  -3   46.00    3.00
  -1 -13   3   42.20    4.40
   2 -13   3   43.40    4.20
  -2 -13  -3   45.00    5.50
   2 -13   3   40.10    3.80
   2 -13   3   46.90    4.40
  -2  13   3   40.00    3.70
   2  13  -3   41.20    3.50
   2 -13  -3   39.00    3.80
  -2 -13   3   44.70    4.80
   2  13   3   40.00    3.60
  -2  13  -3   42.00    3.40
   2 -13  -3   44.30    3.60
   2 -13  -3   43.50    4.00
  -3 -13  -3   51.99    6.40
   3 -13   3   63.09    5.00
  -3  13   3   47.90    4.30
   3  13  -3   61.09    4.60
   3 -13   3   53.29    5.30
   3 -13  -3   56.39    4.80
   3 -13  -3   44.50    4.10
  -3  13  -3   55.49    4.30
  -3  13  -3   49.30    4.00
   3 -13  -3   65.99    4.40
  -3 -13   3   58.79    6.30
   4  13  -3    5.90    2.20
  -4 -13  -3    8.60    3.70
   4 -13   3    6.40    2.90
  -4  13   3    4.40    2.50
   4 -13   3    6.80    3.10
  -4  13  -3    7.80    2.60
   4 -13  -3    6.30    3.00
  -4  13  -3    3.80    2.00
   4  13   3    6.80    2.40
   4 -13  -3    4.40    2.20
  -4 -13   3    7.90    3.50
   4 -13  -3    5.80    2.50
   5  13  -3   21.50    3.60
   5 -13   3   21.00    4.30
   5 -13   3   27.40    4.60
  -5  13   3   25.30    4.10
  -5  13  -3   37.30    4.50
  -5  13  -3   23.10    3.60
   5 -13  -3   24.30    4.50
   5 -13  -3   27.30    4.50
   5  13   3   25.40    4.20
   5 -13  -3   25.50    3.90
   6  13  -3    1.10    3.20
  -6  13   3   -2.60    3.00
   6 -13   3    3.20    3.80
   6  13   3   -2.00    2.80
  -6 -13   3   -0.30    0.80
  -6 -13   3    0.40    1.50
   6 -13  -3   -6.50    3.10
  -6  13  -3    1.70    3.30
  -6  13  -3   -1.10    3.00
  -7  13   3    8.90    4.10
   7  13  -3    5.10    4.10
   7 -13   3   -3.10    4.40
  -7  13  -3   10.30    4.30
   7  13   3   -4.20    3.80
  -7  13  -3    4.90    4.00
   0 -14  -3   92.59    3.90
   0 -14   3   87.49    6.00
   0  14  -3   91.39    3.60
   0  14   3   87.09    3.80
   0 -14   3   86.39    5.40
   0 -14   3   89.79    4.50
   0 -14  -3   95.89    5.20
   0 -14  -3   90.39    6.40
   1 -14   3   35.00    3.80
   1 -14   3   25.90    3.40
   1 -14   3   37.90    4.20
  -1  14   3   38.40    3.00
  -1 -14  -3   40.60    5.40
   1  14  -3   33.20    1.40
  -1 -14   3   31.10    3.50
  -1  14  -3   28.20    2.70
   1 -14  -3   26.70    3.20
   1 -14  -3   28.40    3.50
  -1 -14   3   31.50    2.40
   1 -14  -3   30.10    4.10
   1  14   3   32.80    3.30
  -1 -14   3   26.50    4.30
   2 -14   3   35.10    4.40
  -2 -14  -3   39.30    5.80
   2 -14   3   32.60    3.90
   2 -14   3   41.70    4.40
  -2  14   3   25.50    3.40
   2 -14  -3   33.40    4.20
   2 -14  -3   33.90    3.60
  -2 -14   3   31.00    5.00
   2 -14  -3   26.90    3.80
   2  14   3   30.00    3.40
   3 -14   3   46.20    5.40
   3 -14   3   45.20    4.40
  -3 -14  -3   38.90    5.90
   3 -14   3   50.89    4.80
  -3  14   3   43.90    4.30
   3  14  -3   46.50    4.40
   3  14   3   47.90    4.60
   3 -14  -3   45.30    5.10
  -3 -14   3   41.20    6.50
  -3  14  -3   39.40    4.10
   3 -14  -3   31.00    4.10
  -4  14   3   11.50    2.70
   4  14  -3   17.00    3.30
  -4 -14  -3   10.50    4.40
   4 -14   3   15.80    3.60
   4 -14   3   11.30    4.10
   4  14   3   15.80    3.30
   4 -14  -3   11.90    3.30
  -4  14  -3   14.70    3.00
   4 -14  -3   16.40    3.80
  -4 -14   3   18.10    4.40
  -4  14  -3   10.40    2.50
   4 -14  -3   15.10    3.10
   5 -14   3   28.50    4.70
  -5  14   3   30.50    4.40
   5 -14   3   36.40    5.90
   5  14  -3   44.20    4.80
  -5  14  -3   26.00    4.30
   5 -14  -3   33.90    5.50
   5  14   3   43.30    5.30
  -5  14  -3   39.60    5.20
   5 -14  -3   45.40    5.10
   6  14  -3    4.00    3.30
  -6  14   3    7.70    3.50
   6 -14  -3    4.20    3.20
  -6  14  -3    8.70    3.30
   6  14   3   10.80    3.70
  -6  14  -3    6.90    3.60
   6 -14  -3   11.40    3.90
  -7  14   3   18.70    5.10
   7  14   3    8.20    4.50
  -7  14  -3   15.80    4.90
   0 -15  -3   14.10    1.80
   0 -15   3   13.90    3.50
   0 -15   3   15.60    2.30
   0 -15   3   11.20    2.70
   0 -15  -3   15.70    2.60
   0  15  -3   16.20    1.70
   0 -15  -3   13.10    3.90
   0  15   3   14.10    1.80
   1 -15   3   39.70    4.00
  -1  15   3   39.30    3.30
   1 -15   3   42.80    4.90
   1  15  -3   39.20    1.60
   1 -15   3   38.40    4.10
  -1 -15  -3   55.49    6.20
  -1  15  -3   41.60    3.00
   1 -15  -3   34.50    4.90
   1  15   3   35.90    3.60
   1 -15  -3   34.80    3.90
  -1 -15   3   39.20    5.10
   1 -15  -3   39.20    3.70
  -1 -15   3   39.20    2.60
   2  15  -3   23.00    3.40
   2 -15   3   28.60    4.30
  -2 -15  -3   18.40    4.30
   2 -15   3   22.90    3.50
   2 -15   3   24.90    3.60
  -2  15   3   27.20    3.50
   2 -15  -3   28.30    4.30
   2  15   3   24.60    3.70
  -2 -15   3   18.60    4.20
   2 -15  -3   23.30    3.00
  -2  15  -3   21.80    3.00
  -3  15   3   16.40    2.90
  -3 -15  -3   21.20    5.30
   3 -15   3   20.30    3.30
   3  15  -3   15.50    2.70
   3 -15   3   19.60    4.10
   3 -15  -3   22.00    3.40
   3 -15  -3   14.40    3.00
  -3 -15   3   23.10    5.00
  -3  15  -3   23.80    3.60
   3  15   3   14.50    2.70
   3 -15  -3   18.40    3.50
  -4  15   3    9.40    2.90
   4 -15   3   14.00    3.70
   4 -15   3   17.50    4.50
   4  15  -3   14.80    3.10
   4  15   3   11.10    3.00
   4 -15  -3   17.40    3.20
   4 -15  -3   18.30    3.30
  -4  15  -3   12.90    3.10
   4 -15  -3    7.40    3.90
   5 -15   3    7.50    3.90
   5  15  -3    4.80    3.00
  -5  15   3    4.50    3.00
   5 -15  -3    3.00    3.20
  -5  15  -3    1.50    2.50
   5  15   3    3.90    2.90
   5 -15  -3    4.10    3.30
  -5  15  -3    6.70    3.00
  -6  15   3    8.90    3.90
   6 -15   3   10.90    4.40
   6  15  -3    9.90    3.70
  -6  15  -3   -2.00    3.20
   6 -15  -3    6.80    4.20
   6  15   3    5.70    3.50
  -6  15  -3    5.60    3.80
   0 -16   3    2.60    1.80
   0 -16   3    2.60    3.20
   0 -16  -3    1.30    3.20
   0 -16  -3    3.50    1.90
   0 -16  -3    1.00    1.50
   0  16  -3    0.70    0.90
   0 -16   3    0.80    2.20
   0  16   3   -0.10    1.10
   1  16  -3   29.80    1.40
  -1  16   3   28.70    3.30
   1 -16   3   25.00    3.90
  -1 -16  -3   39.80    6.30
   1 -16   3   26.70    3.70
   1 -16   3   31.80    4.50
   1 -16  -3   28.70    3.60
   1 -16  -3   32.20    4.00
  -1  16  -3   28.30    2.90
   1 -16  -3   28.40    4.50
  -1 -16   3   27.50    4.20
  -1 -16   3   31.30    2.50
  -1 -16   3   29.30    4.80
   2 -16   3   16.10    3.50
  -2  16   3   19.80    3.00
  -2 -16  -3   24.70    5.10
   2 -16   3   24.10    3.60
   2 -16   3   16.70    3.60
  -2 -16   3   15.60    4.80
   2  16   3   20.60    3.20
   2 -16  -3   14.90    3.60
   2 -16  -3   17.30    3.20
   2 -16  -3   20.90    3.20
  -2  16  -3   21.70    2.70
   3 -16   3   11.80    3.40
  -3  16   3   14.80    2.90
   3  16  -3   11.50    2.60
   3 -16   3   16.20    3.90
   3 -16   3   11.70    3.20
  -3 -16  -3    1.80    4.70
  -3 -16   3   19.00    4.50
   3  16   3   14.30    2.90
   3 -16  -3   13.00    3.50
   3 -16  -3   10.30    3.40
   3 -16  -3   10.00    3.10
   4 -16   3   16.20    4.90
   4  16  -3   15.40    3.30
   4 -16   3   16.30    4.10
  -4  16   3   17.90    3.40
   4 -16   3   14.00    3.50
   4  16   3   13.70    3.40
  -4  16  -3   13.70    3.10
   4 -16  -3    9.30    4.10
   4 -16  -3   11.10    3.80
  -5  16   3    7.90    3.50
   5 -16   3    7.50    4.40
   5  16  -3    6.30    3.40
   5  16   3    3.00    3.00
  -5  16  -3    1.90    3.40
   5 -16  -3    8.40    3.70
  -6  16   3    1.80    3.90
   6 -16   3    3.80    5.00
   6  16  -3    7.00    4.20
  -6  16  -3    2.00    3.40
  -6  16  -3    0.40    3.90
   6  16   3    8.10    3.70
   0 -17   3    6.30    3.60
   0 -17   3    4.30    2.20
   0 -17   3    2.70    2.30
   0  17   3    3.10    1.30
   0 -17  -3    3.50    1.70
   0 -17  -3   11.00    3.80
   0  17  -3    4.30    1.10
  -1 -17  -3   35.00    6.00
   1  17  -3   27.70    1.40
  -1  17   3   32.30    3.30
   1 -17   3   23.40    4.50
   1 -17   3   28.80    4.40
   1 -17   3   36.00    4.60
  -1 -17   3   38.40    4.70
   1 -17  -3   26.40    4.30
  -1  17  -3   28.20    2.90
  -1 -17   3   21.80    2.40
   1  17   3   25.80    3.90
   1 -17  -3   36.10    6.10
  -1 -17   3   22.80    4.70
   2 -17   3   10.40    3.50
   2 -17   3   15.10    3.90
   2 -17   3    9.90    3.10
  -2  17   3   11.70    2.60
  -2 -17  -3   10.50    4.60
  -2  17  -3   11.50    2.40
  -2 -17   3    9.40    3.10
  -2 -17   3    6.00    4.80
   2 -17  -3    9.90    3.00
   2  17   3    7.60    2.60
   2 -17  -3    4.70    3.10
   2 -17  -3    9.60    3.60
   3 -17   3   37.40    5.20
   3  17  -3   36.00    4.90
   3 -17   3   38.20    6.40
   3 -17   3   30.80    4.70
   3 -17  -3   30.20    5.10
   3  17   3   41.80    5.10
   3 -17  -3   38.80    4.90
  -3  17  -3   38.80    4.30
   3 -17  -3   51.29    6.00
   4 -17   3   -3.00    4.30
   4 -17   3    2.60    3.50
  -4  17   3    2.80    3.20
   4 -17   3   -2.30    3.60
   4  17  -3    1.10    2.40
   4 -17  -3    0.60    3.30
  -4  17  -3    2.10    2.50
   4 -17  -3   -1.40    4.00
   4  17   3   -0.40    2.70
   4 -17  -3   -3.20    3.50
   5  17  -3   18.60    3.80
   5 -17   3   12.70    4.20
  -5  17   3   21.10    4.70
   5 -17   3   11.00    4.60
   5  17   3   15.00    3.90
  -5  17  -3   13.60    3.60
   5 -17  -3   21.40    4.70
   6 -17   3   11.90    5.50
  -6  17   3    9.40    4.60
  -6  17  -3    8.00    4.60
   0 -18   3    2.50    3.80
   0 -18  -3    9.00    2.80
   0 -18   3    9.20    3.20
   0 -18   3    7.20    2.30
   0 -18  -3    6.20    2.00
   0 -18  -3    8.20    4.60
   0  18  -3    6.60    1.30
   0  18   3    6.90    1.50
   1 -18   3    7.00    3.00
   1  18  -3    9.00    1.00
   1 -18   3    2.10    4.10
   1 -18   3    5.50    2.80
  -1  18   3    7.50    2.00
  -1 -18  -3    5.60    4.70
  -1 -18   3   10.00    3.10
  -1 -18   3    3.30    4.80
  -1  18  -3    9.10    2.00
   1 -18  -3    8.10    4.20
   1 -18  -3    4.80    2.80
   2 -18   3   15.30    3.60
  -2 -18  -3   12.50    5.50
   2 -18   3    4.20    4.20
  -2  18   3    9.30    2.70
   2 -18   3   10.80    3.80
   2 -18  -3    8.10    3.50
  -2  18  -3   10.90    2.50
   2 -18  -3   12.80    3.20
   2 -18  -3    4.10    4.00
  -2 -18   3   10.50    3.20
   2  18   3   10.40    2.80
   3 -18   3    7.70    4.10
   3 -18   3    0.50    3.30
   3  18  -3    8.10    2.70
   3 -18   3    9.20    4.40
  -3  18   3   12.10    3.30
   3 -18  -3    4.20    4.10
   3  18   3   10.80    3.20
  -3  18  -3   11.00    2.90
   3 -18  -3    4.20    3.20
   3 -18  -3    4.80    3.90
  -4  18   3    6.00    3.30
   4 -18   3    3.80    4.40
   4 -18   3    0.50    4.00
   4  18  -3    6.40    2.90
   4 -18  -3    3.10    4.30
  -4  18  -3    0.20    2.80
   4 -18  -3   -1.50    3.50
   4 -18  -3    4.50    4.80
   4  18   3    3.80    3.40
  -5  18   3   14.90    4.40
   5 -18   3   13.20    5.70
   5 -18   3    4.20    4.90
   5  18  -3   12.00    3.70
  -5  18  -3    6.80    3.50
   5  18   3   11.10    3.60
   5 -18  -3   22.80    5.30
   0 -19   3    1.50    2.20
   0 -19  -3    3.20    3.00
   0 -19  -3   10.70    5.40
   0  19   3    1.90    1.30
   0  19  -3   -0.70    1.00
   0 -19   3    4.20    3.30
   0 -19   3    1.50    4.20
   0 -19  -3   -1.00    1.70
  -1 -19  -3   20.80    4.00
  -1  19   3   14.20    2.40
   1 -19   3   14.40    3.50
   1 -19   3   20.10    5.00
  -1 -19  -3   11.20    5.80
   1 -19   3   12.30    3.50
   1 -19  -3    5.10    5.10
   1 -19  -3   12.80    3.00
   1 -19  -3   15.40    3.40
  -1 -19   3   18.50    4.00
   2 -19   3   14.00    4.10
   2 -19   3    8.70    4.70
   2 -19   3   13.00    4.20
  -2  19   3   11.80    2.80
   2 -19  -3   13.60    3.50
   2  19   3   11.70    3.20
   2 -19  -3   10.40    3.60
  -2 -19   3   10.70    3.60
  -2  19  -3    9.70    2.50
   2 -19  -3   12.90    5.10
   3 -19   3    1.50    4.60
   3 -19   3   -6.20    3.40
   3 -19   3    3.70    4.70
  -3  19   3   -3.00    2.80
   3 -19  -3    0.10    4.30
  -3  19  -3   -0.50    2.40
   3  19   3    1.00    2.90
  -3 -19   3    8.20    3.40
   3 -19  -3   -2.20    4.10
   3 -19  -3   -5.20    3.40
   4 -19   3   -5.20    4.20
   4 -19   3   -6.20    4.90
  -4  19   3    3.90    3.60
   4  19  -3    5.90    3.20
  -4  19  -3   -1.10    2.90
   4  19   3    0.30    3.30
   0 -20   3    4.20    3.70
   0 -20   3   -1.40    2.40
   0 -20  -3    1.60    5.80
   0  20  -3    1.50    1.10
   0 -20  -3    1.50    1.80
   0  20   3    0.10    1.30
   0 -20  -3   -1.40    3.40
  -1  20   3   19.90    2.80
  -1 -20  -3   22.70    4.20
   1 -20   3   16.60    4.20
   1 -20   3   21.50    3.80
  -1  20  -3   15.40    2.40
   1 -20  -3   27.50    6.00
   1 -20  -3   11.00    3.20
   1 -20  -3   14.30    3.90
  -1 -20   3   14.20    4.10
   2 -20   3    5.50    4.10
  -2  20   3    5.10    2.60
   2 -20   3   12.40    4.20
   2  20   3    3.60    2.90
  -2 -20   3    2.60    3.70
   2 -20  -3   -3.20    3.50
   2 -20  -3    6.60    3.80
   2 -20  -3    7.60    5.40
  -2  20  -3    7.90    2.50
   3 -20   3    1.50    4.10
   3 -20   3    5.50    5.20
   3 -20   3   -0.40    5.70
  -3  20   3   14.00    3.50
   3 -20  -3    5.40    4.80
  -3 -20   3    7.80    4.40
   3 -20  -3   -3.30    5.40
  -3  20  -3    8.00    3.00
   3  20   3    8.60    3.40
   3 -20  -3    4.80    4.10
  -4  20   3   13.10    4.00
   4  20  -3    6.10    3.50
   4 -20   3   -1.90    4.90
  -4  20  -3    4.20    3.40
   4  20   3   11.60    4.00
   0 -21  -3   23.40    4.70
   0 -21   3   25.40    4.90
   1 -21   3    1.50    3.90
  -1 -21  -3   -1.60    4.00
  -1  21  -3    3.90    2.00
   1 -21  -3    6.40    7.00
  -2 -21  -3   10.80    4.10
   2 -21   3    6.70    4.90
   2 -21   3    8.30    4.40
  -2  21   3    3.60    2.70
   2 -21  -3    4.60    4.20
   2 -21  -3    7.80    4.50
  -2  21  -3    6.70    2.90
   2 -21  -3   -5.70    6.80
  -2 -21   3   10.30    4.40
   3 -21   3    1.90    4.80
   3 -21   3   16.50    5.80
  -3  21   3    6.70    3.70
  -3 -21   3   19.50    4.90
   3  21   3   11.30    3.90
   3 -21  -3    1.90    4.40
   3 -21  -3    8.10    5.20
  -3  21  -3   15.10    3.40
   0 -22  -3   12.10    4.30
   0 -22   3    2.20    4.00
   1 -22   3    8.00    4.50
  -1 -22  -3   11.90    4.60
   1 -22  -3   -1.80    3.80
  -1 -22   3    7.60    4.40
  -2 -22  -3   -2.20    4.20
   2 -22   3    4.50    5.10
   2 -22  -3    6.90    5.10
  -2 -22   3   -1.60    4.70
   0   0   4   42.80    1.90
   0   0  -4   44.50    1.90
   0   0   4   46.90    1.50
   1   0   4   26.70    1.80
  -1   0   4   25.70    1.20
  -1   0   4   26.50    1.40
   1   0  -4   28.90    1.40
  -1   0  -4   27.60    1.80
  -1   0  -4   26.40    1.30
   1   0   4   25.00    1.30
  -2   0  -4  122.69    4.40
   2   0  -4  127.19    4.50
   2   0  -4  132.49    4.60
  -2   0   4  122.49    4.50
  -2   0  -4  128.59    5.50
   2   0   4  127.49    5.50
  -2   0   4  127.99    4.70
   2   0   4  122.99    4.50
   3   0   4   29.40    2.40
   3   0  -4   28.90    2.10
  -3   0  -4   28.40    2.30
  -3   0   4   30.00    2.30
  -3   0   4   30.70    2.40
   3   0  -4   28.00    2.20
  -3   0  -4   32.50    2.90
   3   0   4   31.90    2.90
  -4   0   4  131.49    5.80
   4   0   4  141.09    6.00
  -4   0  -4  145.79    7.00
   4   0   4  145.39    7.00
  -4   0   4  139.29    6.30
   4   0  -4  135.79    5.80
  -4   0  -4  134.89    5.70
   4   0  -4  138.89    6.00
   5   0  -4   18.10    2.80
  -5   0   4   25.10    3.60
   5   0   4   25.80    3.60
   5   0  -4   21.50    3.20
  -5   0  -4   24.50    3.80
   5   0   4   25.20    3.70
  -6   0   4   80.49    5.70
   6   0   4   71.79    5.80
  -6   0  -4   82.69    7.00
   6   0  -4   83.49    5.60
  -6   0   4   92.89    6.30
  -6   0  -4   84.89    5.60
   6   0  -4   84.49    5.70
   6   0   4   83.49    6.40
   7   0   4    4.50    3.20
   7   0   4    8.30    3.80
  -7   0   4   -0.40    3.70
   7   0  -4   -0.30    2.90
  -7   0  -4    5.20    3.20
   7   0  -4    1.30    2.80
  -7   0   4    6.10    3.00
  -7   0  -4    4.50    3.90
  -8   0   4   -5.80    4.10
   8   0   4    9.00    4.50
  -8   0  -4   -5.20    5.20
  -8   0  -4    2.30    3.50
  -8   0   4   -0.90    3.70
  -9   0  -4   -5.30    5.00
   9   0  -4   -7.60    4.40
  -9   0   4   -9.20    4.60
   9   0   4    5.80    5.60
  -9   0   4   -0.40    6.80
   0   1   4   -0.10    0.40
   0   1  -4   -0.20    0.40
   0   1   4    0.10    0.20
   0  -1   4   -0.10    0.20
   0  -1  -4   -0.10    0.40
   1  -1   4   23.80    1.70
  -1  -1  -4   24.70    1.20
  -1   1   4   24.50    1.40
   1   1   4   23.60    1.20
  -1  -1   4   21.10    1.10
   1  -1  -4   23.80    1.40
   1   1   4   26.00    1.80
  -1  -1   4   23.50    1.30
  -1  -1   4   25.50    1.30
  -1   1  -4   24.30    1.70
  -1   1  -4   24.10    1.40
   2   1  -4    4.80    0.80
   2  -1   4    2.80    0.90
   2  -1   4    4.80    1.30
  -2  -1  -4    5.10    1.30
  -2   1   4    2.90    0.90
   2   1  -4    4.40    0.80
  -2   1   4    3.50    0.80
  -2  -1  -4    2.60    0.70
  -2  -1   4    4.60    0.90
  -2  -1   4    3.90    0.80
   2   1   4    2.60    0.80
  -2   1  -4    3.30    1.00
  -2   1  -4    2.90    1.00
   2  -1  -4    3.10    0.90
   2   1   4    3.40    1.00
  -3  -1  -4   86.89    4.70
   3   1  -4   83.79    3.80
  -3   1   4   81.19    3.80
  -3   1   4   74.99    3.80
   3  -1   4   83.59    4.50
   3  -1   4   79.49    3.90
   3   1  -4   80.29    3.60
  -3  -1  -4   75.99    3.50
   3   1   4   81.79    4.60
   3   1   4   78.89    3.70
  -3  -1   4   84.29    4.10
  -3   1  -4   81.79    3.80
   3  -1  -4   82.19    3.80
  -3   1  -4   78.39    4.40
  -3  -1   4   77.79    3.70
   3  -1  -4   82.09    3.60
  -4  -1  -4  142.99    7.20
   4  -1   4  143.69    7.00
  -4   1   4  143.49    6.30
   4   1  -4  138.19    6.10
  -4   1   4  134.19    6.10
   4  -1   4  134.29    6.00
   4   1  -4  141.29    5.80
  -4  -1  -4  136.69    5.70
  -4  -1   4  133.79    5.80
   4  -1  -4  141.49    6.00
  -4  -1   4  141.89    6.50
  -4   1  -4  139.59    5.80
   4   1   4  150.78    7.20
   4   1   4  139.19    5.90
   4  -1  -4  144.79    6.20
  -4   1  -4  142.49    7.00
   5   1  -4    9.30    2.10
   5  -1   4    9.10    2.20
  -5  -1  -4   13.50    2.20
  -5   1   4   14.50    2.60
   5  -1   4   10.60    2.50
  -5   1   4   11.70    2.40
   5   1  -4    7.30    2.10
  -5  -1  -4   17.50    3.40
  -5   1  -4   12.50    3.10
  -5  -1   4   10.40    2.60
   5  -1  -4   10.90    2.30
  -5  -1   4   12.60    2.20
  -5   1  -4   12.80    2.10
   5  -1  -4   11.10    2.20
   5   1   4    8.80    2.40
  -6  -1  -4   49.60    4.70
  -6   1   4   41.30    4.70
   6   1  -4   39.70    4.40
  -6  -1  -4   48.60    5.80
   6  -1   4   40.90    5.00
   6  -1   4   44.60    5.10
   6   1  -4   35.30    4.30
  -6  -1   4   40.70    4.60
   6   1   4   34.30    4.70
  -6  -1   4   44.90    5.20
  -6   1  -4   43.10    4.50
   6   1   4   31.70    4.60
   6  -1  -4   35.60    4.60
   6  -1  -4   44.30    4.30
  -6   1  -4   44.60    5.80
  -7   1   4   12.80    4.00
  -7  -1  -4   13.10    3.50
   7   1  -4   19.00    3.60
   7  -1   4   22.50    4.60
  -7   1   4   18.50    3.60
  -7  -1  -4    8.60    4.50
   7   1  -4   15.80    3.80
   7  -1   4   16.50    4.50
   7   1   4   19.00    4.30
  -7   1  -4   12.90    4.90
   7  -1  -4   16.90    4.10
  -7  -1   4   18.10    3.60
  -7  -1   4   21.20    4.10
   7  -1  -4   16.00    3.40
  -7   1  -4   13.70    3.40
   7   1   4   10.80    3.80
   8   1  -4   -3.60    3.20
  -8   1   4    0.60    4.40
  -8   1   4    0.10    3.90
  -8  -1  -4    3.80    4.00
   8  -1   4   -1.60    4.00
  -8  -1  -4   -3.80    5.30
  -8  -1   4    2.00    5.20
  -8  -1   4   -4.60    3.60
   8   1   4    2.80    4.70
  -8   1  -4    3.60    5.90
   8  -1  -4   -4.70    3.00
  -8   1  -4    5.10    3.80
   8   1   4   -0.20    4.40
  -9   1   4    8.60    5.30
  -9   1   4   10.00    6.60
   9  -1   4    6.60    5.90
  -9  -1  -4    1.60    5.20
   9   1  -4   13.20    5.00
  -9  -1   4    4.30    6.90
   9  -1  -4    0.00    4.40
  -9   1  -4    9.30    5.30
  -9  -1   4   -2.60    4.90
   9   1   4    8.40    5.50
   0   2   4  136.29    4.70
   0   2  -4  140.59    3.90
   0  -2   4  140.39    4.70
   0  -2   4  140.09    4.00
   0  -2  -4  132.39    4.70
   0   2   4  125.89    3.90
   0   2  -4  133.29    4.60
  -1  -2  -4  119.29    4.80
  -1   2   4  110.69    4.00
   1   2  -4  117.49    4.20
   1  -2   4  121.09    4.70
  -1   2  -4  118.39    3.90
   1   2   4  108.49    3.50
  -1  -2   4  117.29    4.30
  -1  -2   4  134.09    3.70
  -1   2  -4  120.29    4.60
   1   2   4  122.99    4.80
  -1  -2   4  119.79    3.50
   1  -2  -4  117.19    4.00
  -2   2   4   64.29    3.10
   2   2  -4   67.29    3.10
   2   2  -4   68.29    2.70
   2  -2   4   67.29    3.20
  -2   2   4   67.49    2.60
   2  -2   4   66.89    3.50
  -2  -2  -4   69.49    3.80
  -2  -2  -4   62.79    2.60
  -2   2  -4   65.69    3.00
   2  -2  -4   62.09    3.00
  -2  -2   4   66.69    2.80
   2  -2  -4   66.79    2.60
  -2   2  -4   62.39    3.40
  -2  -2   4   65.59    3.20
   2   2   4   66.29    3.70
   2   2   4   63.89    2.70
  -3   2   4   79.59    3.90
  -3  -2  -4   83.09    4.80
   3   2  -4   85.89    4.00
  -3   2   4   79.19    3.60
   3   2  -4   81.89    3.50
   3  -2   4   78.59    3.90
  -3  -2  -4   77.99    3.50
   3  -2   4   80.79    4.50
   3   2   4   79.99    3.70
  -3  -2   4   76.49    3.60
   3  -2  -4   81.39    3.90
  -3  -2   4   81.29    4.30
   3  -2  -4   84.99    3.60
  -3   2  -4   83.39    4.40
  -3   2  -4   81.39    3.90
   3   2   4   81.49    4.60
  -4  -2  -4   17.40    2.90
  -4   2   4   18.40    2.50
  -4  -2  -4   15.20    2.20
  -4   2   4   14.70    2.40
   4   2  -4   17.90    2.30
   4   2  -4   17.20    2.30
   4  -2   4   18.40    2.70
  -4   2  -4   18.20    2.50
  -4  -2   4   16.80    2.80
  -4   2  -4   25.00    3.40
  -4  -2   4   17.10    2.40
   4   2   4   14.70    2.10
   4  -2  -4   18.40    2.20
   4   2   4   13.70    2.40
   4  -2  -4   16.80    2.40
  -5  -2  -4    5.30    1.80
   5  -2   4    6.80    2.10
   5  -2   4    5.80    2.30
  -5  -2  -4    5.70    2.20
  -5   2   4    6.60    2.20
  -5   2   4    3.90    1.90
   5   2  -4    5.10    1.80
   5   2  -4    7.10    2.00
  -5   2  -4    5.30    1.90
   5  -2  -4    5.10    2.10
   5   2   4    3.00    1.90
  -5   2  -4    7.00    2.50
   5   2   4    6.40    2.20
   5  -2  -4    4.40    1.70
  -5  -2   4    7.60    1.90
  -6   2   4    5.90    2.50
  -6  -2  -4   -0.20    3.20
   6   2  -4    2.60    2.20
   6  -2   4    2.40    2.60
   6   2  -4    4.70    2.20
   6  -2   4    1.00    2.60
  -6   2   4    2.70    2.40
  -6  -2  -4   -0.40    2.20
   6   2   4    1.50    2.40
   6  -2  -4    3.80    2.40
   6   2   4    1.30    2.40
  -6   2  -4    1.90    2.40
   6  -2  -4    1.50    2.00
  -6   2  -4    5.10    3.40
  -6  -2   4    3.90    2.90
  -6  -2   4    3.30    2.20
   7  -2   4    5.00    3.90
  -7   2   4    1.80    3.30
   7   2  -4   -2.00    2.70
  -7  -2  -4   -2.40    3.80
   7   2  -4   -1.70    2.80
  -7   2   4    5.90    3.10
   7  -2  -4    2.60    2.90
   7   2   4   -3.20    3.00
  -7  -2   4    5.10    2.70
  -7   2  -4    5.60    3.20
  -7   2  -4    7.40    4.10
   7  -2  -4   -0.20    3.50
  -7  -2   4    3.80    4.00
   7   2   4    2.80    3.20
   8  -2   4    0.40    3.90
   8   2  -4   -0.60    3.70
   8   2  -4    3.60    3.50
  -8   2   4   12.80    4.90
  -8   2   4   -0.30    3.90
  -8  -2  -4    8.60    4.10
  -8  -2   4    1.60    5.10
  -8  -2   4    2.00    3.60
   8  -2  -4    1.40    3.60
  -8   2  -4    3.90    5.80
   8   2   4    2.50    4.10
  -8   2  -4    9.60    4.10
   8   2   4    8.00    4.30
   9   2  -4   15.80    5.30
  -9  -2  -4   15.80    5.60
  -9   2   4   13.00    5.60
   9  -2   4   16.20    6.10
   9  -2  -4   22.10    5.20
   9   2   4   20.20    5.90
  -9  -2   4    8.10    5.40
  -9   2  -4   17.20    5.40
   0  -3   4   12.00    0.90
   0  -3   4   11.10    1.20
   0  -3  -4   12.80    1.20
   0   3  -4   12.30    1.10
   0   3  -4   11.80    0.80
   0   3   4   10.00    0.70
   1   3  -4   21.20    1.10
   1  -3   4   21.10    1.50
  -1   3   4   22.80    1.60
  -1  -3  -4   21.00    1.90
   1   3  -4   21.80    1.50
   1  -3   4   22.00    1.80
   1   3   4   19.70    1.80
  -1   3  -4   23.60    1.70
   1  -3  -4   22.20    1.50
  -1  -3   4   22.70    1.50
  -1  -3   4   22.70    0.90
  -1   3  -4   19.90    1.40
   1   3   4   21.20    1.00
   2   3  -4  100.09    3.30
  -2  -3  -4   90.49    3.10
  -2  -3  -4   91.29    4.70
  -2   3   4   86.49    3.80
   2  -3   4   94.09    4.40
   2  -3   4   91.59    3.90
   2   3  -4   92.99    4.00
  -2   3  -4   94.39    4.30
  -2  -3   4   91.49    4.10
  -2   3  -4   94.89    3.90
  -2  -3   4   92.29    3.40
   2  -3  -4   91.79    3.80
   2   3   4   92.69    4.60
   2   3   4   87.29    3.30
   3   3  -4  190.18    7.10
  -3   3   4  186.98    6.50
  -3   3   4  176.08    6.70
   3  -3   4  185.98    7.70
  -3  -3  -4  182.08    8.00
   3   3  -4  187.18    6.10
   3  -3   4  176.08    6.80
  -3  -3  -4  175.58    6.00
   3   3   4  172.98    6.20
  -3  -3   4  175.38    7.30
  -3  -3   4  175.78    6.20
  -3   3  -4  181.68    6.70
   3  -3  -4  188.28    6.50
   3  -3  -4  178.08    6.70
   3   3   4  183.98    7.80
  -3   3  -4  174.28    7.30
   4   3  -4    7.70    1.70
   4  -3   4    7.10    2.00
  -4  -3  -4    5.90    1.40
   4  -3   4    6.20    1.60
   4   3  -4    7.00    1.40
  -4  -3  -4    4.60    1.80
  -4   3   4    6.60    1.60
  -4   3   4    6.20    1.60
   4   3   4    3.40    1.50
   4  -3  -4    4.70    1.30
  -4   3  -4    8.50    2.20
   4  -3  -4    7.10    1.70
  -4  -3   4    5.60    1.40
   4   3   4    5.90    1.60
  -4  -3   4    6.60    1.90
  -4   3  -4    6.80    1.60
   5   3  -4   -0.80    1.50
   5  -3   4    2.00    1.90
  -5  -3  -4   -0.30    2.40
  -5   3   4    1.50    1.60
  -5   3   4   -1.50    1.70
   5  -3   4    2.70    2.00
   5   3  -4    0.50    1.40
  -5  -3  -4    1.30    1.60
  -5   3  -4   -1.40    2.10
   5  -3  -4    2.20    1.60
   5  -3  -4   -4.20    1.70
  -5  -3   4    1.50    1.60
  -5   3  -4    0.90    1.60
   5   3   4   -0.20    1.60
  -5  -3   4   -1.10    2.00
  -6   3   4   50.49    5.00
  -6  -3  -4   51.59    6.20
   6   3  -4   47.20    4.30
  -6  -3  -4   51.39    4.50
   6   3  -4   49.30    4.60
   6  -3   4   49.70    5.50
   6  -3   4   50.29    5.30
  -6   3  -4   46.90    5.90
   6  -3  -4   49.10    4.30
   6   3   4   52.99    5.00
  -6  -3   4   44.60    4.70
   6  -3  -4   44.90    5.00
   6   3   4   57.19    5.70
  -6  -3   4   41.10    5.50
  -7  -3  -4   40.10    6.70
  -7   3   4   58.29    6.40
  -7  -3  -4   49.99    5.30
   7   3  -4   41.50    5.20
   7  -3   4   46.60    6.60
   7  -3   4   53.99    6.90
   7   3  -4   47.30    5.40
  -7   3   4   53.29    6.00
   7  -3  -4   46.00    6.30
  -7   3  -4   47.40    7.70
   7   3   4   41.10    6.10
  -7  -3   4   44.90    6.30
  -7   3  -4   57.89    6.00
   7   3   4   47.00    6.20
  -8  -3  -4    2.20    3.90
   8   3  -4   -1.00    3.80
  -8   3   4   -2.40    3.40
   8  -3   4   -2.80    4.00
  -8   3   4   -1.30    4.50
  -8   3  -4    2.00    3.80
   8  -3  -4   -1.50    3.70
  -8   3  -4    4.30    5.80
   8   3   4    2.10    4.20
  -8  -3   4   11.10    5.30
   8   3   4    5.20    4.60
  -8  -3   4   -5.00    3.50
  -9   3   4    0.30    5.10
   9   3  -4    6.40    4.70
   9  -3   4    5.40    5.70
  -9  -3  -4   14.90    5.00
  -9  -3   4   -0.90    5.00
   9  -3  -4    8.00    4.70
   9   3   4    8.10    5.70
  -9   3  -4   10.80    5.30
   0   4  -4  228.58    6.40
   0   4  -4  231.38    7.60
   0  -4   4  226.48    7.60
   0  -4  -4  245.98    6.50
   0   4   4  220.28    7.50
   0  -4  -4  223.78    7.70
   0  -4   4  218.28    6.50
   0   4   4  219.68    6.50
  -1  -4  -4   40.70    2.70
  -1  -4  -4   43.10    1.40
   1  -4   4   41.30    2.50
  -1   4   4   39.80    2.20
   1  -4   4   42.60    2.20
   1   4  -4   43.70    2.20
   1   4  -4   44.20    1.60
   1  -4  -4   40.50    1.60
  -1  -4   4   47.30    1.50
   1  -4  -4   41.40    2.10
   1  -4  -4   42.90    1.80
   1   4   4   43.70    2.60
  -1   4  -4   41.60    2.30
   1   4   4   40.70    1.40
  -1   4  -4   41.60    2.10
  -2  -4  -4   40.10    3.20
   2  -4   4   38.70    2.60
  -2  -4  -4   36.90    1.60
   2  -4   4   39.60    2.70
  -2   4   4   39.40    2.50
   2   4  -4   41.60    2.50
  -2   4   4   38.80    1.60
  -2  -4   4   39.40    2.70
   2   4   4   37.80    1.80
   2  -4  -4   38.40    2.40
  -2   4  -4   39.30    2.70
   2  -4  -4   36.80    1.80
  -2  -4   4   42.10    1.90
   2   4   4   42.40    3.00
  -2   4  -4   37.70    2.40
  -2  -4   4   35.20    1.60
   3  -4   4   57.29    3.60
  -3   4   4   53.99    3.30
  -3  -4  -4   54.39    4.10
   3  -4   4   58.59    3.80
   3   4  -4   56.99    3.40
  -3  -4  -4   52.59    2.50
   3   4  -4   57.19    2.70
  -3   4   4   56.39    2.70
   3   4   4   57.79    4.00
   3   4   4   56.29    2.90
   3  -4  -4   61.19    2.80
  -3  -4   4   55.49    3.70
  -3  -4   4   53.59    2.80
  -3   4  -4   54.29    3.60
  -3   4  -4   56.49    3.30
   3  -4  -4   56.69    3.40
   4   4  -4  108.59    4.50
   4  -4   4  102.79    5.30
   4   4  -4  109.19    5.40
   4  -4   4  104.19    5.80
  -4  -4  -4  100.29    6.30
  -4  -4  -4  103.49    4.50
  -4   4   4  103.69    4.70
  -4   4   4  104.89    5.30
  -4  -4   4   99.29    4.70
   4   4   4  111.19    6.20
  -4   4  -4  100.59    5.80
  -4  -4   4  108.89    5.90
   4   4   4  104.89    4.60
   4  -4  -4  104.79    5.30
   4  -4  -4  110.39    4.80
  -4   4  -4  103.09    5.10
   5  -4   4   68.99    4.80
  -5  -4  -4   66.99    4.10
   5   4  -4   70.39    5.00
  -5  -4  -4   62.69    5.80
  -5   4   4   66.79    4.60
   5  -4   4   71.69    5.30
  -5   4   4   67.89    4.40
   5  -4  -4   61.69    4.70
  -5  -4   4   66.99    4.20
   5   4   4   62.89    4.30
  -5   4  -4   69.99    5.40
   5  -4  -4   68.99    4.20
   5   4   4   67.59    5.30
  -5   4  -4   75.29    4.70
  -5  -4   4   66.89    5.40
  -6  -4  -4   40.80    6.30
  -6   4   4   30.30    4.20
   6  -4   4   26.80    4.40
  -6  -4  -4   29.30    4.00
   6   4  -4   32.70    4.10
   6  -4   4   29.90    4.10
   6   4  -4   29.70    3.80
  -6   4   4   25.40    4.30
  -6   4  -4   28.80    4.30
   6  -4  -4   22.40    3.50
  -6  -4   4   26.20    3.30
   6  -4  -4   34.70    3.90
  -6   4  -4   27.50    4.30
   6   4   4   25.90    3.60
  -6  -4   4   26.00    4.60
   7  -4   4   28.80    5.10
  -7  -4  -4   26.80    3.90
  -7  -4  -4   36.10    5.70
   7  -4   4   30.10    5.10
  -7   4   4   27.90    4.40
   7   4  -4   22.90    3.60
  -7   4   4   23.10    4.30
   7   4  -4   36.60    5.20
   7   4   4   18.80    4.10
  -7   4  -4   27.80    5.20
  -7   4  -4   26.40    4.20
   7  -4  -4   21.10    3.50
   7  -4  -4   29.40    4.70
  -7  -4   4   28.70    4.20
  -7  -4   4   21.80    5.20
   7   4   4   24.20    4.10
   8   4  -4   -1.00    3.60
   8   4  -4    5.20    3.90
  -8  -4  -4    4.80    3.90
  -8   4   4    7.30    4.70
  -8   4   4   -0.10    3.70
   8  -4   4   -1.00    4.00
   8   4   4   10.40    4.70
   8  -4  -4    3.20    3.90
  -8  -4   4    3.60    5.10
   8   4   4    9.50    4.30
  -8  -4   4    2.70    3.60
  -8   4  -4    1.60    5.60
  -8   4  -4    9.50    4.20
  -9  -4  -4   -1.80    4.80
  -9   4   4   -1.40    4.90
  -9  -4   4   -1.20    4.80
  -9   4  -4    6.90    5.40
   0  -5  -4    1.00    0.50
   0   5   4    1.40    0.60
   0   5   4    1.30    0.50
   0   5  -4    1.40    0.50
   0  -5  -4    1.30    0.80
   0  -5   4    1.30    0.70
   0   5  -4    1.00    0.70
   0  -5   4    1.40    0.50
   1   5  -4   95.59    3.90
   1   5  -4  101.09    2.90
   1  -5   4   90.29    3.70
   1  -5   4  102.09    4.30
  -1   5   4   85.99    3.60
  -1  -5  -4   89.19    2.80
  -1  -5  -4  102.09    4.60
   1  -5  -4   95.69    3.50
   1  -5  -4   93.49    3.60
   1   5   4   94.79    4.30
  -1   5  -4   91.29    3.90
  -1   5  -4   96.29    3.60
  -1  -5   4   97.19    2.90
   1   5   4   94.19    2.70
  -1  -5   4   95.49    4.10
  -2  -5  -4   31.50    3.00
  -2   5   4   31.90    2.40
   2  -5   4   31.40    2.50
   2  -5   4   30.20    2.40
  -2   5   4   28.00    1.40
   2   5   4   28.70    2.50
  -2   5  -4   30.20    2.20
  -2   5  -4   30.70    2.30
   2   5   4   29.90    1.60
  -2  -5   4   30.30    1.30
   2  -5  -4   28.20    2.20
  -2  -5   4   29.30    2.50
  -2  -5   4   30.40    1.60
  -3   5   4  154.78    5.40
  -3  -5  -4  146.79    5.00
  -3  -5  -4  156.28    7.50
  -3   5   4  148.99    6.20
   3  -5   4  155.38    6.90
   3   5  -4  155.38    6.50
   3   5  -4  168.48    5.20
   3  -5   4  150.28    6.30
  -3   5  -4  154.28    6.20
   3  -5  -4  148.99    6.10
   3  -5  -4  160.78    5.70
   3   5   4  149.88    5.30
  -3  -5   4  150.88    5.30
   3   5   4  156.98    7.10
  -3   5  -4  149.39    6.50
  -3  -5   4  151.48    6.90
   4  -5   4   86.39    5.30
   4   5  -4   98.19    4.10
  -4  -5  -4   93.89    4.00
   4   5  -4   93.59    5.10
  -4   5   4   96.69    4.30
   4  -5   4   97.19    5.30
  -4  -5  -4   88.79    5.90
   4   5   4   94.79    4.30
   4  -5  -4   95.39    4.50
   4   5   4   95.79    5.70
  -4  -5   4   87.49    6.00
  -4   5  -4   95.99    5.40
   4  -5  -4   93.29    5.00
  -4  -5   4   90.19    4.30
   5  -5   4   48.40    4.50
   5  -5   4   42.40    4.30
  -5  -5  -4   41.70    3.40
  -5  -5  -4   43.50    5.50
   5   5  -4   49.50    3.40
  -5   5   4   50.59    4.20
  -5   5   4   41.20    3.80
   5   5  -4   50.19    4.00
  -5  -5   4   46.10    3.60
   5  -5  -4   52.39    4.50
   5   5   4   49.70    3.80
   5   5   4   44.00    4.40
  -5   5  -4   42.70    4.90
   5  -5  -4   44.10    3.70
  -5   5  -4   49.80    4.20
  -5  -5   4   48.80    5.10
  -6  -5  -4    0.30    2.30
   6  -5   4    5.10    2.70
  -6   5   4    2.90    2.10
  -6  -5  -4   -1.70    3.40
  -6   5   4    1.80    2.60
   6   5  -4    3.00    1.90
   6   5  -4    2.40    2.30
   6  -5   4   -1.40    2.60
  -6  -5   4    3.40    2.20
   6  -5  -4   -5.00    2.40
   6   5   4    1.80    2.50
  -6  -5   4    3.40    3.30
  -6   5  -4    2.80    2.30
   6  -5  -4    1.40    2.10
  -6   5  -4   -1.50    3.00
   6   5   4    1.90    2.30
   7   5  -4    5.40    2.70
   7  -5   4    1.30    3.40
  -7  -5  -4    1.20    2.70
  -7   5   4    6.90    3.50
  -7  -5  -4    2.90    5.10
   7   5  -4    4.30    2.80
  -7   5   4   -0.80    3.40
   7   5   4    3.10    2.90
  -7   5  -4    7.50    3.60
  -7   5  -4   -2.80    4.00
   7  -5  -4    2.70    2.80
   7   5   4    4.30    3.30
  -7  -5   4    1.50    3.00
  -7  -5   4   -2.00    4.10
   8   5  -4    8.60    3.90
  -8   5   4   -0.20    3.70
  -8  -5  -4    0.60    3.40
   8  -5   4   -3.80    4.20
   8   5  -4   -4.40    3.20
  -8   5   4   -5.90    4.60
  -8   5  -4    3.70    3.80
   8   5   4    4.50    4.20
  -8  -5   4   -1.40    3.90
   8   5   4   -6.60    4.20
   8  -5  -4    1.50    3.70
  -8   5  -4    3.00    6.20
  -8  -5   4   -1.00    6.00
   0  -6   4   -0.20    0.70
   0   6   4    0.20    0.50
   0   6  -4   -0.20    0.40
   0   6   4   -0.30    0.50
   0  -6  -4    0.60    0.80
   0  -6   4    0.20    0.70
   0  -6   4    0.00    0.50
   0  -6  -4    0.30    0.50
   1  -6   4   87.99    4.00
   1   6  -4   85.19    3.80
  -1   6   4   74.29    3.40
   1  -6   4   81.39    3.50
   1   6  -4   89.49    2.60
  -1  -6  -4   82.29    4.30
   1  -6  -4   82.69    3.20
  -1   6  -4   84.09    3.40
   1  -6  -4   83.79    3.40
  -1  -6   4   80.49    4.00
   1   6   4   85.59    2.60
   1  -6  -4   81.29    3.40
   1   6   4   84.19    4.00
  -1   6  -4   85.19    3.70
  -1  -6   4   84.39    2.70
   1   6   4   82.89    2.40
   2   6  -4   85.19    4.10
   2  -6   4   86.39    4.40
  -2  -6  -4   82.99    2.50
  -2   6   4   78.29    3.90
   2  -6   4   88.19    4.10
  -2  -6  -4   88.69    5.00
  -2   6  -4   87.69    4.00
   2  -6  -4   82.19    3.30
   2  -6  -4   86.69    3.20
   2   6   4   88.09    2.90
   2   6   4   86.29    4.50
   2  -6  -4   81.69    3.90
  -2  -6   4   89.49    2.70
  -2  -6   4   86.79    3.00
  -2  -6   4   81.19    4.40
  -2   6  -4   84.39    4.00
  -3   6   4  181.28    6.10
   3   6  -4  189.88    7.60
  -3  -6  -4  175.98    5.50
   3  -6   4  192.18    7.80
  -3   6   4  172.58    7.00
   3  -6   4  173.28    7.30
  -3  -6   4  177.28    6.00
   3  -6  -4  195.58    6.60
  -3   6  -4  176.08    7.30
  -3  -6   4  184.88    8.00
   3   6   4  179.58    5.80
   3   6   4  183.98    8.10
   3  -6  -4  174.28    7.00
  -3   6  -4  184.78    7.10
   4   6  -4   37.70    3.40
  -4   6   4   41.90    2.70
  -4  -6  -4   40.50    4.20
   4   6  -4   42.90    2.50
   4  -6   4   38.70    3.80
   4  -6   4   39.90    3.70
  -4  -6  -4   37.00    2.40
  -4   6   4   32.20    3.30
   4  -6  -4   35.40    3.40
  -4  -6   4   35.90    2.80
  -4  -6   4   38.90    4.10
   4   6   4   35.10    3.60
   4  -6  -4   36.40    2.80
  -4   6  -4   38.20    3.40
  -4   6  -4   38.70    3.80
   4   6   4   33.90    2.60
  -5   6   4    4.10    2.10
   5  -6   4    6.00    2.30
  -5   6   4    4.60    1.80
   5  -6   4    6.40    2.70
   5   6  -4    5.10    2.20
  -5  -6  -4    3.20    1.50
   5   6  -4    3.70    1.50
  -5  -6  -4    0.00    2.50
  -5  -6   4    2.40    1.60
   5   6   4    4.60    2.10
   5  -6  -4    4.40    1.90
   5  -6  -4    7.30    2.60
  -5   6  -4    5.10    2.60
  -5   6  -4    3.60    1.80
   5   6   4    2.20    1.70
  -5  -6   4    5.10    2.90
   6   6  -4    9.70    2.40
   6  -6   4   10.50    3.20
   6   6  -4   12.90    2.90
   6  -6   4    6.10    2.90
  -6   6   4    8.20    2.70
  -6  -6  -4   10.00    2.30
  -6   6   4    9.00    2.70
  -6  -6  -4   13.10    4.00
   6   6   4    8.80    3.00
   6   6   4    8.90    2.60
  -6   6  -4   10.00    2.60
  -6  -6   4    7.90    3.40
   6  -6  -4    5.60    3.40
   6  -6  -4   10.10    2.50
  -7  -6  -4   10.00    2.90
  -7   6   4    7.90    3.80
  -7  -6  -4    9.00    4.80
   7  -6   4   16.50    4.20
   7   6  -4   15.30    3.80
   7   6  -4    9.90    2.90
  -7   6  -4   12.00    3.30
   7  -6  -4   14.00    3.40
   7   6   4   10.20    3.20
  -7  -6   4    8.90    4.50
  -7  -6   4    9.50    3.30
   7   6   4    3.20    3.50
  -8   6   4    8.70    4.20
   8   6  -4   20.20    4.90
   8   6  -4   11.60    3.70
  -8   6   4   13.70    4.90
   8  -6   4   16.90    5.30
  -8  -6  -4    6.20    3.80
  -8  -6   4    8.80    3.90
   8  -6  -4    9.60    4.30
   8   6   4    9.30    4.90
   8   6   4    8.90    4.20
  -8   6  -4   16.60    4.60
   0  -7  -4    1.60    1.00
   0   7   4    0.20    0.60
   0   7  -4    0.60    0.50
   0  -7   4   -0.10    0.70
   0   7   4   -0.60    0.60
   0  -7   4   -0.30    0.80
   0  -7  -4    0.20    0.60
   0  -7   4   -0.20    0.60
  -1   7   4   21.30    1.90
   1   7  -4   21.10    1.90
  -1  -7  -4   24.60    2.50
   1  -7   4   21.40    2.00
   1   7  -4   23.50    1.00
   1  -7   4   22.20    2.20
   1  -7  -4   23.80    1.60
  -1   7  -4   22.30    1.70
   1   7   4   21.20    1.10
   1  -7  -4   19.30    1.80
   1   7   4   21.50    0.80
  -1  -7   4   21.70    2.30
  -1   7  -4   21.70    1.80
   1   7   4   25.10    2.20
  -1  -7   4   21.60    1.20
   1  -7  -4   21.00    1.90
  -2  -7  -4   16.80    2.70
   2  -7   4   13.10    1.80
   2  -7   4   16.00    2.20
  -2   7   4   13.30    1.90
  -2  -7  -4   15.40    0.70
   2   7  -4   15.00    1.90
   2   7   4   13.20    1.00
   2   7   4   16.50    2.10
  -2  -7   4   14.40    0.80
  -2   7  -4   15.60    2.00
  -2  -7   4   13.20    2.20
   2  -7  -4   13.00    1.80
   2  -7  -4   14.50    1.60
   2  -7  -4   15.90    1.40
  -2   7  -4   17.10    2.10
  -2  -7   4   17.80    1.20
   3  -7   4   75.89    4.30
  -3   7   4   68.79    2.90
  -3  -7  -4   73.09    5.30
   3   7  -4   68.99    4.10
   3  -7   4   75.19    4.50
  -3   7   4   64.49    3.90
  -3  -7  -4   69.69    2.40
  -3  -7   4   69.39    4.70
  -3  -7   4   68.29    2.50
   3  -7  -4   70.39    3.40
   3   7   4   71.59    4.60
  -3   7  -4   72.29    4.00
   3  -7  -4   63.89    4.10
  -3   7  -4   68.29    4.00
   3   7   4   67.79    2.80
  -3  -7   4   66.79    3.00
   4  -7   4   81.39    5.10
  -4  -7  -4   79.09    6.20
   4   7  -4   84.69    3.40
  -4   7   4   72.99    4.60
   4  -7   4   80.19    5.10
   4   7  -4   80.69    4.80
  -4  -7  -4   74.89    3.20
  -4   7   4   73.99    3.60
  -4  -7   4   69.09    3.70
   4   7   4   67.29    5.00
  -4   7  -4   80.89    4.70
  -4   7  -4   80.19    4.80
   4  -7  -4   80.19    4.70
   4  -7  -4   71.89    4.00
  -4  -7   4   78.09    5.60
   4   7   4   77.49    3.60
   5  -7   4   31.80    4.60
  -5  -7  -4   25.00    4.50
   5   7  -4   28.70    2.70
  -5  -7  -4   28.60    2.60
   5  -7   4   32.40    4.30
  -5   7   4   26.30    3.80
  -5   7   4   29.40    3.00
   5   7  -4   23.60    3.70
  -5   7  -4   30.40    3.90
   5   7   4   26.00    3.00
  -5  -7   4   33.60    5.20
  -5   7  -4   26.90    3.70
  -5  -7   4   27.40    3.10
   5  -7  -4   34.50    3.40
   5  -7  -4   33.20    4.20
   6  -7   4    3.90    2.80
  -6   7   4    6.40    2.40
  -6  -7  -4   -0.30    3.70
   6   7  -4    1.30    2.50
  -6  -7  -4    3.60    1.90
   6   7  -4    1.10    1.90
   6  -7   4    3.70    3.00
  -6   7  -4    6.20    2.50
   6  -7  -4   -2.80    3.10
   6  -7  -4    3.10    2.40
  -6  -7   4    5.00    2.30
   6   7   4    5.00    2.50
  -6  -7   4    6.30    3.60
  -6   7  -4    6.60    3.00
   6   7   4    3.00    2.60
  -7  -7  -4    3.40    2.60
   7  -7   4    5.00    3.90
   7   7  -4    3.40    2.50
  -7   7   4    2.60    3.10
   7   7  -4   -2.20    3.10
   7  -7  -4    0.50    2.80
  -7   7  -4    0.90    3.10
  -7  -7   4    5.50    4.30
   7   7   4   -3.80    2.70
  -7   7  -4   11.60    4.10
  -7  -7   4   -2.00    2.80
   7   7   4   -2.80    3.10
  -8   7   4    0.10    4.00
   8   7  -4    1.20    4.10
  -8   7   4    5.00    4.80
   8   7  -4    2.80    3.60
   8  -7   4   -1.20    5.10
  -8   7  -4   17.20    5.30
  -8  -7   4   -0.80    3.70
  -8   7  -4    5.30    4.00
   8   7   4   -1.40    3.80
   8  -7  -4    5.70    3.90
   8   7   4    5.20    4.00
   0   8  -4   16.20    1.30
   0  -8  -4   17.30    2.20
   0  -8   4   14.00    1.50
   0  -8   4   15.60    1.90
   0  -8  -4   16.10    1.40
   0  -8   4   18.00    2.00
   0   8   4   14.60    1.60
   0   8   4   14.60    1.40
   1   8  -4  109.79    4.80
  -1   8   4  104.79    4.40
   1  -8   4  106.29    4.50
   1   8  -4  115.99    3.30
   1  -8   4  111.29    5.00
  -1  -8  -4  113.19    5.50
  -1   8  -4  109.69    4.20
   1  -8  -4  111.19    4.30
  -1   8  -4  109.89    4.60
  -1  -8   4  101.59    3.50
   1  -8  -4  105.59    4.60
   1   8   4  107.29    5.00
   1   8   4  109.09    3.00
   1  -8  -4  109.69    4.30
   1   8   4  104.49    3.30
  -1  -8   4  111.69    5.20
   2   8  -4   39.80    2.80
  -2   8   4   37.00    2.70
   2  -8   4   34.50    2.90
   2  -8   4   37.00    3.10
  -2  -8  -4   34.60    3.70
  -2  -8   4   39.00    1.70
  -2  -8   4   37.80    1.50
  -2  -8   4   36.10    3.40
  -2   8  -4   34.00    2.60
   2  -8  -4   39.00    2.30
  -2   8  -4   39.10    2.80
   2   8   4   36.00    3.00
   2  -8  -4   32.40    2.80
   2  -8  -4   39.50    2.30
  -3   8   4   40.80    2.30
  -3   8   4   46.80    3.40
  -3  -8  -4   50.79    4.60
   3  -8   4   47.10    3.70
   3   8  -4   49.99    3.60
   3  -8   4   41.80    3.60
   3  -8  -4   46.50    3.50
   3   8   4   50.99    4.10
  -3  -8   4   54.79    4.30
   3   8   4   44.90    2.00
  -3  -8   4   44.80    2.40
   3  -8  -4   44.70    2.80
  -3  -8   4   47.70    1.80
  -3   8  -4   45.00    3.40
  -3   8  -4   44.80    3.40
   4  -8   4   34.60    3.90
  -4   8   4   39.30    2.40
  -4  -8  -4   40.30    2.10
   4  -8   4   32.10    3.90
  -4  -8  -4   37.00    5.10
   4   8  -4   40.70    3.60
  -4   8   4   34.10    3.70
  -4  -8   4   35.30    2.10
  -4  -8   4   37.30    4.50
  -4   8  -4   43.70    3.60
  -4  -8   4   36.80    2.80
   4  -8  -4   39.00    3.70
   4   8   4   39.10    3.90
   4  -8  -4   39.70    3.10
   4   8   4   37.70    2.30
   5   8  -4   11.50    2.40
  -5  -8  -4    8.00    1.50
  -5   8   4    8.70    1.90
   5  -8   4    9.60    3.00
  -5  -8  -4   13.80    3.30
   5   8  -4   11.30    1.70
  -5   8  -4   11.60    2.80
   5   8   4    9.30    1.90
  -5  -8   4   11.10    3.70
  -5  -8   4   13.90    2.20
   5  -8  -4    8.60    2.80
   5  -8  -4    9.40    2.20
   6   8  -4   74.49    4.30
   6  -8   4   68.19    6.40
  -6   8   4   74.69    6.30
   6   8  -4   79.69    6.10
  -6  -8  -4   68.29    8.00
  -6   8   4   69.59    4.60
  -6  -8  -4   75.19    4.40
   6  -8   4   68.39    6.70
   6  -8  -4   73.49    5.30
   6  -8  -4   68.29    6.60
  -6  -8   4   74.49    7.90
  -6   8  -4   77.39    6.00
  -6  -8   4   69.79    4.80
   6   8   4   65.19    4.60
   6   8   4   61.39    5.90
  -7   8   4    5.20    3.00
   7   8  -4   -0.40    2.40
   7   8  -4    7.90    3.20
  -7   8   4    4.30    3.20
   7  -8   4    9.60    4.20
  -7  -8  -4    0.30    2.50
   7   8   4    6.00    3.30
  -7  -8   4    3.60    5.20
   7  -8  -4    0.60    2.90
  -7  -8   4   -1.50    2.80
  -7   8  -4   -1.20    3.20
   7   8   4    0.50    2.60
  -8  -8  -4    3.40    3.50
   8   8  -4   -1.30    3.30
   8  -8   4    1.70    4.80
   8   8  -4   11.20    4.70
  -8   8   4    2.70    4.40
   8   8   4    5.60    3.90
   8   8   4   11.80    4.80
  -8  -8   4    6.10    3.90
  -8   8  -4    6.20    4.00
   0  -9  -4   74.19    4.20
   0   9  -4   70.99    2.80
   0  -9   4   70.69    3.80
   0  -9  -4   71.29    2.90
   0  -9   4   72.89    3.90
   0   9   4   70.09    3.50
   0   9   4   67.19    2.90
   0  -9   4   66.89    3.10
   1  -9   4   37.70    3.00
   1  -9   4   39.10    2.80
  -1  -9  -4   40.90    3.60
   1   9  -4   41.00    1.50
  -1   9   4   38.40    2.50
   1  -9  -4   37.80    2.60
   1   9   4   41.00    2.90
   1   9   4   39.40    1.30
  -1  -9   4   36.80    1.90
   1  -9  -4   37.70    2.80
   1  -9  -4   41.40    2.50
  -1   9  -4   38.40    2.60
  -1  -9   4   40.50    3.20
  -1   9  -4   40.40    2.40
   1   9   4   36.50    1.60
  -2   9   4   23.50    2.50
  -2  -9  -4   20.10    3.40
   2  -9   4   23.60    2.70
   2  -9   4   20.40    2.80
   2   9  -4   28.90    2.50
   2  -9  -4   26.10    2.20
   2   9   4   25.40    2.70
  -2  -9   4   24.60    1.30
  -2   9  -4   28.50    2.50
  -2  -9   4   22.00    3.00
   2  -9  -4   21.10    2.60
   2  -9  -4   26.20    2.20
  -2  -9   4   26.40    1.40
  -2   9  -4   24.20    2.50
  -3   9   4   78.19    4.60
   3  -9   4   82.89    5.00
   3   9  -4   82.19    4.70
   3  -9   4   87.49    5.20
  -3  -9  -4   93.99    6.20
  -3  -9   4   85.49    5.70
  -3  -9   4   80.69    3.20
   3  -9  -4   82.79    4.10
   3  -9  -4   81.79    4.70
   3  -9  -4   82.69    3.70
  -3   9  -4   85.49    4.70
  -3  -9   4   83.59    2.60
  -3   9  -4   83.89    4.50
   3   9   4   79.29    5.00
   4  -9   4    2.90    2.10
  -4   9   4    1.20    1.60
   4  -9   4    2.50    1.80
   4   9  -4    3.90    1.80
  -4  -9  -4   -1.80    2.60
  -4   9   4    0.40    1.10
  -4  -9  -4    1.10    0.70
  -4  -9   4    4.70    2.30
   4  -9  -4    2.50    1.50
   4   9   4    0.10    0.80
  -4   9  -4    0.30    1.70
  -4  -9   4    2.80    0.80
   4   9   4    2.20    1.70
  -4  -9   4    1.00    1.20
   4  -9  -4   -1.00    1.90
  -4   9  -4    1.10    1.70
   5  -9   4   28.10    3.90
  -5  -9  -4   19.80    4.10
  -5  -9  -4   29.50    2.30
  -5   9   4   31.30    4.20
   5  -9   4   26.90    4.40
  -5   9   4   29.20    2.80
   5  -9  -4   24.10    3.20
   5   9   4   26.90    2.60
  -5  -9   4   21.00    2.10
   5  -9  -4   30.20    4.60
  -5   9  -4   29.80    4.10
  -5  -9   4   23.20    4.20
  -5   9  -4   24.60    3.90
   5   9   4   33.20    4.30
  -5  -9   4   23.80    3.00
   6  -9   4    1.20    2.90
  -6   9   4   -0.10    2.50
  -6  -9  -4   -1.00    3.70
  -6  -9  -4    3.20    1.80
  -6   9   4    3.90    2.20
   6  -9   4    2.00    3.20
   6   9  -4    4.60    2.60
  -6   9  -4    1.00    2.80
   6   9   4    1.00    2.00
  -6  -9   4    8.50    4.40
   6  -9  -4    4.30    2.50
  -6  -9   4    1.60    2.30
  -6   9  -4    5.00    3.00
   6   9   4    5.40    2.80
   6  -9  -4   -0.90    3.30
  -7   9   4    2.80    3.00
   7   9  -4   11.40    3.60
  -7  -9  -4    4.80    2.50
  -7   9   4    3.30    3.30
   7   9  -4    8.00    2.50
  -7   9  -4    6.70    4.00
  -7   9  -4    6.50    3.60
   7   9   4    1.80    3.20
  -7  -9   4    3.50    2.80
   7  -9  -4    2.90    3.00
   7   9   4    6.00    2.90
  -8  -9  -4   10.80    3.50
   8  -9   4    8.00    5.60
  -8   9   4    1.40    4.00
   8   9  -4    8.10    4.70
  -8   9  -4    8.80    5.40
  -8  -9   4   11.50    4.20
  -8   9  -4    9.30    4.20
   8   9   4    1.90    4.10
   0  10  -4   22.50    1.60
   0  10   4   22.00    2.10
   0 -10   4   22.70    2.20
   0  10   4   23.70    1.80
   0 -10  -4   21.30    1.70
   0 -10  -4   24.00    3.00
   0 -10   4   22.20    2.50
  -1  10   4   19.90    2.10
   1  10  -4   20.70    1.00
   1 -10   4   18.30    2.20
   1 -10   4   17.20    2.30
  -1 -10  -4   18.10    2.90
   1 -10   4   18.40    2.40
  -1 -10   4   16.90    2.50
  -1  10  -4   19.10    1.90
  -1 -10   4   21.30    2.40
   1 -10  -4   19.80    2.10
   1  10   4   21.20    1.20
   1 -10  -4   18.20    2.20
   1 -10  -4   18.00    2.40
   1  10   4   15.80    2.20
  -1 -10   4   18.50    1.60
   1  10   4   19.50    0.80
  -2 -10  -4   29.20    3.90
  -2  10   4   24.20    2.70
   2 -10   4   30.60    3.20
   2 -10   4   21.90    3.00
   2 -10  -4   27.80    2.50
  -2 -10   4   23.80    3.20
  -2  10  -4   22.50    2.40
   2 -10  -4   21.80    2.80
  -2 -10   4   26.50    1.40
  -2 -10   4   24.30    1.40
  -2  10  -4   29.00    2.70
   2  10   4   27.50    3.00
   2 -10  -4   27.30    2.30
   3 -10   4   99.99    5.70
  -3 -10  -4  106.59    7.00
   3 -10   4  110.19    5.90
   3  10  -4  109.19    5.70
   3  10   4  111.49    6.00
   3 -10  -4  101.89    4.90
  -3 -10   4  109.19    6.70
   3 -10  -4  109.49    4.60
   3 -10  -4  103.89    5.50
  -3  10  -4  106.59    5.30
  -3 -10   4  103.49    3.20
  -3  10  -4   95.09    5.20
  -3 -10   4  104.19    3.70
  -4  10   4   40.00    2.70
   4 -10   4   46.20    4.40
   4 -10   4   37.40    4.40
  -4 -10  -4   43.70    5.90
  -4  10   4   39.50    4.00
   4  10  -4   43.20    4.00
   4  10   4   42.20    4.30
   4 -10  -4   40.60    3.40
  -4 -10   4   42.20    2.60
   4 -10  -4   49.80    4.50
  -4  10  -4   42.60    3.90
  -4 -10   4   42.60    5.20
  -4  10  -4   35.90    4.00
  -4 -10   4   42.30    1.80
   5  10  -4   21.90    3.40
  -5  10   4   14.50    3.10
   5 -10   4   15.30    3.50
  -5 -10  -4   10.50    3.70
   5 -10   4   19.80    3.70
  -5 -10  -4   17.50    1.80
  -5  10   4   21.10    2.60
   5 -10  -4   11.70    2.40
  -5 -10   4   14.30    1.90
  -5 -10   4    9.20    4.10
   5  10   4   12.00    2.60
  -5  10  -4   14.10    3.10
   5  10   4   16.20    1.80
  -5  10  -4   16.60    3.00
   5 -10  -4   20.40    3.80
  -5 -10   4   19.50    2.70
   6 -10   4    7.20    3.30
  -6  10   4   -2.40    2.90
   6  10  -4   -3.00    2.50
  -6  10   4    1.90    2.00
  -6 -10  -4   -8.20    4.40
  -6 -10  -4    3.00    1.70
  -6 -10   4   10.40    4.50
   6  10   4   -1.60    1.70
  -6 -10   4   -1.70    1.50
  -6  10  -4   -2.40    2.90
   6 -10  -4    1.20    2.50
   6  10   4   -3.30    2.40
  -6  10  -4   -1.50    2.60
  -6 -10   4    3.00    2.20
   7  10  -4    1.90    3.80
   7 -10   4    1.20    3.80
  -7  10   4   -2.40    3.30
  -7  10   4    5.50    2.80
  -7 -10  -4    3.90    2.40
   7 -10  -4    1.40    3.40
   7  10   4    0.00    3.30
   7  10   4   -3.10    2.40
  -7  10  -4    0.40    3.90
  -7  10  -4    3.90    3.40
  -8  10   4   -4.80    4.30
   8 -10   4    4.20    5.20
  -8  10  -4   -2.20    5.10
   8  10   4    6.10    4.90
  -8  10  -4    0.90    4.10
  -8 -10   4    6.60    4.00
   0  11   4    1.90    0.90
   0 -11  -4   -0.10    0.90
   0 -11   4    0.90    1.30
   0  11  -4    1.10    0.80
   0 -11  -4    2.90    1.80
   0 -11   4    1.80    1.30
   0 -11   4    2.90    1.20
   0  11   4    1.40    1.00
  -1 -11  -4   46.40    4.40
   1 -11   4   45.00    3.40
   1 -11   4   47.10    3.40
   1 -11   4   44.10    3.30
   1  11  -4   46.10    1.70
  -1  11   4   40.90    2.90
  -1 -11   4   43.70    3.80
   1 -11  -4   46.80    3.10
  -1 -11   4   45.40    2.40
   1  11   4   45.00    3.30
   1 -11  -4   41.70    3.50
  -1  11  -4   43.00    2.70
   1  11   4   45.60    1.50
   1 -11  -4   47.50    3.00
   2  11  -4   36.80    3.00
  -2 -11  -4   40.00    4.60
   2 -11   4   32.80    3.60
   2 -11   4   33.40    3.50
  -2  11   4   33.00    3.10
   2  11   4   35.70    3.30
  -2 -11   4   33.20    3.90
   2 -11  -4   32.20    2.90
  -2  11  -4   36.20    2.90
  -2  11  -4   28.50    2.70
   2 -11  -4   30.30    2.70
  -2 -11   4   33.00    1.70
   2 -11  -4   32.00    3.30
   3 -11   4    2.70    2.00
  -3  11   4    2.30    1.60
   3  11  -4    3.20    1.50
   3 -11   4    1.60    2.00
  -3 -11  -4    5.90    2.80
  -3 -11   4    3.00    2.60
  -3  11  -4    2.10    1.50
   3 -11  -4   -0.60    1.30
   3 -11  -4    1.90    1.50
  -3  11  -4    4.80    1.80
   3 -11  -4    4.90    2.20
   3  11   4    7.50    2.00
  -4  11   4   88.09    5.60
   4 -11   4   94.69    6.60
   4 -11   4   94.49    6.60
  -4 -11  -4   99.19    7.80
  -4 -11   4   90.99    6.90
  -4 -11   4   88.69    2.90
   4  11   4   95.59    6.30
  -4 -11   4   91.09    3.60
   4 -11  -4   92.89    4.50
   4 -11  -4   83.09    6.10
   4 -11  -4   92.99    5.10
  -4  11  -4   88.39    5.40
  -4  11  -4   91.99    5.20
  -5  11   4    1.10    1.50
  -5  11   4   -0.50    2.50
  -5 -11  -4    0.10    0.70
   5 -11   4    0.50    3.00
  -5 -11  -4    1.80    3.70
   5  11  -4    0.90    2.20
   5 -11   4    5.20    2.70
   5  11   4    3.00    2.40
   5 -11  -4    2.50    2.20
  -5 -11   4   -0.40    1.60
  -5  11  -4    0.50    2.20
  -5 -11   4    1.30    0.90
  -5  11  -4    1.60    2.40
   5  11   4   -0.70    0.90
  -5 -11   4   -4.00    3.70
   5 -11  -4   -1.30    3.10
  -6  11   4    1.50    2.00
   6  11  -4    1.90    2.70
  -6  11   4   -5.20    2.70
   6 -11   4    1.90    3.50
  -6 -11  -4    3.00    1.40
  -6  11  -4    0.60    3.00
  -6  11  -4    0.50    2.70
  -6 -11   4    3.00    1.50
   6  11   4   -1.00    1.60
   6 -11  -4    5.60    2.90
   6  11   4   10.80    3.40
  -6 -11   4   -2.10    2.00
   7  11  -4    4.90    3.90
  -7  11   4   -0.90    2.60
   7 -11   4    1.50    4.00
  -7  11   4    1.90    3.70
  -7 -11  -4    6.10    2.20
  -7  11  -4    0.80    4.00
   7  11   4    4.40    3.80
  -7  11  -4    0.30    3.40
   7 -11  -4    4.90    3.50
  -7 -11   4   -0.40    2.10
  -7 -11   4    2.30    2.80
   0  12  -4    6.70    1.10
   0 -12   4    7.50    2.00
   0  12   4    7.90    1.30
   0 -12   4    7.50    1.60
   0  12   4    8.30    1.50
   0 -12   4    6.80    1.80
   0 -12  -4    6.30    1.30
   1 -12   4   38.10    3.50
  -1 -12  -4   35.70    4.50
   1 -12   4   35.80    3.30
   1  12  -4   38.40    1.50
  -1  12   4   37.50    2.90
  -1 -12   4   35.30    3.30
   1  12   4   33.30    3.10
   1 -12  -4   33.90    3.50
  -1 -12   4   35.90    2.30
   1 -12  -4   34.20    3.00
  -1 -12   4   36.70    3.80
   1 -12  -4   36.80    3.00
  -1  12  -4   35.30    2.60
  -2 -12  -4   82.39    6.20
  -2  12   4   81.49    4.40
   2 -12   4   87.29    5.50
   2 -12   4   77.99    4.90
   2  12  -4   79.99    4.70
   2 -12  -4   76.39    4.60
   2 -12  -4   77.59    4.30
  -2  12  -4   81.09    4.30
   2  12   4   74.69    4.90
  -2 -12   4   75.79    2.80
   2 -12  -4   82.69    4.70
  -2 -12   4   74.09    5.60
   3 -12   4   45.70    4.70
  -3  12   4   52.89    4.20
  -3 -12  -4   51.09    5.90
   3  12  -4   42.20    3.90
   3 -12  -4   48.10    3.60
   3 -12  -4   34.90    4.30
   3 -12  -4   48.10    3.60
   3  12   4   47.40    4.20
  -3  12  -4   46.50    4.00
  -3 -12   4   48.60    5.50
  -3  12  -4   38.40    3.40
   4 -12   4   44.60    5.70
   4 -12   4   36.40    4.80
  -4  12   4   39.90    5.20
   4  12  -4   43.00    4.20
  -4 -12  -4   54.09    6.60
   4 -12  -4   43.00    4.00
   4 -12  -4   40.00    3.60
   4 -12  -4   36.60    5.10
   4  12   4   42.80    4.60
  -4 -12   4   38.80    5.90
  -4  12  -4   43.30    4.00
   5 -12   4    0.30    2.70
   5  12  -4    3.70    2.50
   5 -12   4    3.20    3.40
  -5 -12  -4    0.40    4.10
  -5  12   4    1.40    2.90
  -5  12  -4    2.80    2.30
  -5 -12   4    2.20    0.80
  -5 -12   4   -4.70    3.60
  -5 -12   4    3.40    1.50
   5  12   4    9.20    2.90
   5 -12  -4   -1.00    3.50
   5 -12  -4    5.10    2.60
  -5  12  -4    5.60    2.50
  -6  12   4   42.20    6.20
   6 -12   4   43.10    7.10
  -6  12   4   53.49    4.00
   6  12  -4   50.99    6.20
  -6 -12  -4   47.90    2.30
  -6 -12   4   59.29    4.00
  -6 -12   4   52.79    2.70
  -6  12  -4   56.39    6.00
   6 -12  -4   59.89    5.50
   6  12   4   56.49    2.80
   6  12   4   58.09    6.20
  -6  12  -4   57.99    6.10
  -7  12   4   -0.90    4.00
   7 -12   4   -2.60    4.50
   7  12  -4    2.20    3.90
   7  12   4    9.10    4.10
  -7  12  -4    0.80    4.10
  -7  12  -4    0.10    3.70
  -7 -12   4    5.70    2.90
   0 -13  -4    3.30    2.30
   0 -13   4   -1.20    1.30
   0  13  -4   -0.40    0.70
   0  13   4   -0.90    1.00
   0 -13   4   -1.40    1.30
   0 -13   4   -2.30    1.70
   0  13   4    0.40    1.20
   0 -13  -4    0.00    1.10
   1 -13   4    4.10    2.10
  -1 -13  -4    5.70    2.90
   1  13  -4    5.50    0.80
  -1  13   4    5.00    1.50
   1 -13   4    5.00    1.90
   1 -13   4    6.70    2.00
   1 -13  -4    7.50    1.90
   1 -13  -4    3.10    1.70
  -1 -13   4    7.40    2.10
   1  13   4    5.80    1.70
  -1 -13   4    6.20    1.80
  -1 -13   4    7.00    1.40
  -1  13  -4    6.90    1.40
   2 -13   4   29.00    3.50
   2 -13   4   30.50    3.60
   2 -13   4   25.60    3.80
   2  13  -4   32.60    3.20
  -2 -13  -4   35.10    5.00
  -2  13   4   23.60    3.20
   2 -13  -4   25.20    3.40
  -2  13  -4   32.50    3.00
  -2 -13   4   25.10    3.90
   2  13   4   32.00    3.50
   2 -13  -4   27.60    3.10
   2 -13  -4   31.20    3.60
  -3  13   4  140.89    7.10
   3  13  -4  148.69    7.40
   3 -13   4  149.29    7.80
  -3 -13  -4  143.69    9.60
   3 -13   4  152.88    7.70
  -3  13  -4  157.98    7.00
   3 -13  -4  152.58    6.80
  -3 -13   4  151.08    9.20
   3 -13  -4  145.69    7.30
   3 -13  -4  148.89    6.90
  -3  13  -4  139.09    6.70
   4 -13   4    9.50    3.20
   4  13  -4   13.00    2.80
  -4 -13  -4    9.40    4.00
   4 -13   4    9.30    3.30
  -4  13   4    7.60    2.80
   4 -13  -4    5.60    2.40
  -4  13  -4    8.60    2.40
   4  13   4    7.10    2.50
  -4 -13   4    8.00    4.10
  -4  13  -4    7.70    2.40
   4 -13  -4    5.20    2.40
   4 -13  -4    0.60    3.10
   5  13  -4   13.50    3.00
   5 -13   4    4.00    3.80
  -5  13   4    6.90    3.10
   5 -13   4    0.50    3.10
   5  13   4    5.90    2.90
   5 -13  -4    5.40    2.30
  -5  13  -4    7.50    2.70
   5 -13  -4    7.30    2.70
  -5  13  -4   12.60    3.30
   5 -13  -4    0.00    3.70
  -6  13   4   16.00    4.20
   6  13  -4   10.00    3.40
  -6 -13   4   16.70    2.20
  -6  13  -4   11.20    3.50
   6 -13  -4   15.70    3.80
  -6 -13   4   14.30    1.60
   6  13   4   16.70    4.10
  -6  13  -4   16.40    4.10
  -7  13   4   -2.50    3.70
  -7  13  -4    2.90    3.80
  -7  13  -4    8.60    4.10
   7  13   4    2.10    4.40
   0 -14   4   19.80    2.90
   0 -14  -4   22.70    3.60
   0  14   4   15.50    2.60
   0  14   4   14.90    2.10
   0 -14  -4   16.60    2.20
   0  14  -4   15.90    1.60
   0 -14   4   16.60    2.20
   0 -14   4   19.50    3.10
   1 -14   4   14.20    3.00
   1 -14   4   15.80    2.80
   1 -14   4   12.20    2.50
  -1 -14  -4   13.80    3.60
  -1  14   4   17.70    2.30
   1  14  -4   15.30    1.10
  -1 -14   4   16.20    2.90
  -1  14  -4   14.80    2.20
   1 -14  -4   16.90    3.20
   1 -14  -4   15.90    2.30
   1  14   4   17.10    2.80
  -1 -14   4   15.50    3.30
   1 -14  -4   18.40    2.60
  -1 -14   4   15.70    2.20
  -2 -14  -4   11.00    3.70
   2 -14   4    8.70    2.60
   2 -14   4   10.40    2.60
   2 -14   4   14.40    2.90
  -2  14   4   10.20    2.30
   2  14  -4    8.20    2.10
  -2 -14   4   14.60    3.20
   2 -14  -4   11.30    2.30
   2 -14  -4    8.20    2.50
   2  14   4    9.70    2.30
  -2  14  -4   10.80    2.10
   3 -14   4   52.69    5.80
   3  14  -4   52.79    4.40
  -3  14   4   48.60    4.60
  -3 -14  -4   47.00    7.40
   3 -14   4   60.19    5.30
  -3 -14   4   57.09    6.80
  -3  14  -4   55.89    4.30
   3  14   4   49.60    4.60
   3 -14  -4   50.89    4.50
   3 -14  -4   40.80    4.20
   3 -14  -4   53.69    5.20
  -4  14   4   35.20    4.90
   4 -14   4   43.60    6.30
   4 -14   4   45.60    5.60
   4  14  -4   46.10    4.90
  -4 -14  -4   43.10    6.50
   4 -14  -4   51.79    4.60
   4 -14  -4   46.60    4.80
  -4 -14   4   45.70    7.20
   4 -14  -4   40.00    5.00
  -4  14  -4   43.80    4.30
   4  14   4   38.60    4.60
  -4  14  -4   36.70    4.80
   5 -14   4    5.30    3.50
   5  14  -4    6.30    2.80
  -5  14   4    3.50    3.20
  -5  14  -4    3.40    2.70
   5 -14  -4    1.70    2.60
   5 -14  -4    5.40    2.80
  -5  14  -4    3.50    2.80
   5  14   4    2.50    2.60
   5 -14  -4   -1.30    4.10
   6 -14   4   -3.10    3.90
   6  14  -4    6.80    3.20
  -6  14  -4    1.70    3.40
   6  14   4   -1.40    3.30
  -6  14  -4    6.90    3.40
  -7  14   4    2.30    4.30
   7  14  -4   15.30    4.60
   7 -14   4    8.40    5.40
   7  14   4    9.60    4.80
  -7  14  -4   -3.20    4.10
   0 -15  -4   21.00    2.50
   0  15   4   21.50    2.30
   0 -15   4   22.60    3.80
   0 -15   4   29.70    3.70
   0 -15   4   22.70    3.10
   0 -15  -4   27.60    3.60
   0  15  -4   24.20    1.90
   0 -15  -4   26.10    4.40
   1 -15   4   46.00    4.90
   1 -15   4   35.90    4.10
   1  15  -4   35.30    1.60
  -1  15   4   41.00    3.20
  -1 -15  -4   32.60    4.90
  -1 -15   4   28.00    4.30
  -1 -15   4   35.90    2.80
  -1 -15   4   36.50    4.20
   1 -15  -4   38.50    4.00
   1  15   4   33.40    3.70
   1 -15  -4   39.40    4.90
   1 -15  -4   32.00    3.50
  -1  15  -4   34.90    2.90
   2 -15   4   26.60    3.70
   2 -15   4   27.40    3.80
  -2 -15  -4   28.70    4.90
   2 -15   4   28.10    4.40
  -2  15   4   23.10    3.10
   2 -15  -4   15.00    2.90
   2 -15  -4   21.60    3.40
   2 -15  -4   21.60    3.60
   2  15   4   30.70    3.60
  -2  15  -4   22.60    3.20
  -2 -15   4   25.40    4.30
  -2 -15   4   26.00    4.00
   3 -15   4   11.50    2.90
   3 -15   4   11.20    2.90
  -3  15   4   10.90    2.60
   3  15  -4   12.10    2.60
  -3 -15  -4    9.00    4.90
   3 -15   4   15.70    3.80
   3  15   4   11.40    2.60
   3 -15  -4    9.70    3.10
  -3 -15   4   18.60    4.50
   3 -15  -4   13.70    3.20
  -3  15  -4   13.10    2.60
   3 -15  -4    8.90    2.60
  -4  15   4   54.79    5.40
   4  15  -4   56.69    5.40
   4 -15   4   49.60    5.90
   4 -15   4   59.09    6.30
  -4  15  -4   48.10    4.90
   4 -15  -4   59.49    5.20
  -4  15  -4   62.69    5.40
   4  15   4   46.70    5.40
   4 -15  -4   57.89    6.50
  -5  15   4    6.90    3.50
   5  15  -4    7.80    3.10
  -5  15  -4   11.20    3.20
  -5  15  -4    8.90    3.60
   5 -15  -4   12.80    3.30
   5  15   4   12.40    3.50
   6 -15   4    7.60    4.50
   6  15  -4    2.50    3.70
  -6  15   4   -3.80    3.80
   6  15   4    6.80    3.30
  -6  15  -4    4.50    3.70
   6 -15  -4    3.20    4.40
  -6  15  -4   -0.50    3.50
   0 -16   4    5.10    2.40
   0 -16   4    2.50    3.00
   0  16  -4    9.50    1.30
   0 -16   4    9.60    2.30
   0 -16  -4    5.10    2.30
   0 -16  -4    9.90    1.70
   0  16   4    7.30    1.60
   0 -16  -4   16.90    4.00
  -1  16   4    8.90    2.00
   1  16  -4    7.60    1.00
  -1 -16  -4    7.30    4.00
   1 -16   4    3.90    3.00
   1 -16   4    8.90    2.70
  -1 -16   4    5.90    3.10
  -1  16  -4    7.10    1.70
  -1 -16   4    8.20    1.70
  -1 -16   4   10.50    2.80
   1 -16  -4    3.80    2.40
   1 -16  -4    5.20    2.20
   1 -16  -4    4.00    3.20
   2 -16   4    4.30    3.10
  -2 -16  -4    9.40    4.20
   2 -16   4    9.20    3.10
  -2  16   4    9.80    2.30
   2 -16   4    7.80    3.10
  -2  16  -4    4.40    2.00
  -2 -16   4    7.00    2.80
   2 -16  -4    5.20    3.00
   2 -16  -4    7.50    2.70
  -2 -16   4    4.80    3.70
   2 -16  -4    3.10    2.20
   2  16   4    6.20    2.30
   3 -16   4   31.00    4.60
  -3  16   4   28.10    4.10
   3 -16   4   33.50    4.40
   3  16  -4   33.30    4.40
  -3 -16  -4   16.90    5.70
   3  16   4   32.00    4.30
   3 -16  -4   32.00    4.40
  -3 -16   4   47.10    7.50
   3 -16  -4   41.30    5.20
   4 -16   4    0.50    3.00
  -4  16   4    1.20    2.60
   4 -16   4    4.00    4.20
   4 -16   4    3.30    3.10
   4  16  -4    5.10    2.40
   4  16   4    4.20    2.90
   4 -16  -4    6.10    2.90
  -4  16  -4   -0.60    2.40
   4 -16  -4    0.70    4.00
   4 -16  -4   -1.70    3.10
   5  16  -4   -0.70    2.70
  -5  16   4    1.40    3.00
   5 -16   4    2.30    4.40
   5 -16  -4   -4.50    3.30
  -5  16  -4    2.50    3.00
  -5  16  -4   -2.10    3.00
   5 -16  -4   -7.30    3.50
   5  16   4   -1.70    2.80
   6 -16   4   10.40    4.90
   6  16  -4   11.70    4.10
  -6  16   4   22.40    4.70
   6  16   4   10.60    4.30
  -6  16  -4   13.90    4.50
  -6  16  -4    8.40    3.70
   0  17  -4    4.50    1.20
   0 -17  -4   10.10    4.30
   0 -17  -4    7.40    2.60
   0 -17   4    5.90    2.20
   0 -17  -4    2.30    1.60
   0 -17   4    7.50    2.90
   0 -17   4    5.20    3.60
   0  17   4    3.80    1.40
  -1  17   4   17.00    2.50
   1  17  -4   14.00    1.20
  -1 -17  -4   12.30    4.80
   1 -17   4   18.10    3.50
   1 -17   4   14.60    3.20
   1 -17   4   20.80    4.30
  -1 -17   4   19.60    2.60
  -1  17  -4   17.00    2.20
   1 -17  -4   17.10    3.00
   1  17   4   16.50    2.80
  -1 -17   4   17.10    3.20
   1 -17  -4   12.30    4.40
  -1 -17   4   10.80    4.10
  -2  17   4   11.50    2.60
   2 -17   4   10.30    3.40
   2 -17   4   16.20    4.00
   2 -17   4    5.30    3.40
  -2 -17  -4   15.20    4.80
  -2 -17   4    9.70    2.90
   2 -17  -4   10.40    2.70
   2  17   4   10.90    2.80
  -2 -17   4    9.40    4.20
   2 -17  -4    7.80    2.90
   2 -17  -4    7.90    3.80
  -2  17  -4   14.30    2.50
   3 -17   4   27.20    4.60
   3 -17   4   26.40    4.40
  -3  17   4   27.10    3.90
   3  17  -4   26.80    3.90
   3 -17   4   23.10    4.70
   3 -17  -4   18.90    4.10
   3 -17  -4   17.50    4.40
   3 -17  -4   17.70    3.50
  -3  17  -4   22.50    3.20
   3  17   4   32.70    4.70
  -4  17   4    4.60    3.00
   4 -17   4   -0.20    3.20
   4 -17   4   -2.30    3.30
   4  17  -4    2.70    2.60
   4 -17   4    3.60    4.70
   4 -17  -4    3.40    3.20
   4 -17  -4   -0.20    4.00
   4 -17  -4    6.20    3.70
  -4  17  -4    1.30    2.60
   5 -17   4    6.00    4.70
   5  17  -4    8.70    3.50
  -5  17   4    8.10    3.80
   5 -17   4    4.40    4.10
  -5  17  -4    3.30    3.30
   5  17   4   15.20    4.00
   0 -18   4    2.60    2.40
   0 -18   4    5.40    4.10
   0  18   4    2.30    1.40
   0 -18  -4    1.20    1.70
   0 -18   4    6.50    2.90
   0  18  -4    2.90    1.10
   0 -18  -4    1.70    2.70
   0 -18  -4    9.00    4.70
  -1 -18  -4   54.09    8.60
   1  18  -4   54.59    2.10
   1 -18   4   47.80    5.70
  -1  18   4   53.79    4.00
   1 -18   4   51.09    7.10
   1 -18   4   56.69    5.60
   1 -18  -4   52.89    7.60
   1 -18  -4   53.09    4.70
  -1 -18   4   51.99    6.90
   1 -18  -4   48.50    5.20
  -1 -18   4   48.80    5.90
   1  18   4   48.40    5.00
  -1 -18   4   57.39    3.30
  -2 -18  -4   19.40    5.70
  -2  18   4   24.40    3.40
   2 -18   4   19.80    4.30
   2 -18   4   23.80    4.90
   2 -18   4   25.10    4.30
  -2 -18   4   18.50    3.80
   2 -18  -4   13.80    3.40
   2 -18  -4   23.00    5.00
   2  18   4   20.00    3.70
   2 -18  -4   17.60    3.40
  -2  18  -4   20.20    2.90
   3 -18   4    3.70    4.30
   3 -18   4   -0.30    3.40
  -3  18   4    2.50    2.80
   3 -18   4    0.00    4.20
   3 -18  -4    1.90    3.80
   3 -18  -4    2.10    3.20
   3 -18  -4    9.70    4.10
  -3 -18   4    5.70    3.10
  -3  18  -4    0.80    2.30
   3  18   4    4.30    2.80
   4  18  -4    9.20    2.90
   4 -18   4    6.20    4.10
   4 -18   4    6.30    4.30
  -4  18   4    5.40    3.40
   4 -18  -4    3.00    3.80
  -4  18  -4    5.80    3.20
   4 -18  -4    1.50    4.90
   4  18   4   11.60    3.30
   4 -18  -4    4.20    4.30
   5 -18   4   -1.50    5.10
   5  18  -4    4.20    3.00
  -5  18   4    5.20    4.10
   5 -18   4   -5.00    4.20
  -5  18  -4   -1.60    3.30
   0 -19  -4    5.90    3.10
   0 -19   4   -0.50    3.00
   0 -19  -4    2.40    1.80
   0  19  -4    0.10    1.00
   0 -19   4    1.10    2.50
   0 -19  -4    8.60    5.10
   0  19   4    2.30    1.40
   1 -19   4   -0.60    4.60
  -1  19   4    8.30    2.10
  -1 -19  -4   10.50    5.70
   1 -19   4    3.90    3.20
  -1 -19  -4    9.30    3.20
   1 -19   4    8.10    3.40
   1  19  -4    6.50    0.90
   1 -19  -4   10.50    3.30
  -1  19  -4    5.70    1.80
   1 -19  -4   10.90    5.10
  -1 -19   4    3.30    3.20
   1 -19  -4    2.00    2.80
   2 -19   4   17.50    5.30
   2 -19   4   24.80    4.90
  -2  19   4   20.20    3.40
   2 -19   4   15.50    4.20
   2 -19  -4   20.20    5.20
   2  19   4   18.40    3.50
   2 -19  -4   16.60    4.00
  -2 -19   4   22.50    4.50
  -2  19  -4   20.70    3.00
  -3  19   4   16.30    3.70
   3 -19   4   11.10    5.10
   3 -19   4   13.70    5.10
   3 -19   4   11.30    4.30
   3 -19  -4    4.10    5.00
   3  19   4    9.20    3.40
   3 -19  -4    7.30    4.40
   3 -19  -4    6.00    3.70
  -3 -19   4   10.60    4.20
  -3  19  -4    9.00    2.90
   4 -19   4   21.50    5.30
   4 -19   4   18.30    5.90
   4  19  -4   22.80    4.30
  -4  19   4   24.50    4.60
   4  19   4   26.60    4.80
  -4  19  -4   20.70    3.90
   0 -20   4   -5.00    3.00
   0 -20  -4   -0.80    3.40
   0 -20   4    3.10    2.50
   0 -20  -4   -1.10    5.80
   0  20   4    1.80    1.40
   0  20  -4    2.10    1.20
  -1  20   4    1.40    2.10
   1 -20   4    2.10    3.40
  -1 -20  -4   -2.40    3.10
   1 -20   4    0.00    3.30
   1 -20  -4    3.30    3.00
  -1  20  -4    4.50    1.70
  -1 -20   4   -4.80    3.20
   1 -20  -4    1.10    3.30
   1 -20  -4   10.20    6.00
   2 -20   4    3.40    4.40
  -2  20   4    2.60    2.70
   2 -20   4    2.20    4.40
   2 -20  -4   -2.80    3.60
   2  20   4    8.20    3.20
   2 -20  -4    6.00    3.70
   2 -20  -4   -1.00    5.90
  -2 -20   4   10.10    3.90
  -3  20   4   18.30    4.00
   3 -20   4   20.60    5.10
   3 -20   4   29.90    6.10
  -3  20  -4   27.60    3.80
  -3 -20   4   24.60    4.80
   3 -20  -4   27.50    6.20
   3 -20  -4   17.70    5.10
   3  20   4   20.20    4.00
   3 -20  -4   16.20    4.50
  -4  20   4    1.90    4.10
   4 -20   4   -2.30    4.90
   4  20   4    1.30    3.90
  -4  20  -4   -0.60    3.30
   0 -21  -4    0.10    3.80
   1 -21   4    2.90    4.00
  -1 -21  -4    4.90    3.90
   1 -21  -4   -6.10    3.50
   1 -21  -4    3.60    6.60
  -1  21  -4    1.10    1.70
  -1 -21   4    0.50    3.80
   2 -21   4    6.50    4.60
  -2  21   4    4.60    2.80
   2 -21   4    5.90    4.80
   2 -21  -4   19.00    6.90
   2 -21  -4   10.00    4.50
  -2  21  -4    2.90    2.60
   2 -21  -4    4.30    4.40
  -2 -21   4    2.10    4.00
   3 -21   4   23.00    5.70
  -3  21   4   25.00    4.40
   3 -21   4   26.50    6.30
  -3  21  -4   23.40    3.90
  -3 -21   4   21.40    5.40
   3  21   4   24.10    4.50
   3 -21  -4   17.10    5.80
   3 -21  -4   14.70    5.20
   0 -22  -4   -6.10    3.90
   0 -22   4   -1.70    3.90
   1 -22   4    6.80    4.60
  -1 -22  -4    4.70    4.40
   1 -22  -4   -4.50    3.90
  -1 -22   4    7.20    4.60
   0   0   5    0.10    0.20
   0   0  -5    0.20    0.20
   0   0  -5   -0.10    0.50
   1   0   5   33.10    1.60
  -1   0   5   34.30    1.70
  -1   0  -5   34.70    2.20
  -1   0   5   32.70    1.40
  -1   0   5   32.50    1.40
   1   0   5   38.00    2.30
   1   0  -5   39.60    1.70
  -1   0  -5   33.10    1.60
   2   0   5    1.00    0.70
   2   0  -5    1.00    0.50
  -2   0  -5    0.90    0.60
   2   0   5    0.60    0.80
   2   0  -5   -0.20    0.60
  -2   0   5    1.60    0.80
  -2   0   5    1.10    0.60
  -2   0  -5    0.60    0.90
  -3   0  -5   98.19    5.20
  -3   0   5  100.89    4.40
   3   0  -5   95.39    4.10
   3   0   5   94.29    5.10
  -3   0   5   92.39    4.20
  -3   0  -5  102.59    4.30
   3   0  -5   98.19    4.10
   3   0   5   96.49    4.30
   4   0   5    1.40    1.50
   4   0  -5   -0.20    1.00
  -4   0  -5   -2.00    1.40
   4   0   5   -0.40    1.40
   4   0  -5    0.40    1.20
  -4   0   5   -0.20    1.30
  -4   0  -5    0.20    1.10
  -4   0   5   -0.60    1.20
   5   0  -5   30.40    3.50
  -5   0   5   36.40    3.40
  -5   0  -5   31.50    4.40
  -5   0   5   34.10    3.80
   5   0  -5   33.60    3.10
   5   0   5   31.80    3.80
  -6   0  -5   -0.30    2.90
   6   0   5   -1.60    2.50
   6   0  -5    0.40    1.80
  -6   0   5    2.50    2.20
   6   0  -5    0.30    2.30
  -6   0  -5   -0.70    2.00
  -6   0   5   -0.20    2.50
   6   0   5    1.70    2.60
  -7   0  -5   13.20    4.90
   7   0  -5   14.90    3.60
  -7   0  -5   11.20    3.30
   7   0  -5   18.10    3.30
  -7   0   5   15.80    3.70
   7   0   5    7.20    3.30
   7   0   5   15.30    4.20
  -7   0   5   11.60    4.20
   8   0   5   10.80    4.90
  -8   0  -5   -7.90    5.60
  -8   0   5    4.80    5.00
  -8   0   5    2.50    4.10
   8   0  -5    0.00    3.40
  -8   0  -5   -4.60    3.60
  -9   0   5   -7.30    6.40
  -9   0  -5    6.00    5.10
  -9   0   5   -4.40    5.00
   9   0  -5    7.90    4.70
   0  -1   5   22.50    1.00
   0   1  -5   22.80    1.40
   0  -1  -5   22.20    1.40
   0   1  -5   25.10    1.00
   0  -1  -5   23.00    1.00
   0   1   5   23.00    1.00
   0  -1   5   22.90    1.50
  -1  -1  -5   81.09    2.60
  -1   1   5   79.89    3.00
   1  -1   5   78.19    2.90
  -1   1   5   78.29    2.70
  -1  -1  -5   82.89    3.70
   1  -1   5   82.39    3.60
  -1  -1   5   79.79    3.00
  -1  -1   5   77.29    2.70
  -1   1  -5   82.49    3.60
  -1  -1   5   78.99    2.90
   1   1   5   80.29    2.70
   1   1   5   79.29    3.70
  -1  -1   5   89.09    2.90
   1  -1  -5   90.19    3.00
  -1   1  -5   78.99    2.80
  -2   1   5  155.48    5.20
   2   1  -5  159.98    5.40
   2   1  -5  162.38    5.10
  -2  -1  -5  150.38    5.00
   2  -1   5  143.09    5.30
   2  -1   5  155.28    6.30
   2   1   5  146.89    5.10
  -2  -1   5  150.28    5.50
  -2  -1   5  147.79    5.10
   2  -1  -5  155.18    5.30
   2  -1  -5  144.69    5.10
  -2   1  -5  159.28    6.40
   2   1   5  160.48    6.50
  -2   1  -5  150.78    5.20
   3   1  -5  427.46   13.70
   3   1  -5  418.56   12.50
  -3  -1  -5  417.56   12.40
   3  -1   5  426.66   14.80
  -3   1   5  398.06   12.70
   3  -1   5  408.46   12.80
  -3   1   5  423.96   13.60
  -3  -1  -5  428.76   14.90
  -3   1  -5  409.66   14.60
   3  -1  -5  422.46   12.70
   3   1   5  437.26   15.00
  -3  -1   5  414.36   13.90
  -3  -1   5  397.36   12.60
  -3   1  -5  420.86   12.70
   3   1   5  402.56   12.60
   3  -1  -5  417.26   13.40
   4   1  -5   49.50    3.20
   4   1  -5   49.20    3.30
  -4  -1  -5   47.00    4.40
  -4   1   5   49.90    3.50
   4  -1   5   51.49    3.80
   4  -1   5   48.60    4.00
  -4   1   5   51.09    3.60
  -4  -1  -5   51.09    3.30
  -4  -1   5   50.69    3.70
  -4   1  -5   50.09    4.20
   4   1   5   51.09    4.20
  -4   1  -5   48.50    3.40
   4  -1  -5   48.60    3.10
  -4  -1   5   53.29    3.40
   4   1   5   48.30    3.60
   5  -1   5   10.10    2.60
   5   1  -5   12.90    2.40
  -5   1   5   14.30    2.40
  -5  -1  -5   10.20    2.90
   5   1  -5   13.30    2.20
  -5   1   5    9.10    2.00
  -5  -1  -5   12.00    2.10
  -5   1  -5   12.30    2.90
   5  -1  -5   11.10    2.30
  -5   1  -5   10.70    2.30
   5  -1  -5    9.70    2.10
   5   1   5   16.00    2.70
  -5  -1   5   11.90    2.60
   5   1   5   13.80    2.90
   6   1  -5   33.90    4.20
  -6  -1  -5   36.70    6.00
  -6   1   5   36.00    4.30
   6  -1   5   34.00    5.00
  -6  -1  -5   39.70    4.30
   6  -1   5   37.50    4.90
  -6   1   5   28.60    4.70
   6   1  -5   34.40    3.80
  -6  -1   5   37.70    4.30
   6  -1  -5   29.80    3.90
   6   1   5   35.60    4.70
  -6   1  -5   30.10    4.70
  -6  -1   5   31.20    4.40
   6  -1  -5   29.70    4.40
   6   1   5   36.10    4.80
  -6   1  -5   34.80    4.10
   7  -1   5    1.20    3.70
  -7   1   5    3.60    3.50
  -7  -1  -5    1.60    4.20
   7   1  -5    3.00    2.90
  -7  -1  -5    4.10    2.90
  -7   1   5    4.00    3.00
   7   1  -5   -1.00    2.40
   7  -1   5    0.30    3.30
  -7   1  -5    3.20    4.00
  -7  -1   5    4.60    3.60
   7  -1  -5    6.00    3.40
  -7  -1   5    3.30    2.80
  -7   1  -5    6.40    2.90
   7   1   5    3.50    3.50
  -8   1   5   -2.60    4.30
  -8  -1  -5    1.40    5.50
   8  -1   5   -0.20    4.10
   8   1  -5    7.10    3.70
  -8   1   5   -3.10    4.10
  -8  -1  -5   -1.70    3.90
   8   1   5    5.10    4.30
   8  -1  -5   -1.90    3.30
  -8   1  -5    0.90    3.80
  -8  -1   5    3.40    5.10
  -8   1  -5   14.50    5.70
   8   1   5   -1.40    4.70
  -8  -1   5   -0.70    4.10
   9  -1   5   23.50    6.30
  -9   1   5   16.90    5.90
  -9  -1  -5   30.30    5.60
   9   1  -5   20.70    5.30
  -9  -1   5   14.20    5.70
   9   1   5    8.80    5.80
  -9  -1   5    5.60    6.60
  -9   1  -5   19.50    5.70
   9  -1  -5   28.20    5.40
   0  -2  -5   29.60    1.70
   0  -2  -5   27.80    1.30
   0  -2   5   31.10    1.30
   0   2  -5   29.70    1.70
   0   2   5   29.20    1.20
   0   2  -5   30.60    1.20
   0  -2   5   30.50    1.80
  -1  -2  -5  276.57    7.50
  -1   2   5  272.17    8.00
   1   2  -5  257.87    7.60
   1  -2   5  266.07    8.00
   1  -2   5  278.37    9.30
  -1  -2   5  277.67    8.80
   1   2   5  267.37    9.40
   1   2   5  262.57    7.60
   1  -2  -5  286.37    8.00
  -1  -2   5  277.07    7.60
  -1   2  -5  272.87    7.90
  -1   2  -5  268.27    9.20
  -1  -2   5  274.57    8.70
  -2  -2  -5  118.69    4.00
   2   2  -5  124.29    4.60
   2  -2   5  121.89    5.30
   2   2  -5  128.89    4.20
   2  -2   5  119.49    4.60
  -2   2   5  117.49    4.50
  -2  -2  -5  121.09    5.60
  -2   2  -5  119.79    5.30
   2   2   5  123.99    5.50
  -2  -2   5  120.79    4.80
  -2  -2   5  118.09    4.20
   2   2   5  112.99    4.10
  -2   2  -5  118.69    4.50
  -3   2   5  264.87    8.60
  -3  -2  -5  240.78    7.90
   3  -2   5  250.97    9.80
   3   2  -5  259.57    9.00
  -3   2   5  237.18    8.50
  -3  -2  -5  254.77   10.20
   3   2  -5  258.07    8.10
   3  -2   5  251.47    8.60
   3   2   5  246.08    8.20
   3  -2  -5  260.37    8.50
   3   2   5  264.57   10.10
  -3  -2   5  235.38    8.10
  -3   2  -5  252.37    9.80
  -3   2  -5  256.17    8.50
  -3  -2   5  248.18    9.20
  -4   2   5   13.00    2.00
  -4  -2  -5   16.50    3.00
   4   2  -5   12.70    1.90
   4   2  -5   20.40    2.30
  -4  -2  -5   12.30    1.90
  -4   2   5   13.90    2.10
   4  -2   5    9.90    2.10
   4  -2   5   14.80    2.30
   4  -2  -5   15.30    1.90
  -4   2  -5   18.30    2.90
  -4   2  -5   11.80    1.90
  -4  -2   5   12.60    2.10
   4  -2  -5   16.70    2.30
  -4  -2   5   12.80    1.90
   4   2   5   15.00    2.20
   4   2   5   16.90    2.80
  -5   2   5   24.10    3.20
   5  -2   5   18.60    2.90
  -5   2   5   25.50    3.20
  -5  -2  -5   29.70    3.10
  -5  -2  -5   24.50    4.00
   5   2  -5   22.10    3.00
   5  -2   5   25.50    3.90
   5   2  -5   19.80    2.90
   5   2   5   20.30    2.80
   5   2   5   23.30    3.50
  -5  -2   5   20.70    3.20
   5  -2  -5   22.00    3.30
  -5   2  -5   27.60    4.50
  -5   2  -5   21.60    3.30
  -5  -2   5   23.20    3.40
   5  -2  -5   21.80    2.70
   6   2  -5   -1.30    2.00
  -6   2   5   -0.70    2.20
   6   2  -5   -2.20    1.90
  -6  -2  -5    0.40    3.50
   6  -2   5    2.90    2.70
  -6  -2  -5   -1.40    2.00
   6  -2   5   -1.10    2.50
   6   2   5    0.20    2.40
   6  -2  -5   -1.80    1.90
  -6   2  -5   -2.60    2.10
   6   2   5   -1.00    2.40
  -6  -2   5    2.40    2.20
   6  -2  -5    0.80    2.50
  -6  -2   5   -1.60    2.60
  -6   2  -5    8.50    3.30
   7   2  -5   12.70    3.30
  -7   2   5   14.80    3.80
   7   2  -5   17.00    3.40
  -7  -2  -5   12.50    3.50
  -7   2   5   15.80    3.70
   7  -2   5   15.80    4.00
  -7  -2  -5   16.50    5.00
   7  -2   5   15.80    4.40
  -7  -2   5   17.20    4.70
   7   2   5   14.90    4.00
  -7   2  -5   15.00    3.50
  -7   2  -5   23.70    5.10
  -7  -2   5   16.30    3.70
   7   2   5   11.90    3.80
   7  -2  -5   14.70    3.60
   8   2  -5    7.30    3.60
  -8   2   5    5.90    4.60
   8   2  -5    2.80    4.10
  -8   2   5   -3.60    4.00
  -8  -2  -5    3.70    3.90
   8  -2   5    4.60    4.20
  -8   2  -5    6.90    3.90
   8  -2  -5    9.90    3.70
  -8   2  -5    1.70    5.60
  -8  -2   5    7.80    5.00
   8   2   5    0.20    3.90
  -8  -2   5    2.30    4.00
   8   2   5   11.70    4.70
  -9  -2  -5    0.20    4.80
  -9   2   5   -0.20    5.10
   9  -2   5    9.00    6.00
  -9   2  -5   -0.10    4.90
   9  -2  -5   -4.10    4.30
   9   2   5   -1.80    5.80
  -9  -2   5    1.50    5.00
  -9  -2   5    6.40    6.80
   0   3   5   89.09    3.60
   0   3   5   81.89    2.70
   0  -3   5   87.39    3.60
   0  -3   5   88.09    2.90
   0  -3  -5   83.79    3.50
   0   3  -5   86.59    3.40
   0   3   5   90.49    2.90
   0   3  -5   91.59    2.80
   1  -3   5  113.69    4.20
   1   3  -5  123.39    3.80
   1  -3   5  130.19    5.10
  -1   3   5  115.49    4.20
  -1  -3  -5  125.19    5.20
  -1  -3  -5  128.49    3.60
  -1   3  -5  127.79    4.90
  -1  -3   5  127.09    4.60
   1   3   5  116.89    3.70
  -1  -3   5  130.19    3.70
  -1  -3   5  123.69    4.50
  -1   3  -5  124.29    4.20
   1   3   5  124.09    5.10
   1  -3  -5  127.29    4.20
  -2  -3  -5   60.19    3.70
  -2  -3  -5   57.99    2.30
   2   3  -5   70.29    2.50
   2   3  -5   59.89    2.90
   2  -3   5   63.49    3.50
  -2   3   5   54.99    2.90
   2  -3   5   56.19    3.00
  -2   3  -5   61.39    3.40
   2   3   5   59.69    3.60
  -2  -3   5   57.89    3.10
  -2   3  -5   59.99    2.90
  -2  -3   5   59.69    2.50
   2  -3  -5   60.39    3.00
   2   3   5   55.89    2.50
   3   3  -5  324.07   11.00
   3  -3   5  318.97   11.80
  -3  -3  -5  335.17   12.30
   3   3  -5  332.17    9.60
  -3   3   5  327.87   10.20
  -3  -3  -5  297.97    9.40
   3  -3   5  303.47   10.40
  -3   3   5  294.07   10.20
  -3  -3   5  305.27    9.70
   3   3   5  320.47   12.00
  -3   3  -5  311.97   10.20
   3   3   5  306.07    9.70
   3  -3  -5  308.07   10.30
   3  -3  -5  320.17   10.30
  -3  -3   5  316.47   11.30
  -3   3  -5  327.87   11.60
   4   3  -5    9.50    1.80
  -4  -3  -5    9.10    2.30
  -4   3   5    9.10    1.70
   4  -3   5    9.10    2.10
   4   3  -5   11.20    1.70
   4  -3   5    8.40    1.90
  -4  -3  -5    8.50    1.50
  -4   3   5    6.40    1.90
  -4  -3   5    9.30    2.10
   4   3   5    6.70    1.70
  -4   3  -5    7.30    2.10
   4   3   5    8.60    2.20
   4  -3  -5    8.60    1.50
  -4  -3   5    6.10    1.50
   4  -3  -5    8.50    1.80
  -4   3  -5    7.30    1.80
  -5  -3  -5    9.50    3.10
  -5   3   5    7.00    1.90
  -5  -3  -5    9.20    2.00
   5  -3   5    6.60    2.20
   5  -3   5    7.30    2.60
  -5   3   5    6.90    2.10
   5   3  -5    9.80    2.20
   5   3  -5    8.60    2.00
   5  -3  -5    9.10    1.90
   5  -3  -5   10.00    2.30
  -5   3  -5    7.40    2.80
   5   3   5    9.40    2.70
  -5  -3   5    6.70    2.50
  -5  -3   5    8.60    2.20
  -5   3  -5    8.60    2.10
  -6  -3  -5   37.60    4.20
  -6   3   5   30.10    4.50
   6   3  -5   36.70    4.20
   6   3  -5   45.60    4.30
   6  -3   5   33.00    5.00
  -6  -3  -5   37.30    6.00
   6  -3   5   45.50    5.40
  -6   3   5   37.30    4.50
   6   3   5   33.20    4.60
   6   3   5   43.60    5.40
   6  -3  -5   34.10    4.80
  -6   3  -5   43.20    6.00
  -6  -3   5   42.10    4.40
   6  -3  -5   42.00    3.90
  -6  -3   5   35.40    5.40
   7   3  -5   13.10    3.20
   7  -3   5    3.20    4.10
   7  -3   5   11.30    4.30
   7   3  -5   10.60    3.10
  -7   3   5   13.00    3.70
  -7  -3  -5    6.80    4.80
  -7  -3  -5   11.00    3.50
  -7   3   5   12.00    3.50
   7  -3  -5    5.60    2.90
   7  -3  -5    4.10    3.90
  -7   3  -5   11.70    4.30
  -7   3  -5   10.80    3.30
  -7  -3   5   20.90    4.70
  -7  -3   5   15.20    3.50
   7   3   5   14.80    3.90
   7   3   5    9.40    3.70
  -8  -3  -5    7.40    3.80
   8   3  -5    5.00    3.70
  -8   3   5   -3.90    4.40
   8   3  -5    7.00    3.70
   8  -3   5   -3.40    3.90
  -8   3   5   -3.30    4.20
  -8   3  -5    1.80    5.50
  -8   3  -5    7.50    4.00
   8   3   5    6.70    4.40
  -8  -3   5    5.90    5.40
   8   3   5   -5.20    3.90
  -8  -3   5   -2.50    3.80
   9   3  -5   33.80    6.50
  -9   3   5   34.20    6.80
   9  -3   5   28.20    6.40
  -9  -3  -5   23.70    5.50
   9  -3  -5   27.10    5.70
  -9  -3   5   35.30    6.10
   9   3   5   31.00    6.90
  -9   3  -5   24.60    6.10
   0  -4   5    0.20    0.60
   0   4  -5    0.20    0.50
   0   4   5    0.50    0.40
   0   4   5    0.70    0.50
   0  -4   5    0.10    0.40
   0   4   5    0.50    0.50
   0   4  -5    0.20    0.40
   0  -4  -5    0.30    0.70
   1   4  -5  425.06   11.20
  -1  -4  -5  407.96   13.80
  -1   4   5  378.36   11.80
   1  -4   5  432.06   13.60
   1  -4   5  397.86   11.80
  -1   4   5  383.56   12.30
   1  -4  -5  410.36   11.80
   1   4   5  400.96   11.00
  -1  -4   5  439.16   11.10
  -1   4  -5  418.36   11.80
  -1   4  -5  404.96   13.20
   1   4   5  404.46   13.70
  -1  -4   5  407.06   13.10
  -1  -4   5  420.36   13.30
   1  -4  -5  414.96   12.50
   2  -4   5  127.39    5.00
  -2  -4  -5  128.79    4.00
   2   4  -5  132.69    5.20
  -2   4   5  125.69    5.00
  -2  -4  -5  137.29    6.20
   2  -4   5  134.69    5.80
  -2  -4   5  129.89    4.10
   2   4   5  131.99    5.90
  -2  -4   5  135.09    4.40
  -2   4  -5  132.19    5.00
  -2  -4   5  128.99    5.40
   2   4   5  123.99    4.20
   2  -4  -5  132.49    5.00
  -2   4  -5  130.29    5.50
  -3  -4  -5   40.70    3.70
   3  -4   5   45.00    3.40
  -3  -4  -5   39.80    2.20
   3   4  -5   45.20    3.00
   3  -4   5   41.30    3.20
  -3   4   5   42.90    3.00
   3   4  -5   43.90    2.30
  -3   4   5   45.80    2.20
   3   4   5   44.50    3.50
   3   4   5   42.40    2.60
  -3   4  -5   40.20    3.30
  -3  -4   5   42.80    2.50
  -3   4  -5   41.80    2.90
  -3  -4   5   40.80    3.20
   3  -4  -5   42.90    3.00
   4  -4   5   11.40    2.20
  -4   4   5   12.20    1.70
  -4   4   5   12.70    2.40
  -4  -4  -5   10.50    2.30
  -4  -4  -5   10.20    1.50
   4  -4   5   12.50    2.50
   4   4  -5   11.30    1.60
   4   4  -5   13.60    2.20
   4  -4  -5   11.20    1.60
   4   4   5    9.70    2.20
  -4  -4   5   11.50    1.80
   4   4   5   11.80    1.80
  -4   4  -5    9.80    2.00
  -4   4  -5   10.60    2.40
  -4  -4   5    7.80    2.20
   4  -4  -5   13.00    2.30
  -5  -4  -5   25.80    4.10
   5   4  -5   25.60    2.90
   5  -4   5   20.50    3.10
  -5   4   5   25.40    3.20
   5  -4   5   25.70    3.80
   5   4  -5   30.30    3.40
  -5   4   5   27.80    3.30
  -5  -4  -5   24.80    2.80
  -5   4  -5   26.30    4.30
  -5  -4   5   17.60    3.20
  -5  -4   5   20.80    3.10
   5  -4  -5   28.10    3.00
   5   4   5   23.50    3.40
   5   4   5   29.00    4.00
  -5   4  -5   24.90    3.40
   5  -4  -5   22.50    3.00
   6   4  -5    9.80    2.30
  -6   4   5    6.60    2.60
  -6  -4  -5    9.70    2.50
  -6   4   5    8.40    2.70
   6  -4   5   10.90    3.30
   6  -4   5   10.90    3.20
   6   4  -5   12.10    2.70
  -6  -4  -5    6.70    3.60
   6  -4  -5    8.20    2.40
   6   4   5    9.60    2.90
  -6  -4   5    5.90    3.10
   6  -4  -5    8.40    2.70
  -6   4  -5   12.10    3.70
  -6   4  -5    8.60    2.80
  -6  -4   5    9.80    2.50
  -7  -4  -5    8.40    5.20
   7   4  -5   13.80    3.10
  -7   4   5   13.40    3.70
  -7   4   5    9.30    3.50
  -7  -4  -5   11.20    3.00
   7  -4   5    2.10    4.30
  -7   4  -5    9.70    4.40
   7   4   5    5.70    3.50
   7  -4  -5    9.50    2.90
   7   4   5    6.40    3.60
  -7  -4   5    3.80    4.50
  -7   4  -5   10.40    3.30
   7  -4  -5    8.70    3.90
  -8  -4  -5   -2.40    3.50
   8  -4   5    0.90    4.50
  -8   4   5    5.30    4.70
  -8   4   5   -5.60    4.00
   8   4  -5   -7.10    3.50
   8   4  -5    3.60    3.90
  -8  -4   5    1.80    5.20
  -8   4  -5    3.80    4.00
  -8   4  -5   -1.20    5.80
   8   4   5   -4.90    4.00
   8   4   5   -0.50    3.90
  -8  -4   5   -5.90    3.60
   0   5  -5  148.49    5.40
   0  -5  -5  144.39    5.60
   0   5  -5  145.89    4.40
   0   5   5  143.49    4.60
   0  -5   5  150.18    5.50
   0  -5   5  144.19    4.60
   0   5   5  144.29    5.30
  -1  -5  -5  148.69    6.30
   1   5  -5  157.28    4.40
   1  -5   5  141.39    5.20
  -1   5   5  140.99    5.10
   1  -5   5  156.18    6.00
  -1   5  -5  148.99    5.70
  -1  -5   5  163.28    4.40
  -1  -5   5  148.39    5.70
  -1   5  -5  158.08    5.10
   1   5   5  149.99    4.30
  -1  -5   5  153.38    5.90
   1  -5  -5  155.38    5.30
   1   5   5  152.68    6.10
   1  -5  -5  151.08    5.10
  -2  -5  -5  126.49    3.80
   2   5  -5  128.99    5.30
  -2   5   5  124.29    5.00
   2  -5   5  129.99    5.20
   2  -5   5  129.89    5.70
  -2   5  -5  130.99    5.40
  -2  -5   5  123.89    5.50
  -2  -5   5  132.89    4.30
   2   5   5  119.29    4.10
  -2  -5   5  130.89    3.90
  -2   5  -5  123.79    4.90
   2   5   5  137.59    6.00
   2  -5  -5  125.19    5.00
  -3   5   5  215.78    7.00
  -3   5   5  214.38    8.00
   3  -5   5  213.18    8.10
   3  -5   5  221.78    9.00
  -3  -5  -5  205.08    6.60
  -3  -5  -5  217.78    9.50
   3   5  -5  252.07    6.90
   3   5  -5  228.48    8.50
   3   5   5  207.18    7.00
  -3  -5   5  215.68    7.10
  -3  -5   5  218.88    8.90
   3   5   5  222.48    9.30
  -3   5  -5  212.48    7.90
   3  -5  -5  210.58    7.90
  -3   5  -5  223.28    8.60
  -4   5   5   70.79    3.50
   4   5  -5   73.89    3.50
   4  -5   5   72.59    5.00
   4   5  -5   76.39    4.40
   4  -5   5   71.89    4.80
  -4  -5  -5   69.89    3.30
  -4  -5  -5   72.59    5.50
  -4  -5   5   66.69    3.70
  -4  -5   5   73.49    5.10
   4  -5  -5   72.29    3.60
   4  -5  -5   63.49    4.30
  -4   5  -5   79.39    4.90
   4   5   5   66.89    3.70
   5  -5   5    6.80    2.20
  -5  -5  -5   17.50    3.50
  -5  -5  -5    6.10    1.60
  -5   5   5    8.50    2.30
  -5   5   5    9.60    2.10
   5   5  -5   10.50    2.30
   5  -5   5    2.90    2.40
   5   5   5   10.20    2.60
  -5   5  -5    9.90    3.20
   5  -5  -5    9.00    1.90
   5   5   5    9.10    2.10
  -5   5  -5   13.00    2.60
   5  -5  -5    8.70    2.50
  -5  -5   5   11.50    3.00
  -5  -5   5    7.90    2.00
  -6   5   5   23.50    3.60
   6   5  -5   33.10    4.30
   6   5  -5   24.60    3.10
  -6  -5  -5   30.40    5.00
   6  -5   5   27.00    4.30
   6  -5   5   22.70    4.10
  -6   5   5   26.00    3.40
  -6   5  -5   22.60    4.10
   6  -5  -5   22.00    3.60
   6  -5  -5   30.20    3.80
  -6  -5   5   28.10    3.90
  -6  -5   5   26.60    4.70
  -6   5  -5   24.30    3.80
   6   5   5   23.40    3.40
   6   5   5   25.10    4.20
  -7  -5  -5   18.50    3.40
  -7  -5  -5   21.40    5.80
  -7   5   5   23.30    4.10
   7   5  -5   20.10    3.40
   7   5  -5   26.00    4.50
  -7  -5   5   26.90    4.00
   7   5   5   22.90    3.90
   7  -5  -5   25.80    3.70
  -7   5  -5   13.60    4.80
  -7  -5   5   16.40    4.70
  -7   5  -5   25.60    4.00
   7   5   5   17.50    4.40
  -8   5   5    3.70    4.70
   8   5  -5    0.70    4.20
   8   5  -5    3.70    3.40
  -8  -5  -5   -1.50    3.20
  -8   5   5    1.90    3.90
   8  -5   5    0.20    4.40
  -8   5  -5    3.80    3.90
   8   5   5    1.50    4.40
  -8   5  -5   -0.50    6.20
   8   5   5    7.10    4.30
  -8  -5   5    5.00    5.20
  -8  -5   5   -2.60    3.80
   8  -5  -5   -3.40    3.40
   0  -6   5    8.30    1.10
   0  -6  -5    9.00    1.50
   0   6   5    7.00    1.10
   0   6  -5    8.20    0.90
   0  -6  -5    9.90    1.10
   0  -6   5    9.60    1.50
   0   6   5    7.80    1.20
   0   6  -5    7.90    1.30
   1  -6   5   34.00    2.60
  -1  -6  -5   33.70    2.80
   1   6  -5   37.50    1.40
   1  -6   5   31.20    2.10
  -1   6   5   33.70    1.70
  -1   6   5   32.40    2.10
  -1   6  -5   33.20    2.20
  -1  -6   5   35.50    2.50
  -1  -6   5   36.50    1.50
   1   6   5   29.60    2.40
   1  -6  -5   36.20    2.10
  -1  -6   5   36.50    2.40
   1  -6  -5   34.00    2.10
   1   6   5   34.10    1.20
  -1   6  -5   35.40    2.10
   2   6  -5   39.00    2.60
  -2  -6  -5   36.50    3.40
  -2   6   5   34.30    2.50
   2  -6   5   38.50    2.80
   2  -6   5   32.30    2.70
   2  -6  -5   38.70    2.60
   2   6   5   35.80    2.90
  -2  -6   5   36.90    1.50
  -2  -6   5   40.00    1.90
   2   6   5   33.90    1.70
  -2   6  -5   36.70    2.50
   2  -6  -5   37.50    1.70
  -2   6  -5   36.20    2.70
  -2  -6   5   34.60    2.80
   3  -6   5  159.18    7.10
  -3   6   5  152.88    5.10
  -3  -6  -5  150.68    4.80
   3   6  -5  158.68    6.60
  -3   6   5  152.08    6.30
  -3   6  -5  157.98    6.30
  -3   6  -5  153.98    6.70
  -3  -6   5  153.38    5.40
  -3  -6   5  154.28    7.10
   3   6   5  154.28    7.30
  -3  -6   5  146.39    4.80
   3  -6  -5  163.28    5.60
   3   6   5  150.18    5.20
  -4   6   5   34.30    3.20
   4   6  -5   38.50    2.50
   4  -6   5   37.90    3.80
   4  -6   5   31.70    3.60
  -4  -6  -5   28.50    4.20
  -4   6   5   35.80    2.40
   4   6  -5   45.90    3.60
  -4  -6  -5   36.70    2.30
   4  -6  -5   30.90    3.40
  -4  -6   5   33.40    2.80
   4   6   5   34.60    3.60
   4   6   5   38.40    2.70
  -4   6  -5   32.80    3.80
   4  -6  -5   38.70    2.70
  -4  -6   5   35.60    3.90
  -4   6  -5   36.60    3.30
   5   6  -5   31.80    2.90
  -5  -6  -5   28.80    2.70
  -5   6   5   25.80    3.10
  -5  -6  -5   18.50    3.70
   5   6  -5   22.50    3.40
  -5   6   5   30.80    3.70
   5  -6   5   28.20    4.20
  -5   6  -5   21.20    3.00
   5   6   5   27.60    4.00
   5  -6  -5   21.90    3.20
   5  -6  -5   20.50    2.90
  -5  -6   5   32.20    4.80
  -5   6  -5   25.50    4.40
   5   6   5   26.70    3.20
  -5  -6   5   25.80    3.00
  -6  -6  -5    5.60    4.30
   6   6  -5    7.00    2.40
  -6   6   5    7.90    2.50
   6   6  -5    7.20    2.20
  -6   6   5    5.10    2.70
   6  -6   5   14.10    3.30
   6  -6   5    8.50    3.20
  -6  -6  -5    8.00    2.10
   6  -6  -5    7.60    3.10
  -6  -6   5    6.80    3.30
   6   6   5    4.80    2.40
   6  -6  -5    7.80    2.40
   6   6   5    5.90    2.80
  -6   6  -5    7.10    2.50
  -7  -6  -5   32.90    4.60
   7   6  -5   26.60    4.20
   7   6  -5   31.30    4.50
  -7   6   5   35.30    5.50
  -7  -6  -5   29.80    6.20
  -7   6   5   26.50    4.20
  -7  -6   5   43.40    5.30
  -7  -6   5   31.10    6.00
   7  -6  -5   33.60    4.60
   7   6   5   37.70    5.40
  -7   6  -5   28.80    4.10
   7   6   5   26.20    4.90
  -8  -6  -5   -3.70    3.20
  -8   6   5   -4.40    4.00
   8   6  -5    2.10    3.40
   8   6  -5   -3.60    3.70
   8  -6   5    2.00    4.80
  -8   6   5   -1.10    4.30
  -8   6  -5    7.60    4.10
  -8  -6   5    0.70    3.70
   8   6   5    7.40    4.10
   8   6   5   -3.30    4.20
   0  -7  -5    0.70    0.60
   0  -7   5    0.40    0.80
   0   7   5    0.40    0.60
   0  -7   5    0.80    0.60
   0   7   5    0.70    0.70
   0  -7   5    1.50    0.90
   0  -7  -5    0.80    1.00
   0   7  -5    1.10    0.50
   1  -7   5   25.60    2.30
  -1   7   5   23.30    1.90
   1  -7   5   23.90    2.00
   1   7  -5   25.30    1.10
  -1  -7  -5   22.80    2.80
  -1   7   5   22.30    1.50
   1   7   5   23.40    2.20
  -1   7  -5   23.60    2.00
   1   7   5   22.50    0.90
  -1  -7   5   22.70    1.30
   1  -7  -5   19.90    1.80
  -1   7  -5   24.00    1.80
  -1  -7   5   25.20    2.20
   1  -7  -5   22.80    1.90
  -1  -7   5   26.70    2.30
  -2  -7  -5  265.07   10.70
   2   7  -5  272.97    9.70
   2  -7   5  270.17   10.00
  -2   7   5  250.77    8.90
   2  -7   5  261.37    9.00
   2  -7  -5  265.67    8.70
  -2  -7   5  279.07    7.40
  -2   7  -5  263.97    9.50
   2  -7  -5  262.67    8.90
   2  -7  -5  268.07    8.60
   2   7   5  256.17   10.20
  -2   7  -5  264.87    8.80
   2   7   5  247.58    7.50
  -2  -7   5  284.57    7.80
  -2  -7   5  272.07   10.20
   3  -7   5   53.09    3.90
  -3  -7  -5   49.99    1.90
   3   7  -5   47.10    3.40
  -3   7   5   47.80    2.20
   3  -7   5   49.50    3.70
  -3  -7  -5   52.79    4.60
  -3   7   5   48.40    3.50
  -3   7  -5   53.79    3.50
   3  -7  -5   52.69    2.70
   3   7   5   45.30    2.40
  -3   7  -5   49.60    3.50
   3  -7  -5   47.10    3.40
  -3  -7   5   52.19    2.60
   3   7   5   57.29    4.10
  -3  -7   5   56.09    4.10
  -3  -7   5   53.49    2.10
   4  -7   5  143.89    7.10
   4   7  -5  155.28    7.10
  -4  -7  -5  150.18    5.10
  -4  -7  -5  158.28    8.60
   4  -7   5  159.18    7.60
  -4   7   5  141.89    6.80
  -4   7   5  155.58    5.50
   4  -7  -5  152.18    7.00
  -4  -7   5  148.59    5.70
   4   7   5  156.08    7.90
  -4  -7   5  154.88    7.90
  -4   7  -5  155.98    6.80
   4   7   5  147.89    5.50
   4  -7  -5  163.48    6.10
   5  -7   5    6.70    2.60
  -5  -7  -5    4.50    1.50
   5   7  -5    5.10    1.50
   5  -7   5    2.90    2.30
  -5  -7  -5    6.20    3.20
  -5   7   5    5.60    1.70
   5   7  -5    7.40    2.00
  -5   7   5    7.20    2.50
   5  -7  -5    1.00    2.60
   5   7   5    5.50    2.30
  -5   7  -5    6.80    3.10
  -5  -7   5    6.80    1.90
  -5   7  -5    4.60    2.00
  -5  -7   5   10.10    3.20
   5   7   5    5.40    1.80
   5  -7  -5    5.10    1.90
   6   7  -5    2.90    2.50
   6   7  -5   -0.70    1.80
  -6  -7  -5    9.10    3.70
   6  -7   5    0.40    2.70
  -6   7   5    2.90    2.30
  -6  -7  -5    0.50    1.80
   6  -7   5    3.00    3.00
   6   7   5   -2.80    2.50
   6  -7  -5   -0.80    2.90
  -6   7  -5    0.30    2.30
  -6  -7   5    2.20    3.50
   6  -7  -5   -1.40    1.90
   6   7   5   -1.00    2.20
  -6  -7   5    2.50    2.20
  -6   7  -5    3.50    3.00
  -7  -7  -5    4.50    2.60
   7   7  -5    5.50    2.90
   7   7  -5    5.40    3.40
  -7   7   5    5.00    3.30
   7  -7   5    9.40    4.10
  -7  -7   5    2.70    5.00
   7   7   5    2.60    3.30
   7   7   5    2.80    2.90
  -7   7  -5    4.30    2.90
   7  -7  -5    3.40    2.80
  -7  -7   5    6.40    3.20
  -7   7  -5   14.70    4.50
  -8   7   5   -2.60    3.90
   8  -7   5    2.20    4.90
   8   7  -5    5.10    4.10
  -8  -7  -5    2.80    3.70
   8   7  -5    0.70    3.50
   8   7   5   -1.40    3.70
  -8  -7   5    3.50    4.00
   8   7   5   -1.70    4.60
  -8   7  -5   16.00    5.50
  -8   7  -5    3.30    4.10
   8  -7  -5    2.90    3.80
   0  -8  -5  104.29    5.00
   0   8   5   98.69    3.70
   0  -8   5   98.99    3.90
   0  -8   5  106.79    4.70
   0  -8   5  107.39    4.70
   0   8  -5  103.69    3.50
   0   8   5   98.69    4.30
   0  -8  -5  109.29    3.70
   1  -8   5   23.40    2.20
  -1  -8  -5   25.70    3.00
   1  -8   5   26.30    2.60
   1   8  -5   27.40    1.20
  -1   8   5   26.90    2.10
   1   8   5   25.70    1.00
  -1  -8   5   24.70    1.50
   1   8   5   25.90    2.30
  -1   8  -5   27.90    2.00
   1  -8  -5   25.10    2.20
  -1  -8   5   27.60    2.40
   1  -8  -5   24.10    2.10
  -1   8  -5   23.70    2.10
  -1  -8   5   23.10    2.50
   2  -8   5   49.30    3.30
   2  -8   5   44.20    3.40
   2   8  -5   46.70    3.10
  -2  -8  -5   46.50    4.10
  -2   8   5   43.50    3.20
  -2   8  -5   44.90    3.00
   2  -8  -5   42.80    3.10
   2   8   5   49.80    3.60
  -2  -8   5   48.80    2.00
   2  -8  -5   48.90    2.50
  -2   8  -5   46.80    3.00
   2  -8  -5   46.30    2.50
  -2  -8   5   46.00    1.80
  -3  -8  -5    7.40    0.70
   3   8  -5    7.30    1.70
   3  -8   5    5.20    1.80
   3  -8   5    9.30    2.00
  -3  -8  -5    5.20    2.20
  -3   8   5    5.30    1.70
   3  -8  -5    6.40    1.30
  -3  -8   5    7.70    1.20
  -3   8  -5    6.80    1.70
  -3  -8   5    7.90    1.90
  -3   8  -5    7.40    1.80
  -3  -8   5    6.70    0.90
   3   8   5    6.90    0.90
   3  -8  -5    6.90    1.90
   3  -8  -5    6.80    1.10
  -4  -8  -5   79.99    3.00
  -4  -8  -5   65.59    6.30
   4  -8   5   81.79    5.60
  -4   8   5   76.19    4.80
  -4   8   5   80.19    3.40
   4  -8   5   74.79    5.20
   4   8  -5   84.89    5.10
  -4   8  -5   73.49    4.80
   4  -8  -5   79.89    4.00
   4   8   5   77.29    5.50
  -4  -8   5   77.79    5.90
  -4   8  -5   84.49    4.80
   4   8   5   79.99    3.50
  -4  -8   5   79.29    3.80
  -4  -8   5   78.99    3.10
   4  -8  -5   71.49    5.00
   5   8  -5   12.40    2.70
   5  -8   5   12.30    3.10
  -5  -8  -5    3.90    3.10
   5  -8   5   10.40    2.70
  -5   8   5   11.60    1.70
  -5  -8  -5    8.30    1.50
  -5   8   5   10.10    2.60
   5   8   5    7.90    2.90
   5  -8  -5   12.00    2.20
  -5   8  -5   10.50    2.50
  -5  -8   5   11.00    2.10
  -5  -8   5    6.80    3.40
   5  -8  -5    3.60    2.80
  -5   8  -5   11.80    2.90
   5   8   5   11.70    2.00
   6  -8   5   10.80    3.40
   6  -8   5   17.40    3.80
  -6   8   5    8.50    2.30
   6   8  -5   15.70    2.30
  -6   8   5   13.20    3.10
   6   8  -5   13.10    3.30
  -6  -8  -5    2.90    4.00
  -6  -8  -5   12.50    2.20
  -6  -8   5   22.70    5.00
   6  -8  -5   20.10    3.90
   6   8   5   14.30    2.70
  -6   8  -5   15.20    3.20
  -6  -8   5   11.80    2.70
   6  -8  -5   12.30    2.80
   6   8   5    8.40    3.10
  -7  -8  -5    4.20    2.50
   7   8  -5    7.20    3.40
  -7   8   5    1.90    2.80
  -7   8   5    1.20    3.60
   7   8  -5    3.90    2.50
   7  -8   5   -4.80    3.40
   7   8   5    0.30    3.20
   7  -8  -5    5.20    3.10
  -7   8  -5    2.80    3.20
  -7  -8   5    1.40    5.30
   7   8   5   -1.70    2.60
  -7   8  -5   13.90    4.90
  -7  -8   5    2.40    3.00
  -8   8   5   -1.60    3.90
  -8  -8  -5    3.20    3.30
   8  -8   5   -0.20    5.10
   8   8  -5    6.30    4.30
   8   8  -5   -5.00    3.40
   8   8   5    1.70    4.10
   8   8   5   10.80    4.80
  -8   8  -5   17.40    6.60
  -8   8  -5    0.40    4.00
  -8  -8   5    1.40    3.90
   0  -9  -5    6.00    1.00
   0  -9  -5    6.20    1.70
   0  -9   5    5.30    1.50
   0  -9   5    5.90    1.40
   0  -9   5    3.80    1.00
   0   9   5    4.60    1.00
   0   9   5    4.50    1.20
   0   9  -5    5.20    0.90
  -1  -9  -5  101.29    5.50
   1   9  -5  101.99    3.10
  -1   9   5   93.59    4.20
   1  -9   5  101.09    4.90
   1  -9   5   95.29    4.40
   1  -9  -5  101.19    4.60
   1  -9  -5   99.79    4.10
  -1   9  -5   93.79    4.50
  -1  -9   5   95.89    4.70
   1   9   5   96.59    2.80
   1   9   5   96.49    4.80
  -1   9  -5   99.49    4.00
  -1  -9   5   94.79    3.50
   1  -9  -5   98.09    4.10
   2  -9   5    2.80    1.60
  -2  -9  -5    4.50    2.00
  -2   9   5    4.00    1.30
   2   9  -5    3.70    1.20
   2  -9   5    0.80    1.40
  -2   9  -5    4.00    1.20
   2  -9  -5    4.30    1.50
   2  -9  -5    3.40    1.20
  -2  -9   5    3.60    0.70
  -2  -9   5    2.40    1.60
  -2  -9   5    5.20    0.80
  -2   9  -5    3.80    1.20
   2   9   5    6.60    1.60
   2  -9  -5    4.60    1.10
  -3  -9  -5  154.98    8.50
   3  -9   5  154.58    7.00
  -3   9   5  147.69    6.80
   3   9  -5  165.78    7.30
   3  -9   5  163.98    7.60
   3   9   5  167.98    7.80
   3  -9  -5  152.98    6.10
   3  -9  -5  162.08    5.80
  -3  -9   5  161.18    4.70
  -3  -9   5  158.48    5.30
   3  -9  -5  161.18    6.90
  -3  -9   5  162.08    7.90
   4  -9   5   34.70    4.00
  -4   9   5   26.90    2.10
   4  -9   5   31.20    4.10
  -4  -9  -5   38.40    5.30
  -4  -9  -5   28.50    1.50
   4   9  -5   26.70    3.40
  -4   9   5   32.80    3.70
   4  -9  -5   32.90    3.00
  -4  -9   5   31.80    1.80
  -4  -9   5   31.80    2.50
  -4   9  -5   32.50    3.50
   4   9   5   28.80    2.10
  -4   9  -5   34.60    3.70
   4  -9  -5   25.50    3.30
   4   9   5   28.50    3.60
  -4  -9   5   30.70    4.70
  -5  -9  -5   23.90    4.40
  -5  -9  -5   20.90    2.10
  -5   9   5   17.70    3.20
  -5   9   5   17.00    2.40
   5  -9   5   17.40    3.10
   5  -9   5   24.50    3.70
   5  -9  -5   11.50    3.30
   5   9   5   20.20    2.50
  -5  -9   5   19.60    2.90
   5  -9  -5   17.70    2.50
   5   9   5   16.40    3.10
  -5  -9   5   18.10    4.50
  -5   9  -5   18.10    3.00
  -5   9  -5   25.90    3.50
  -5  -9   5   19.40    2.10
  -6   9   5   26.80    3.30
   6  -9   5   20.90    4.20
  -6  -9  -5   27.30    3.10
   6   9  -5   22.20    3.70
  -6  -9  -5   16.10    5.20
   6  -9   5   25.50    4.70
  -6   9   5   19.10    3.40
   6  -9  -5   28.60    4.10
   6  -9  -5   22.90    4.00
  -6   9  -5   32.70    5.30
  -6  -9   5   30.50    5.70
  -6   9  -5   23.00    3.50
  -6  -9   5   23.30    3.10
   6   9   5   22.60    2.80
   6   9   5   16.40    3.40
   7   9  -5    7.30    2.50
  -7   9   5    3.10    3.70
   7  -9   5   11.50    4.20
   7   9  -5   -1.60    3.20
  -7  -9  -5    3.30    2.70
  -7   9   5    4.60    2.70
   7   9   5    1.80    2.90
  -7   9  -5    6.60    4.40
   7   9   5    8.60    3.90
  -7   9  -5    4.60    3.20
  -7  -9   5    2.30    2.90
   7  -9  -5    1.90    2.80
  -8  -9  -5   13.30    3.60
   8   9  -5   11.20    4.70
   8  -9   5   15.00    5.80
  -8   9   5    2.90    4.50
  -8   9  -5   14.40    6.00
  -8   9  -5    6.80    4.50
   8   9   5    6.20    4.90
   0  10   5   17.90    1.90
   0 -10   5   18.00    2.30
   0 -10   5   15.50    1.90
   0 -10  -5   22.60    3.00
   0  10   5   18.50    1.70
   0 -10   5   19.00    2.40
   0  10  -5   19.70    1.40
   0 -10  -5   20.50    1.70
   1 -10   5   37.50    3.00
  -1  10   5   32.00    2.50
  -1 -10  -5   37.00    3.80
   1  10  -5   37.70    1.50
   1 -10   5   33.50    3.00
   1 -10  -5   34.60    2.60
   1 -10  -5   39.20    3.10
   1 -10  -5   39.10    2.50
   1  10   5   35.60    2.90
  -1 -10   5   33.20    2.00
  -1 -10   5   37.60    3.00
  -1 -10   5   38.00    3.30
  -1  10  -5   35.50    2.40
   1  10   5   34.20    1.30
  -2 -10  -5    6.50    2.40
  -2  10   5    9.60    1.90
   2 -10   5    9.10    1.90
   2  10  -5    8.30    1.70
   2 -10  -5    7.10    1.80
   2 -10  -5   10.10    1.60
   2  10   5    7.10    1.70
  -2 -10   5   10.50    1.10
   2 -10  -5    8.20    1.40
  -2 -10   5    7.60    1.10
  -2  10  -5    7.20    1.50
  -2 -10   5    7.30    1.90
   3 -10   5    8.80    2.20
  -3 -10  -5   10.10    2.80
  -3  10   5   13.70    2.40
   3  10  -5   12.10    2.10
   3 -10   5   12.90    2.50
   3  10   5   14.80    2.70
  -3  10  -5    9.50    2.00
   3 -10  -5   14.00    2.40
   3 -10  -5   12.90    1.70
  -3 -10   5   12.80    2.80
  -3 -10   5   13.00    1.50
   3 -10  -5   11.40    1.70
  -3 -10   5   10.00    1.00
  -3  10  -5   13.00    2.10
   4 -10   5   21.50    3.60
  -4 -10  -5   15.50    3.50
  -4  10   5   23.20    3.40
   4  10  -5   19.60    3.10
   4 -10  -5   25.80    2.80
  -4  10  -5   22.70    3.60
   4  10   5   17.90    1.50
   4 -10  -5   21.00    2.30
   4 -10  -5   23.10    3.40
   4  10   5   18.10    2.90
  -4 -10   5   19.70    3.60
  -4 -10   5   16.90    2.30
  -4 -10   5   19.40    1.40
  -4  10  -5   25.30    3.50
   5 -10   5    8.50    3.00
   5 -10   5    6.20    3.40
  -5 -10  -5    6.20    1.10
  -5  10   5    2.80    2.30
  -5 -10  -5    7.40    4.00
   5  10  -5    4.60    2.20
  -5  10   5    5.90    1.50
   5 -10  -5    4.30    2.10
  -5  10  -5    7.20    2.40
   5  10   5    7.60    1.60
  -5 -10   5    9.10    1.40
  -5 -10   5    3.10    3.80
  -5 -10   5    9.30    1.90
   5 -10  -5    5.80    2.90
  -5  10  -5    8.30    2.80
   5  10   5    4.30    2.30
   6  10  -5   39.70    5.40
  -6  10   5   35.90    3.50
   6 -10   5   42.50    6.30
  -6 -10  -5   39.30    3.00
  -6  10   5   43.90    5.90
  -6  10  -5   42.70    5.20
  -6 -10   5   42.50    4.30
   6  10   5   31.10    3.40
   6 -10  -5   35.40    4.40
  -6 -10   5   35.10    3.00
  -6 -10   5   46.50    7.90
  -6  10  -5   33.50    4.50
   6  10   5   31.30    5.20
  -7  10   5   30.30    4.10
   7 -10   5   25.00    5.10
  -7 -10  -5   23.40    2.90
   7  10  -5   22.50    4.80
  -7  10   5   21.70    4.80
   7 -10  -5   19.10    3.60
   7  10   5   17.60    4.30
  -7 -10   5   22.10    3.70
  -7  10  -5   30.20    4.50
  -7 -10   5   15.70    2.60
   7  10   5   19.70    3.20
  -7  10  -5   16.70    4.60
   8  10  -5    8.00    4.90
   8 -10   5    3.80    5.50
  -8  10   5   -1.60    4.70
  -8 -10   5   10.50    4.00
  -8  10  -5   -2.50    5.40
   8  10   5    3.70    4.70
   0 -11   5    5.90    1.60
   0 -11   5    5.50    1.40
   0 -11   5    6.80    1.90
   0  11   5    6.10    1.10
   0  11   5    5.70    1.40
   0 -11  -5    4.20    2.00
   0  11  -5    6.30    1.00
   0 -11  -5    5.80    1.20
   1 -11   5   10.60    2.00
  -1 -11  -5   10.60    2.40
  -1  11   5   11.80    1.70
   1  11  -5    9.20    0.80
   1 -11   5    9.50    1.90
   1 -11   5    9.10    1.90
   1  11   5    8.60    1.70
  -1 -11   5    8.50    2.10
  -1  11  -5   10.10    1.60
   1 -11  -5   10.70    1.60
   1  11   5    8.50    0.70
   1 -11  -5    9.00    1.70
  -1 -11   5    8.70    1.30
   1 -11  -5    9.50    2.00
  -1 -11   5   11.70    2.00
  -2  11   5   63.99    3.90
  -2 -11  -5   60.49    5.70
   2 -11   5   66.09    4.60
   2  11  -5   63.89    4.10
   2 -11   5   63.69    4.30
  -2  11  -5   63.89    3.90
   2  11   5   61.29    4.40
  -2 -11   5   73.59    2.50
   2 -11  -5   62.09    3.50
  -2  11  -5   60.59    3.70
  -2 -11   5   60.49    2.50
   2 -11  -5   67.19    4.00
  -2 -11   5   63.89    4.90
  -3  11   5    2.30    1.60
   3 -11   5    0.80    1.90
   3  11  -5    2.00    1.60
  -3 -11  -5    4.20    2.70
  -3 -11   5    1.80    2.40
   3  11   5    1.70    1.70
  -3 -11   5    1.80    0.70
   3 -11  -5    2.20    1.50
   3 -11  -5   -0.90    1.40
   3 -11  -5    1.20    1.90
  -3 -11   5    1.60    0.90
  -3  11  -5    1.50    1.40
  -3  11  -5    3.40    1.50
   4 -11   5   35.80    4.90
   4  11  -5   37.30    4.10
   4 -11   5   40.80    4.60
  -4 -11  -5   39.30    5.70
  -4  11   5   31.70    4.00
   4 -11  -5   31.60    3.30
  -4  11  -5   38.50    4.00
  -4 -11   5   32.50    1.60
  -4  11  -5   41.40    3.80
   4 -11  -5   37.30    3.10
   4 -11  -5   33.20    4.60
   4  11   5   37.60    4.30
  -4 -11   5   33.10    2.50
  -5 -11  -5   -3.20    3.50
   5 -11   5    0.10    3.30
   5 -11   5    5.70    2.70
  -5  11   5    0.30    2.20
  -5 -11  -5    2.10    0.70
   5  11  -5   -2.70    2.00
  -5 -11   5    3.70    3.60
  -5 -11   5    1.60    1.60
  -5  11  -5    3.10    2.40
  -5 -11   5    1.40    1.00
   5 -11  -5    0.20    2.10
   5  11   5   -0.50    1.00
   5 -11  -5   -0.30    3.10
   5  11   5    2.90    2.40
  -5  11  -5    1.60    2.50
   6 -11   5   -1.60    3.30
   6  11  -5    0.60    2.70
  -6 -11  -5    3.00    1.30
  -6  11   5   -1.10    3.20
  -6  11   5    0.30    1.80
  -6 -11   5    5.20    1.60
   6 -11  -5    3.30    2.50
   6  11   5    2.40    1.70
   6  11   5    2.60    3.00
  -6  11  -5    3.50    2.80
  -6 -11   5   -0.90    2.20
  -6  11  -5   -0.50    3.10
  -7  11   5    3.90    3.70
   7  11  -5   10.90    3.90
   7 -11   5    3.00    4.30
  -7 -11  -5    6.00    2.20
  -7 -11   5    4.00    2.90
  -7  11  -5    4.30    3.70
   7 -11  -5   -1.60    3.30
   7  11   5    6.80    3.80
  -7  11  -5    6.20    4.50
  -7 -11   5    4.80    2.20
   0  12   5   27.40    2.10
   0 -12  -5   27.30    2.20
   0  12   5   24.30    2.50
   0 -12   5   29.00    3.10
   0  12  -5   27.60    1.80
   0 -12   5   28.60    2.70
   0 -12   5   32.60    3.50
  -1 -12  -5   25.60    4.20
   1 -12   5   24.50    3.00
  -1  12   5   22.40    2.50
   1  12  -5   23.00    1.20
   1 -12   5   25.30    3.00
   1 -12   5   20.80    3.00
  -1 -12   5   21.40    2.10
   1  12   5   23.20    1.00
  -1  12  -5   24.60    2.30
  -1 -12   5   20.20    3.00
  -1 -12   5   21.20    3.40
   1 -12  -5   20.80    2.60
   1 -12  -5   26.50    2.70
   1 -12  -5   24.70    3.40
   1  12   5   24.40    2.70
   2 -12   5   23.90    3.30
  -2  12   5   20.30    2.80
   2 -12   5   23.50    3.10
  -2 -12  -5   14.20    3.40
   2  12  -5   24.20    2.90
   2 -12  -5   18.80    2.50
  -2 -12   5   23.00    3.60
   2  12   5   21.40    3.00
  -2  12  -5   24.00    2.70
  -2 -12   5   20.00    1.70
  -2  12  -5   15.60    2.70
   2 -12  -5   17.20    2.90
   2 -12  -5   18.60    2.70
  -2 -12   5   23.60    1.40
  -3 -12  -5   44.60    6.00
   3 -12   5   44.10    4.70
   3  12  -5   42.80    3.80
  -3  12   5   42.70    3.90
   3 -12   5   48.80    4.60
   3 -12  -5   47.60    3.50
  -3 -12   5   43.00    1.90
   3 -12  -5   45.20    3.40
   3  12   5   43.50    4.30
   3 -12  -5   47.70    4.40
  -3 -12   5   37.90    5.20
  -3  12  -5   42.50    3.60
  -3  12  -5   39.20    3.60
  -3 -12   5   39.60    2.20
   4 -12   5    1.60    2.60
  -4 -12  -5    8.40    3.80
   4  12  -5    4.40    2.30
   4 -12   5    5.40    2.80
  -4  12  -5    3.90    2.40
   4  12   5    2.50    1.90
  -4 -12   5    5.90    1.30
   4 -12  -5    3.70    2.00
  -4 -12   5    5.50    3.30
   4 -12  -5    5.00    2.90
  -4 -12   5    7.60    1.10
  -4  12  -5    6.00    2.20
   4 -12  -5    3.20    2.00
   5 -12   5   10.60    3.80
   5 -12   5   12.30    3.90
  -5  12   5   17.70    3.80
   5  12  -5   15.80    2.90
  -5 -12  -5   11.20    4.80
   5 -12  -5   13.80    2.30
  -5  12  -5   16.50    3.00
   5 -12  -5    9.50    3.60
  -5 -12   5   10.20    1.40
  -5  12  -5   16.30    3.30
   5  12   5   18.40    3.60
  -5 -12   5   13.50    1.90
   5 -12  -5   14.00    2.70
  -5 -12   5   13.60    4.30
   6  12  -5    7.50    3.20
  -6 -12  -5   15.30    1.60
  -6  12   5    9.40    3.70
   6  12   5   12.10    1.70
   6  12   5   11.90    3.60
   6 -12  -5   21.40    3.30
  -6 -12   5   11.30    1.50
  -6  12  -5   14.20    3.90
  -6  12  -5   10.50    3.90
  -6 -12   5    9.00    2.40
   7 -12   5   20.80    5.30
  -7  12   5   17.20    4.40
   7  12  -5   13.20    4.60
  -7 -12   5   27.00    3.40
   7  12   5   26.80    5.20
  -7  12  -5   18.20    4.50
  -7  12  -5   27.80    5.10
   0  13  -5    5.60    1.00
   0 -13   5    5.70    1.90
   0  13   5    4.40    1.30
   0 -13  -5    4.30    2.50
   0 -13  -5    3.60    1.30
   0  13   5    2.90    1.20
   0 -13   5    5.20    2.10
   0 -13   5    3.00    1.50
   1  13  -5    0.50    0.50
   1 -13   5    1.00    1.70
   1 -13   5    0.60    1.80
   1 -13   5    1.20    1.60
  -1  13   5    1.30    1.20
  -1 -13  -5    1.30    2.70
  -1 -13   5    1.60    1.70
   1 -13  -5    0.60    2.00
   1  13   5    0.40    1.20
  -1 -13   5    1.60    1.20
   1 -13  -5   -1.70    1.40
   1 -13  -5    1.10    1.40
  -1  13  -5    1.30    1.10
   1  13   5    0.80    0.40
  -1 -13   5   -1.10    1.80
   2  13  -5   -0.10    1.50
   2 -13   5    1.60    2.00
   2 -13   5   -1.80    1.70
  -2 -13  -5   -3.40    2.50
   2 -13   5    0.20    2.00
  -2  13   5    1.20    1.50
   2 -13  -5    1.20    1.80
  -2 -13   5    1.10    1.00
  -2 -13   5   -0.20    2.00
   2 -13  -5    0.50    1.40
  -2 -13   5    0.40    0.60
   2 -13  -5    1.60    1.90
   3 -13   5   57.79    5.10
   3 -13   5   56.09    5.40
  -3  13   5   57.49    4.60
   3  13  -5   57.69    4.30
  -3 -13  -5   62.59    7.10
   3 -13  -5   55.49    4.90
   3 -13  -5   52.89    4.20
  -3  13  -5   56.39    4.30
   3 -13  -5   47.60    4.00
  -3  13  -5   56.09    4.20
  -3 -13   5   65.19    6.30
   3  13   5   49.50    4.80
  -4  13   5   16.20    3.20
   4  13  -5   18.60    3.20
   4 -13   5   20.30    4.20
  -4 -13  -5   18.60    4.60
   4 -13   5   21.90    3.90
  -4  13  -5   15.90    2.70
  -4 -13   5   18.00    4.40
   4 -13  -5   19.00    2.90
  -4  13  -5   18.70    2.90
   4 -13  -5   22.20    3.50
   4 -13  -5   14.50    3.50
   4  13   5   14.20    3.10
  -5  13   5   12.70    3.60
   5 -13   5    5.50    4.20
   5  13  -5   16.80    3.70
   5 -13   5    7.50    3.50
  -5  13  -5   10.80    3.20
  -5 -13   5   12.20    1.70
   5 -13  -5   14.60    2.70
   5 -13  -5   14.10    4.00
   5  13   5   20.70    3.80
  -5  13  -5   10.10    3.20
   5 -13  -5   19.70    3.10
  -5 -13   5   11.10    1.40
   6  13  -5    7.80    3.10
  -6  13   5    4.10    3.50
   6 -13   5    4.80    4.20
   6  13   5   12.40    3.30
  -6  13  -5    4.60    3.40
   6 -13  -5    2.60    3.00
  -6  13  -5    3.30    3.50
   6 -13  -5    0.20    2.50
  -6 -13   5    2.50    1.90
  -6 -13   5    0.10    1.00
   7 -13   5   -1.70    4.90
   7  13  -5    7.70    3.90
  -7  13   5    1.60    4.10
  -7  13  -5    0.90    4.30
   7  13   5   12.70    4.10
  -7  13  -5   12.80    4.20
   0  14   5    0.80    1.30
   0 -14   5    1.40    1.60
   0 -14   5    1.90    1.70
   0  14  -5    1.20    0.80
   0 -14   5   -2.00    2.20
   0 -14  -5    2.00    2.70
   0  14   5   -0.40    1.10
   0 -14  -5   -1.00    1.20
   1 -14   5    7.80    2.60
  -1 -14  -5    7.10    3.20
  -1  14   5    8.30    1.80
   1 -14   5    8.80    2.50
   1 -14   5    7.80    2.30
   1  14  -5    8.20    1.00
   1 -14  -5   12.70    2.20
   1  14   5    9.40    2.20
  -1  14  -5    9.80    1.70
  -1 -14   5    8.10    2.80
  -1 -14   5    8.10    1.60
  -1 -14   5   10.90    2.30
   1 -14  -5    7.70    1.90
   1 -14  -5    5.40    2.90
   2 -14   5   36.80    4.10
  -2 -14  -5   43.70    6.10
   2 -14   5   38.50    4.70
   2 -14   5   38.10    4.40
  -2 -14   5   34.90    2.20
   2 -14  -5   38.90    4.10
  -2 -14   5   32.90    4.60
   2  14   5   43.00    4.00
  -2  14  -5   40.70    3.40
   2 -14  -5   37.40    4.30
   2 -14  -5   39.90    3.60
  -2 -14   5   39.40    4.10
   3 -14   5   24.80    3.80
  -3  14   5   17.50    3.10
   3 -14   5   21.30    3.60
  -3 -14  -5   12.10    4.00
   3  14  -5   19.90    3.00
   3  14   5   23.80    3.60
   3 -14  -5   11.40    2.50
   3 -14  -5   27.60    3.80
   3 -14  -5   15.80    3.30
  -3  14  -5   20.00    2.80
  -3  14  -5   15.40    2.80
  -3 -14   5   25.50    4.50
   4 -14   5    0.40    3.50
   4 -14   5    1.60    3.00
  -4 -14  -5    0.50    4.30
   4  14  -5    3.70    2.20
  -4  14   5   -1.20    2.40
   4  14   5    0.70    2.10
   4 -14  -5    2.50    3.20
  -4  14  -5    1.60    2.20
   4 -14  -5    4.40    2.50
  -4  14  -5    0.10    2.20
   4 -14  -5    3.50    2.30
  -4 -14   5   -2.80    3.70
  -5  14   5    1.90    3.10
   5  14  -5    0.10    2.60
   5  14   5   -5.00    2.40
  -5  14  -5    1.70    2.60
   5 -14  -5    2.80    2.60
   5 -14  -5   -3.80    4.20
  -5  14  -5    0.20    2.50
   5 -14  -5    2.20    2.60
  -6  14   5   11.70    4.20
   6  14  -5   11.50    4.00
   6 -14   5   10.80    4.40
   6 -14  -5    9.30    3.50
  -6  14  -5   15.40    4.00
   6  14   5    6.90    3.70
  -6  14  -5    9.60    3.70
  -7  14   5    0.00    4.30
   7 -14   5    3.50    5.50
   7  14  -5    5.10    4.50
  -7  14  -5   -1.00    4.60
  -7  14  -5    4.90    4.10
   0 -15  -5   10.60    3.40
   0  15  -5    3.80    1.00
   0 -15   5    5.20    2.30
   0 -15   5    2.90    1.90
   0 -15  -5    1.70    1.40
   0  15   5    3.30    1.30
   0  15   5    3.80    1.70
   0 -15   5    4.60    2.70
   1  15  -5   12.50    1.10
  -1  15   5   16.30    2.40
   1 -15   5   15.80    2.90
   1 -15   5   13.10    2.70
   1 -15   5   10.10    3.00
  -1 -15  -5   17.30    4.30
   1 -15  -5   12.90    2.30
  -1  15  -5   14.60    2.00
   1  15   5   13.40    2.60
  -1 -15   5   17.40    3.70
  -1 -15   5   12.70    1.90
  -1 -15   5   13.80    2.80
   1 -15  -5   13.50    3.60
  -2 -15  -5    5.20    3.60
   2 -15   5    8.40    2.70
   2 -15   5    7.20    2.90
   2 -15   5    8.70    2.60
  -2  15   5    7.50    2.40
   2  15   5    6.10    2.10
   2 -15  -5    6.10    3.10
  -2  15  -5    7.30    2.00
   2 -15  -5    8.20    2.20
   2 -15  -5    2.80    2.20
  -2 -15   5    9.80    2.70
  -2 -15   5    7.00    3.60
   3 -15   5    2.00    3.30
  -3  15   5   -0.90    2.20
  -3 -15  -5    8.30    4.70
   3 -15   5   -1.70    2.30
   3  15  -5    1.00    2.00
   3 -15   5    3.40    2.70
  -3 -15   5    7.40    3.70
   3 -15  -5   -3.10    2.70
   3 -15  -5   -4.20    2.10
  -3  15  -5   -0.30    1.80
   3  15   5   -0.70    2.10
  -4  15   5    1.90    2.60
   4 -15   5    5.00    4.00
   4  15  -5    3.40    2.10
  -4  15  -5   -0.70    2.20
   4 -15  -5    7.30    2.70
  -4  15  -5    6.90    2.70
   4 -15  -5   -1.00    2.60
   4  15   5    2.70    2.50
   4 -15  -5    1.90    3.60
   5 -15   5   20.20    4.60
   5  15  -5   11.10    3.30
  -5  15   5   12.40    3.70
   5 -15  -5   22.80    3.70
   5 -15  -5   12.50    3.50
   5  15   5   14.00    3.40
  -5  15  -5   12.30    3.50
  -5  15  -5   13.70    3.80
  -6  15   5    5.80    4.00
   6  15  -5    5.20    3.80
   6 -15   5   11.20    4.90
  -6  15  -5    3.20    3.60
   6  15   5   11.40    3.80
  -6  15  -5   11.30    3.80
   0 -16   5    5.60    2.10
   0  16   5    2.80    1.40
   0 -16  -5    5.50    2.20
   0 -16   5    5.50    3.30
   0 -16  -5    7.00    3.60
   0 -16   5    6.80    2.50
   0 -16  -5    1.90    1.50
   1  16  -5    1.60    0.70
   1 -16   5    1.70    2.20
   1 -16   5    6.90    2.90
   1 -16   5    0.40    2.20
  -1  16   5    3.10    1.70
  -1 -16  -5   -1.20    3.90
   1 -16  -5    5.40    3.30
   1 -16  -5    1.50    2.00
  -1 -16   5    2.70    1.60
  -1 -16   5   -3.10    2.00
  -1  16  -5   -0.90    1.30
  -1 -16   5   -0.90    2.80
   1 -16  -5   -2.00    2.10
   2 -16   5    6.10    3.10
   2 -16   5    5.20    3.20
   2 -16   5    5.90    3.10
  -2  16   5    3.60    2.20
  -2 -16  -5    3.80    4.00
   2  16   5    5.00    2.30
   2 -16  -5    3.10    2.30
  -2 -16   5    8.00    2.70
  -2 -16   5   11.60    3.80
   2 -16  -5    3.70    2.60
   2 -16  -5    5.80    3.20
  -2  16  -5    5.40    1.80
  -3  16   5   11.20    2.80
   3  16  -5   10.50    2.70
   3 -16   5   13.00    3.30
   3 -16   5   14.80    4.00
   3 -16   5   15.60    3.70
  -3 -16  -5   19.50    5.30
   3 -16  -5   12.70    3.40
   3 -16  -5   16.00    3.70
  -3  16  -5   12.50    2.90
   3  16   5    8.00    3.00
   3 -16  -5   11.60    3.00
  -4  16   5    2.70    2.90
   4  16  -5    5.20    2.70
   4 -16   5    0.80    3.30
   4 -16   5    4.80    4.10
   4 -16  -5   -8.00    3.90
   4 -16  -5    3.30    2.90
   4  16   5   -0.60    2.70
  -4  16  -5    4.40    2.50
   4 -16  -5    4.30    3.00
   5 -16   5    8.80    4.70
  -5  16   5    4.20    3.50
   5  16  -5    8.80    3.40
   5  16   5   12.90    3.80
  -5  16  -5    7.50    3.30
  -5  16  -5    5.20    3.40
   5 -16  -5    9.80    3.30
   6  16  -5    9.10    4.10
   6 -16   5   16.00    5.50
  -6  16   5    7.70    4.00
   6  16   5   12.40    3.70
  -6  16  -5   15.80    4.50
  -6  16  -5    4.90    3.90
   0 -17   5   13.00    3.20
   0  17   5   12.40    1.90
   0 -17   5    8.20    3.80
   0  17  -5   12.10    1.50
   0 -17  -5   10.60    4.30
   0 -17  -5   14.70    2.00
   0 -17  -5    9.90    2.60
   0 -17   5   12.10    2.70
   1  17  -5   11.10    1.20
   1 -17   5    7.30    3.80
   1 -17   5   10.30    3.00
  -1 -17  -5   14.00    4.80
   1 -17   5    6.40    2.90
  -1  17   5   11.50    2.30
   1  17   5   10.10    2.50
  -1 -17   5    8.30    4.10
  -1  17  -5   12.00    2.00
   1 -17  -5    6.50    2.70
  -1 -17   5    8.00    2.90
   1 -17  -5   10.30    4.10
  -1 -17   5    8.40    2.00
  -2  17   5    7.50    2.20
   2 -17   5    2.40    2.90
   2 -17   5   -0.20    3.60
  -2 -17  -5    1.80    4.70
   2 -17   5    2.20    3.20
   2 -17  -5   -2.90    2.50
  -2  17  -5    1.10    1.80
   2 -17  -5    1.00    2.50
   2  17   5   -0.80    2.00
   2 -17  -5    1.90    3.50
  -2 -17   5    6.70    4.00
  -2 -17   5   -1.20    2.50
   3 -17   5   11.70    4.20
  -3  17   5   13.20    3.00
   3 -17   5   12.00    3.50
   3 -17   5   12.50    3.90
   3  17   5    9.70    3.00
  -3 -17   5    9.00    3.30
   3 -17  -5    9.10    3.80
   3 -17  -5    8.30    3.80
  -3  17  -5   11.60    2.80
   3 -17  -5   12.30    3.40
   4 -17   5   16.10    4.60
  -4  17   5   11.50    3.40
   4 -17   5   17.10    4.10
   4  17  -5   12.50    3.10
   4 -17   5    2.80    4.60
   4 -17  -5   12.00    3.80
   4  17   5   12.70    3.50
   4 -17  -5    3.50    3.70
  -4  17  -5   12.40    3.40
   4 -17  -5   18.30    4.70
   5 -17   5   -2.50    4.40
   5  17  -5    4.40    2.90
  -5  17   5    1.60    3.30
   5  17   5    0.70    3.50
  -5  17  -5    3.40    3.00
   0 -18   5   29.30    5.10
   0  18   5   29.70    2.70
   0 -18   5   42.80    6.70
   0 -18  -5   38.90    5.00
   0 -18  -5   31.60    6.10
   0 -18   5   31.60    4.40
   0  18  -5   34.00    2.30
   1 -18   5    4.30    3.70
   1 -18   5    1.40    2.80
   1  18  -5    2.10    0.80
  -1 -18  -5    7.50    4.80
   1 -18   5   -2.90    2.80
  -1  18   5    3.20    2.00
   1 -18  -5   10.60    4.70
   1  18   5    2.70    2.30
  -1 -18   5   -0.70    2.70
   1 -18  -5    1.00    2.50
  -1 -18   5    1.70    1.90
   1 -18  -5   -1.30    2.40
   2 -18   5   24.90    4.90
   2 -18   5   20.80    4.20
  -2  18   5   23.90    3.40
  -2 -18  -5   14.70    6.00
   2 -18   5   20.90    4.50
  -2 -18   5   21.60    4.10
   2 -18  -5   17.90    3.50
   2 -18  -5   18.60    5.30
  -2  18  -5   22.40    3.00
   2 -18  -5   18.20    3.60
   2  18   5   19.30    3.50
   3 -18   5    3.50    4.30
   3 -18   5    0.80    4.20
   3 -18   5    4.60    3.50
  -3  18   5    7.70    2.90
   3 -18  -5    7.10    4.40
  -3 -18   5    5.60    3.80
   3  18   5    3.00    2.80
   3 -18  -5    4.70    3.80
  -3  18  -5    4.10    2.50
   3 -18  -5   -1.90    3.20
   4  18  -5    6.00    2.80
  -4  18   5   13.00    3.60
   4 -18   5   10.20    4.30
   4 -18   5    4.60    4.50
   4  18   5    5.20    3.20
   4 -18  -5    5.70    4.50
   4 -18  -5    5.60    4.90
  -4  18  -5    8.40    3.30
   4 -18  -5    7.80    3.80
   5 -18   5    5.70    4.80
  -5  18   5    6.00    4.10
   5  18  -5    0.10    3.20
   5 -18   5   -0.10    5.20
   5  18   5    1.20    3.70
  -5  18  -5   -0.40    3.40
   0 -19  -5    0.70    2.90
   0  19   5    1.10    1.40
   0 -19   5   -5.80    2.80
   0 -19   5   -3.00    2.50
   0  19  -5    0.90    1.10
   0 -19  -5   -7.80    4.90
   1  19  -5    8.80    1.10
   1 -19   5    5.00    4.60
  -1 -19  -5    4.90    5.40
   1 -19   5   10.10    3.60
   1 -19   5    8.50    3.50
  -1  19   5   11.30    2.40
  -1 -19   5    2.50    3.00
   1 -19  -5   11.40    5.40
   1 -19  -5    8.40    2.90
   1 -19  -5    7.00    3.10
  -1 -19   5   10.10    2.00
  -1  19  -5    8.80    1.90
  -2  19   5   19.00    3.40
   2 -19   5   16.60    4.70
   2 -19   5   19.20    4.50
   2 -19   5   12.50    5.10
  -2 -19   5   18.40    4.20
   2 -19  -5   25.40    5.50
   2 -19  -5   12.00    3.70
   2  19   5   16.60    3.40
   2 -19  -5   15.50    3.70
  -2  19  -5   18.10    3.00
   3 -19   5    7.90    4.00
  -3  19   5    2.00    3.20
   3 -19   5   -7.00    4.50
   3 -19   5    3.50    4.90
   3 -19  -5   -0.80    4.20
  -3  19  -5    2.60    2.40
  -3 -19   5    5.20    3.50
   3  19   5    3.30    3.10
   3 -19  -5   -2.50    3.70
   3 -19  -5    6.60    4.80
  -4  19   5   14.50    4.20
   4 -19   5   10.10    4.70
   4 -19  -5    1.10    4.20
  -4  19  -5    7.50    3.30
   4  19   5   10.60    3.90
   0  20  -5    6.10    1.30
   0  20   5    4.90    1.60
   0 -20   5    6.00    2.90
   0 -20  -5    7.70    3.50
   0 -20  -5    4.10    6.00
   0 -20   5   -0.90    3.10
  -1  20   5    5.50    2.30
  -1 -20  -5   11.50    3.90
   1 -20   5    0.60    3.70
   1 -20   5    8.80    3.80
   1 -20  -5    1.70    3.10
  -1  20  -5    2.80    1.70
  -1 -20   5    5.20    3.50
   1 -20  -5    4.40    3.40
   1 -20  -5   17.10    5.80
   2 -20   5    1.80    4.30
  -2  20   5    6.10    2.80
   2 -20   5    4.80    4.20
   2 -20  -5    0.90    3.80
   2  20   5    2.80    3.10
  -2 -20   5    8.30    3.90
   2 -20  -5    9.10    3.80
   2 -20  -5    6.70    6.00
  -3  20   5   17.80    4.00
   3 -20   5   14.70    4.60
   3 -20   5    4.80    5.40
  -3 -20   5    7.40    4.30
   3 -20  -5    4.20    4.90
  -3  20  -5    9.90    3.10
   3 -20  -5    1.40    6.60
   3  20   5    8.20    3.80
  -4  20   5   11.90    4.40
   4 -20   5    4.30    5.10
   4  20   5    7.60    4.10
  -4  20  -5   10.30    3.50
   0 -21   5   -0.80    3.60
   0 -21  -5   -1.60    3.80
  -1 -21  -5   12.20    4.20
   1 -21   5    8.20    4.30
   1 -21  -5   -0.20    3.70
  -1 -21   5    6.40    4.00
  -1  21  -5    5.50    2.00
   1 -21  -5    3.60    6.60
  -2  21   5    7.70    3.50
   2 -21   5   10.70    4.60
   2 -21   5   13.50    5.20
   2 -21  -5   15.60    7.30
   2  21   5   11.00    3.80
  -2  21  -5   10.70    2.70
   2 -21  -5    8.90    4.20
  -2 -21   5    4.40    4.40
   3 -21   5   46.90    7.60
  -3  21   5   36.60    4.90
   3 -21   5   49.50    8.20
   3 -21  -5   40.80    5.70
   3  21   5   42.80    6.40
  -3  21  -5   43.00    5.50
   3 -21  -5   27.70    5.90
   0 -22  -5   -0.40    4.30
   0 -22   5    0.20    4.20
   1 -22   5    0.20    4.80
  -1 -22  -5   -3.70    4.60
  -1 -22   5    6.20    4.80
   0   0  -6  134.49    5.00
   0   0   6  148.09    4.20
   0   0   6  146.69    5.20
   0   0  -6  148.09    4.20
  -1   0   6  428.66   12.30
   1   0   6  437.56   14.60
   1   0  -6  445.06   13.60
  -1   0  -6  458.15   12.40
   1   0   6  443.76   12.50
  -1   0  -6  451.55   14.60
  -1   0   6  484.35   12.60
  -2   0  -6  196.38    7.60
  -2   0   6  183.38    6.40
   2   0   6  195.38    7.60
   2   0   6  179.28    6.20
   2   0  -6  202.28    6.20
   2   0  -6  195.28    6.30
  -2   0  -6  184.98    6.10
  -2   0   6  178.68    6.20
   3   0   6    8.90    1.60
   3   0  -6    6.80    1.10
  -3   0   6    8.70    1.60
   3   0   6    6.80    1.60
   3   0  -6    7.90    1.40
  -3   0   6    7.80    1.30
  -3   0  -6    6.60    1.60
  -3   0  -6    6.90    1.30
  -4   0   6   -0.80    1.20
   4   0   6    0.40    1.50
   4   0  -6    0.40    1.00
  -4   0   6   -0.10    1.20
  -4   0  -6    0.20    1.30
   4   0   6    0.00    1.40
  -5   0  -6   44.40    4.80
   5   0   6   47.00    4.70
   5   0  -6   49.10    3.90
  -5   0   6   44.90    4.30
  -5   0  -6   50.29    4.10
  -5   0   6   44.00    4.00
   5   0  -6   43.70    3.40
   5   0   6   48.50    4.20
   6   0   6    2.20    2.90
  -6   0  -6    0.80    3.00
  -6   0  -6    1.30    2.20
   6   0   6    2.20    2.50
   6   0  -6   -0.90    1.80
   6   0  -6    2.30    2.10
  -6   0   6    0.20    2.00
  -7   0  -6   23.50    5.40
   7   0  -6   19.30    3.80
  -7   0  -6   27.00    4.10
  -7   0   6   25.10    4.10
   7   0   6   26.80    4.90
  -7   0   6   26.00    4.80
   7   0   6   25.60    4.60
   7   0  -6   29.50    4.60
   8   0   6    0.40    4.20
  -8   0  -6   10.30    3.90
   8   0  -6    8.30    3.40
  -8   0   6    7.80    5.00
  -8   0   6    5.00    3.90
  -9   0   6    0.50    4.90
   9   0  -6   16.50    4.90
  -9   0  -6   -1.50    5.00
   9   0   6    6.30    6.10
   0  -1   6  102.79    4.00
   0   1   6  104.69    4.00
   0  -1  -6  103.39    3.20
   0   1   6  102.29    3.10
   0   1  -6  100.49    3.90
   0  -1  -6   96.89    3.80
   0   1  -6  106.99    3.10
   0  -1   6  104.29    3.20
  -1   1   6  423.06   12.80
  -1   1   6  415.96   11.90
   1  -1   6  405.56   11.80
  -1  -1  -6  402.16   13.80
   1  -1   6  418.36   13.90
  -1  -1  -6  417.26   11.50
  -1  -1   6  484.35   11.90
  -1  -1   6  415.06   13.00
   1   1   6  410.96   13.90
  -1   1  -6  425.86   11.80
   1  -1  -6  477.55   12.00
   1  -1  -6  404.46   12.70
  -1   1  -6  413.76   13.70
  -1  -1   6  414.76   11.60
   1   1   6  408.56   11.60
  -2   1   6  154.28    5.50
   2   1  -6  156.68    5.50
   2  -1   6  160.88    6.60
   2  -1   6  146.49    5.40
  -2  -1  -6  161.88    6.70
   2   1  -6  170.18    5.30
  -2  -1  -6  159.98    5.10
  -2   1   6  154.08    5.20
   2   1   6  161.98    6.60
   2  -1  -6  146.59    5.10
  -2   1  -6  152.38    5.30
   2   1   6  154.28    5.20
   2  -1  -6  161.68    5.40
  -2  -1   6  152.18    5.60
  -2  -1   6  155.18    5.30
  -2   1  -6  155.28    6.50
  -3  -1  -6   73.09    3.40
  -3   1   6   75.29    3.50
   3   1  -6   77.79    3.60
   3   1  -6   78.89    3.50
   3  -1   6   72.49    4.40
  -3   1   6   74.59    3.70
   3  -1   6   74.09    3.80
  -3  -1  -6   77.79    4.70
  -3  -1   6   74.69    3.80
   3  -1  -6   76.49    3.70
  -3   1  -6   77.29    3.70
   3   1   6   77.29    4.60
  -3   1  -6   75.99    4.60
   3   1   6   75.99    3.70
   3  -1  -6   81.29    3.30
  -3  -1   6   74.59    3.60
  -4  -1  -6   34.50    2.70
   4   1  -6   32.30    2.80
   4  -1   6   27.70    3.40
  -4   1   6   32.00    3.00
   4   1  -6   36.50    2.70
  -4  -1  -6   33.20    3.90
  -4   1   6   31.60    3.00
  -4  -1   6   30.90    2.80
   4   1   6   36.20    3.80
  -4   1  -6   30.20    2.90
   4  -1  -6   35.60    2.90
   4   1   6   33.00    3.10
  -4  -1   6   34.60    3.10
  -4   1  -6   34.80    3.90
   4  -1  -6   36.40    2.50
   5  -1   6    2.50    2.00
  -5  -1  -6    5.70    2.70
   5   1  -6    2.30    1.70
  -5   1   6    4.90    2.00
  -5   1   6    2.50    2.00
  -5  -1  -6    3.50    1.90
   5   1  -6    3.20    1.60
   5  -1   6    2.40    1.90
   5   1   6    3.60    2.10
  -5  -1   6    1.00    1.90
   5  -1  -6    2.60    1.60
  -5   1  -6    3.00    2.40
  -5   1  -6    3.80    1.70
   5   1   6    5.90    2.30
   5  -1  -6    5.80    1.70
  -6   1   6   10.70    3.10
  -6  -1  -6    7.70    2.70
  -6  -1  -6    8.00    3.60
   6  -1   6   12.70    3.20
   6   1  -6    4.20    2.40
   6   1  -6   12.00    2.50
  -6   1   6    7.30    2.70
   6  -1   6    8.10    3.20
  -6   1  -6    5.70    3.50
  -6  -1   6   10.50    3.10
   6  -1  -6   12.10    2.50
   6   1   6   10.60    3.20
   6   1   6    7.60    2.90
   6  -1  -6    8.90    2.80
  -6  -1   6    8.20    2.50
  -6   1  -6    8.80    2.50
  -7   1   6   15.90    4.00
  -7  -1  -6   14.00    3.50
  -7   1   6   11.60    3.30
   7   1  -6   13.90    3.60
   7   1  -6   17.30    3.20
  -7  -1  -6    9.40    4.50
   7  -1   6   12.00    4.10
   7  -1   6   13.30    3.90
  -7  -1   6   15.20    4.30
   7   1   6    4.30    3.40
   7   1   6   11.60    4.10
  -7   1  -6   19.10    5.30
  -7   1  -6    9.90    3.30
  -7  -1   6   12.90    3.60
   7  -1  -6   15.80    3.80
  -8   1   6   -5.00    4.10
  -8  -1  -6    4.50    3.70
   8  -1   6   -5.90    4.00
  -8   1   6   12.90    4.20
   8  -1  -6    2.90    3.40
  -8  -1   6    4.00    3.90
  -8   1  -6   10.80    5.40
  -8   1  -6    1.40    3.80
  -8  -1   6   -7.50    4.90
   8   1   6    7.20    4.50
  -9  -1  -6   15.00    5.20
   9  -1   6   32.90    6.80
   9   1  -6   29.80    6.20
  -9   1   6   15.60    5.50
   9  -1  -6   21.70    5.00
  -9  -1   6    4.40    6.80
   9   1   6   25.30    6.90
  -9   1  -6   25.10    5.60
  -9  -1   6   16.40    5.50
   0  -2   6  181.18    6.20
   0   2   6  172.78    5.00
   0  -2  -6  164.58    5.10
   0  -2  -6  168.98    6.10
   0   2   6  174.78    6.10
   0  -2   6  181.58    5.10
   0   2  -6  180.38    5.00
   0   2  -6  169.78    6.00
  -1  -2  -6  372.66   10.10
   1   2  -6  360.76   10.30
   1  -2   6  378.76   12.40
  -1  -2  -6  381.06   12.50
   1  -2   6  356.76   10.60
  -1   2   6  364.56   10.70
  -1  -2   6  388.66   10.20
   1   2   6  358.56   10.20
   1   2   6  371.26   12.50
   1  -2  -6  404.96   10.70
  -1   2  -6  367.26   12.30
  -1   2  -6  376.26   10.60
  -1  -2   6  360.46   11.70
  -1  -2   6  367.96   11.70
  -2   2   6  108.69    4.30
   2   2  -6  113.39    4.30
  -2  -2  -6  106.39    3.70
   2   2  -6  127.79    4.00
   2  -2   6  115.09    5.20
   2  -2   6  105.19    4.30
  -2  -2   6  109.79    4.50
  -2   2  -6  114.69    5.10
   2  -2  -6  116.39    4.30
   2   2   6  102.39    3.90
  -2   2  -6  112.29    4.20
  -2  -2   6  112.89    4.00
  -3  -2  -6  189.28    6.40
   3  -2   6  189.08    8.10
   3   2  -6  203.28    6.50
   3   2  -6  192.38    7.10
  -3   2   6  195.58    6.70
  -3  -2  -6  186.38    8.30
   3  -2   6  184.78    7.00
  -3   2   6  179.28    6.90
  -3   2  -6  192.08    6.80
   3   2   6  195.58    8.40
  -3  -2   6  180.78    6.60
   3  -2  -6  197.58    6.50
   3   2   6  186.48    6.60
  -3  -2   6  186.18    7.40
  -3   2  -6  195.58    8.10
   3  -2  -6  193.58    6.90
  -4  -2  -6   14.60    2.70
   4  -2   6   14.00    2.50
   4   2  -6   15.00    2.20
   4   2  -6   14.00    2.00
   4  -2   6    9.50    2.00
  -4  -2  -6    9.40    1.60
  -4   2   6   11.00    1.80
  -4   2   6   14.50    2.10
   4   2   6   11.00    2.00
   4  -2  -6   13.80    2.20
  -4   2  -6    8.60    1.70
  -4  -2   6   15.10    2.20
  -4  -2   6   12.90    2.20
  -4   2  -6   12.20    2.50
   4  -2  -6   10.30    1.70
   4   2   6   14.30    2.70
  -5   2   6    9.00    2.30
  -5   2   6    7.40    2.20
   5  -2   6    9.80    2.70
  -5  -2  -6    8.90    1.90
   5   2  -6    9.10    1.90
  -5  -2  -6    8.10    3.10
   5  -2   6    9.10    2.30
   5   2  -6    8.20    1.90
   5   2   6    9.70    2.30
  -5   2  -6    8.60    2.00
   5   2   6    7.20    2.50
  -5  -2   6    8.60    2.10
   5  -2  -6    5.60    1.60
  -5  -2   6    9.20    2.60
  -5   2  -6   10.50    2.80
   5  -2  -6    9.50    2.20
   6  -2   6   16.10    3.30
   6   2  -6   13.70    2.70
  -6  -2  -6   17.40    2.80
   6  -2   6   22.50    4.00
  -6  -2  -6   17.90    4.40
  -6   2   6   19.80    3.20
  -6  -2   6   18.40    3.00
  -6  -2   6   16.80    3.70
  -6   2  -6   17.10    3.20
   6  -2  -6   14.00    2.90
   6  -2  -6   17.60    2.60
   6   2   6   14.60    3.30
  -6   2  -6   22.80    4.20
   6   2   6   15.90    3.30
  -7   2   6    7.20    3.40
  -7  -2  -6    6.40    2.90
   7  -2   6    8.10    3.50
  -7  -2  -6   -0.80    4.30
   7  -2   6    7.70    4.00
   7   2  -6    6.50    2.90
  -7   2   6    5.90    3.30
   7   2  -6    7.90    3.00
  -7  -2   6    7.40    3.40
   7   2   6    9.00    3.70
   7  -2  -6    8.30    3.50
  -7  -2   6    7.00    3.90
   7  -2  -6    8.90    2.90
   7   2   6    6.50    3.40
  -7   2  -6    4.80    4.60
  -7   2  -6    6.70    3.10
  -8  -2  -6   -0.40    3.50
  -8   2   6    2.40    4.10
   8  -2   6    3.20    4.60
  -8   2   6   -0.20    4.60
   8   2  -6   11.40    3.80
   8   2   6    4.40    4.40
  -8   2  -6   -1.80    3.70
  -8   2  -6    1.80    6.00
  -8  -2   6   10.50    5.00
   8  -2  -6   -1.90    3.20
  -8  -2   6    8.00    4.00
   8   2   6    8.80    4.80
  -9  -2  -6   14.50    5.20
  -9   2   6    1.40    5.30
   9   2  -6   15.60    5.70
   9  -2   6   13.40    5.90
  -9  -2   6    3.40    7.20
   9   2   6    7.20    6.00
  -9  -2   6   14.20    5.50
   9  -2  -6   25.60    5.30
  -9   2  -6   19.00    5.30
   0   3  -6  153.98    5.40
   0   3   6  146.49    4.50
   0  -3  -6  130.99    4.50
   0   3   6  159.98    5.50
   0  -3   6  154.08    4.60
   0  -3   6  162.08    5.70
   0   3  -6  162.38    4.50
   0  -3  -6  151.78    5.60
  -1  -3  -6  169.38    6.60
   1   3  -6  172.18    5.00
  -1   3   6  160.08    5.40
   1  -3   6  167.68    6.40
   1  -3   6  153.78    5.30
  -1  -3  -6  168.98    4.70
  -1  -3   6  176.38    4.80
   1   3   6  163.68    4.80
  -1  -3   6  162.08    5.80
   1   3   6  162.28    6.50
  -1  -3   6  164.58    5.80
  -1   3  -6  168.08    5.30
   1  -3  -6  170.08    5.40
  -1   3  -6  168.18    6.30
   2   3  -6   94.19    3.90
   2  -3   6   86.69    3.90
   2  -3   6   97.79    4.60
  -2  -3  -6   90.19    4.80
  -2  -3  -6   90.99    3.10
  -2   3   6   88.69    3.90
   2   3   6   83.59    3.30
   2  -3  -6   95.09    3.90
  -2  -3   6   94.09    3.50
  -2  -3   6   90.69    4.10
   2   3   6   97.09    4.80
  -2  -3   6   85.39    3.10
  -2   3  -6   93.59    4.40
  -2   3  -6   92.59    3.80
  -3  -3  -6  152.28    5.20
   3  -3   6  149.99    6.90
   3   3  -6  160.78    6.20
  -3   3   6  157.28    5.30
  -3   3   6  142.99    5.90
  -3  -3  -6  151.78    7.30
   3  -3   6  147.19    6.10
   3   3  -6  161.88    5.40
  -3  -3   6  150.58    5.50
   3   3   6  150.88    7.10
   3  -3  -6  149.69    5.90
  -3   3  -6  156.58    5.90
  -3   3  -6  153.78    6.80
  -3  -3   6  150.18    6.40
   3   3   6  144.49    5.50
  -4  -3  -6  107.39    4.50
  -4   3   6  102.19    5.20
   4  -3   6  102.39    5.40
   4   3  -6  114.89    5.30
   4  -3   6  105.79    6.00
  -4   3   6  108.79    4.70
   4   3  -6  107.89    4.60
  -4  -3  -6  107.79    6.50
  -4  -3   6  103.49    4.80
   4  -3  -6  115.09    4.60
   4   3   6  103.79    4.90
   4   3   6  106.29    6.20
   4  -3  -6  104.29    5.20
  -4   3  -6  113.69    5.20
  -4  -3   6  102.39    5.70
  -4   3  -6  106.29    6.10
   5  -3   6   16.30    2.80
  -5   3   6   18.00    2.50
  -5  -3  -6   15.80    2.30
   5  -3   6   17.80    3.50
  -5  -3  -6   11.60    2.90
  -5   3   6   15.30    2.50
   5   3  -6   19.30    3.00
   5   3  -6   16.40    2.30
  -5  -3   6   18.80    3.20
   5   3   6   10.20    2.60
  -5   3  -6   19.60    3.40
   5  -3  -6   16.40    2.50
  -5  -3   6   14.80    2.50
  -5   3  -6   17.20    2.60
   5  -3  -6   13.20    2.40
   5   3   6   16.50    2.60
  -6  -3  -6   16.80    2.80
   6  -3   6   16.00    3.20
  -6   3   6   14.90    3.00
  -6  -3  -6   12.50    4.20
   6   3  -6   21.90    3.60
   6  -3   6   20.30    3.60
  -6   3   6   11.10    2.90
   6   3  -6   18.40    2.90
  -6  -3   6   13.40    3.40
   6  -3  -6   14.50    2.70
  -6   3  -6   22.60    4.20
   6  -3  -6   17.90    3.30
   6   3   6   15.50    3.20
  -6  -3   6   17.60    2.90
  -6   3  -6   18.50    3.20
  -7   3   6   34.60    5.90
  -7   3   6   22.80    4.10
   7   3  -6   37.90    5.10
   7   3  -6   37.30    5.10
   7  -3   6   20.90    4.50
   7  -3   6   20.90    4.90
  -7  -3  -6   20.50    5.70
  -7   3  -6   25.00    4.30
  -7  -3   6   27.30    5.10
  -7  -3   6   24.70    4.00
  -7   3  -6   21.70    5.40
   7   3   6   30.70    5.30
   7   3   6   28.50    4.50
   7  -3  -6   19.00    3.20
   7  -3  -6   22.80    4.50
  -8   3   6   -3.30    4.60
  -8   3   6   -3.70    4.10
   8   3  -6   -6.50    3.60
   8   3  -6    0.20    3.90
  -8  -3  -6   -6.50    3.40
  -8  -3   6    0.60    5.40
   8   3   6    4.10    4.40
   8  -3  -6   -3.90    3.20
  -8  -3   6    7.50    4.00
  -8   3  -6   -5.60    3.70
  -8   3  -6   -3.40    5.50
   8   3   6    2.40    4.60
   0   4   6   13.30    1.30
   0  -4   6   13.00    1.50
   0   4   6   15.20    1.10
   0   4  -6   13.30    0.90
   0   4   6   11.80    0.90
   0   4  -6   14.00    1.40
   0  -4   6   12.50    1.10
   0  -4  -6   13.10    1.60
  -1   4   6   10.80    1.40
   1   4  -6   12.20    0.90
  -1  -4  -6   14.30    0.80
   1  -4   6   10.60    1.30
  -1   4   6   10.90    0.80
   1  -4   6   14.00    1.80
  -1  -4  -6   11.90    1.80
  -1   4  -6   10.90    1.60
   1  -4  -6   12.40    1.10
   1   4   6   11.00    0.80
  -1   4  -6   13.20    1.30
   1   4   6   12.20    1.70
  -1  -4   6   10.50    1.40
  -1  -4   6   12.00    1.40
  -1  -4   6   12.50    0.80
   1  -4  -6   13.40    1.30
   2  -4   6   40.40    2.60
   2  -4   6   41.70    3.00
  -2   4   6   42.30    2.60
   2   4  -6   44.30    2.50
  -2  -4  -6   43.00    1.70
   2   4   6   43.00    3.20
  -2  -4   6   42.40    2.10
  -2   4  -6   44.00    2.50
   2  -4  -6   43.80    2.60
   2   4   6   42.80    2.00
  -2  -4   6   40.80    2.70
  -2   4  -6   37.70    2.90
  -2  -4   6   43.60    1.80
  -3  -4  -6   20.00    3.20
  -3  -4  -6   23.40    1.70
   3  -4   6   28.80    2.90
  -3   4   6   22.20    2.40
   3   4  -6   29.90    2.00
   3  -4   6   26.00    2.70
   3   4  -6   27.80    2.40
  -3  -4   6   27.30    2.70
  -3  -4   6   23.90    2.10
   3   4   6   24.70    2.20
  -3   4  -6   27.80    3.00
  -3   4  -6   28.70    2.40
   3  -4  -6   26.60    2.60
   3   4   6   22.20    2.70
  -4  -4  -6   33.40    4.30
   4  -4   6   38.40    3.50
   4  -4   6   39.90    3.90
   4   4  -6   35.70    2.70
   4   4  -6   45.60    3.30
  -4   4   6   38.20    2.60
  -4  -4  -6   36.90    2.60
   4   4   6   37.10    3.00
   4  -4  -6   42.00    2.50
   4  -4  -6   36.40    3.50
  -4  -4   6   40.70    3.80
  -4  -4   6   38.30    2.90
   4   4   6   35.40    3.90
  -5  -4  -6   46.80    5.40
   5  -4   6   42.90    4.70
   5   4  -6   37.00    3.80
  -5   4   6   41.80    3.50
   5  -4   6   40.60    4.10
  -5  -4  -6   40.60    3.20
   5   4  -6   40.70    3.40
  -5   4   6   43.00    3.90
   5   4   6   41.40    4.40
   5  -4  -6   45.70    3.20
  -5  -4   6   41.90    3.60
  -5  -4   6   45.80    4.70
  -5   4  -6   41.70    4.90
  -5   4  -6   43.40    4.00
   5  -4  -6   35.30    4.00
  -6   4   6   20.90    3.20
  -6   4   6   25.50    3.90
   6   4  -6   28.70    4.40
  -6  -4  -6   20.20    2.90
   6  -4   6   23.40    3.70
   6   4  -6   26.70    3.80
  -6  -4  -6   22.10    4.20
   6  -4   6   32.60    4.80
   6  -4  -6   23.80    3.80
  -6  -4   6   28.70    4.00
  -6   4  -6   34.50    4.80
  -6   4  -6   32.00    4.40
   6  -4  -6   28.20    3.60
  -6  -4   6   22.90    4.20
   6   4   6   25.60    4.20
   6   4   6   19.00    3.30
  -7   4   6    1.50    3.40
   7   4  -6    2.50    2.70
  -7  -4  -6   -2.60    4.50
   7  -4   6    2.80    3.90
   7  -4   6    1.30    3.60
  -7   4   6    7.40    3.30
  -7  -4  -6    1.30    2.80
  -7   4  -6    5.80    4.70
  -7  -4   6    3.30    4.10
   7  -4  -6    1.00    3.60
   7   4   6    4.50    3.40
  -7   4  -6    1.80    2.90
   7  -4  -6   -3.80    2.50
   7   4   6   -0.20    2.90
   8  -4   6    6.90    5.10
  -8  -4  -6    4.40    3.60
   8   4  -6    4.20    3.60
  -8   4   6    2.80    4.50
  -8   4   6   10.90    4.50
   8  -4  -6    8.70    3.40
  -8  -4   6   -5.10    5.40
  -8   4  -6   -2.00    3.90
  -8   4  -6   -7.10    5.60
  -8  -4   6    7.30    4.10
   8   4   6    5.10    4.50
   8   4   6    0.60    4.30
   0  -5   6   42.30    1.90
   0  -5  -6   42.60    2.60
   0   5   6   41.80    1.90
   0   5  -6   43.20    1.70
   0   5   6   39.60    1.70
   0  -5   6   43.20    2.50
   0   5   6   41.70    2.30
   0   5  -6   41.00    2.30
  -1  -5  -6  146.19    4.40
   1  -5   6  154.08    6.20
  -1  -5  -6  155.58    6.50
   1  -5   6  139.99    5.20
   1   5  -6  159.68    4.60
  -1   5   6  147.89    5.30
   1  -5  -6  161.48    5.20
  -1  -5   6  158.98    4.50
   1  -5  -6  156.18    5.30
  -1  -5   6  153.98    5.90
  -1   5  -6  155.58    5.20
   1   5   6  151.18    4.40
   1   5   6  157.98    6.30
  -1  -5   6  150.38    5.80
  -1   5  -6  155.38    5.90
  -2   5   6   28.80    2.30
   2  -5   6   32.00    2.40
   2  -5   6   36.00    2.80
  -2  -5  -6   32.70    1.40
   2   5  -6   33.50    2.30
  -2  -5  -6   32.40    3.00
   2   5   6   32.60    2.90
  -2  -5   6   32.40    1.50
  -2   5  -6   34.40    2.60
   2  -5  -6   31.30    2.30
  -2   5  -6   33.80    2.30
  -2  -5   6   34.00    2.60
  -2  -5   6   33.40    1.80
   2   5   6   29.50    1.60
   3  -5   6   72.19    4.30
  -3  -5  -6   69.59    2.80
   3   5  -6   72.09    3.90
  -3   5   6   70.49    4.00
  -3  -5  -6   76.09    5.00
   3  -5   6   73.29    4.50
  -3  -5   6   72.09    3.30
  -3  -5   6   64.89    2.80
  -3   5  -6   83.09    4.00
   3  -5  -6   73.69    4.00
   3   5   6   71.09    3.30
   3   5   6   79.39    4.90
  -3  -5   6   75.69    4.40
  -3   5  -6   74.09    4.40
  -4   5   6   36.40    3.50
   4   5  -6   48.60    3.60
   4  -5   6   44.90    3.90
  -4  -5  -6   45.00    4.60
   4   5  -6   46.90    2.90
  -4   5   6   46.40    2.60
   4  -5   6   47.50    4.10
  -4  -5  -6   47.50    2.70
   4  -5  -6   45.80    2.60
  -4   5  -6   50.19    3.70
   4  -5  -6   44.10    3.70
  -4  -5   6   43.80    4.20
  -4  -5   6   45.20    3.10
   4   5   6   45.10    3.20
   4   5   6   51.29    4.40
  -5  -5  -6   -3.10    2.60
  -5   5   6    2.80    1.80
   5   5  -6    4.80    1.80
   5  -5   6    2.00    2.10
   5  -5   6    2.50    2.00
   5   5  -6    1.80    1.50
  -5  -5  -6    1.40    1.40
  -5   5   6    2.30    1.70
  -5  -5   6   -0.30    1.60
   5  -5  -6    2.40    1.40
   5  -5  -6    3.90    2.00
   5   5   6    1.80    2.10
   5   5   6    3.00    1.90
  -5  -5   6    3.70    2.50
  -5   5  -6    3.80    1.80
  -5   5  -6    1.80    2.60
  -6   5   6   13.30    2.90
   6   5  -6   10.60    2.60
   6   5  -6   11.60    2.50
   6  -5   6   17.90    3.70
   6  -5   6    9.10    3.00
  -6   5   6    9.80    2.60
  -6  -5  -6   17.40    4.60
  -6  -5   6   10.80    3.80
  -6   5  -6   14.00    3.00
   6  -5  -6   13.70    2.60
  -6   5  -6   11.90    4.10
   6  -5  -6   10.50    3.30
   6   5   6    9.30    2.90
  -6  -5   6   12.30    2.80
   6   5   6   10.00    2.90
  -7   5   6   -0.20    2.80
   7   5  -6   -4.60    2.70
  -7   5   6   -4.60    2.90
   7  -5   6    4.30    3.80
   7   5  -6    5.30    2.80
  -7  -5  -6    4.30    4.30
  -7  -5  -6    2.30    2.60
  -7  -5   6    0.80    3.00
   7   5   6   -3.30    3.20
  -7   5  -6   -1.00    4.70
   7  -5  -6   -5.00    2.40
  -7  -5   6   -4.30    3.80
  -7   5  -6    3.60    2.90
   7   5   6    1.10    3.00
  -8   5   6    0.00    4.50
   8   5  -6   10.40    3.90
  -8   5   6    8.10    4.50
   8  -5   6    0.10    4.80
   8   5  -6    5.10    3.80
  -8  -5  -6    5.70    3.40
  -8  -5   6   22.70    6.10
   8   5   6   12.00    4.50
  -8   5  -6    0.50    4.00
  -8   5  -6    3.20    6.30
   8   5   6    3.70    4.50
  -8  -5   6    7.20    4.20
   0   6  -6   50.19    2.70
   0   6   6   50.29    2.60
   0  -6  -6   50.69    3.00
   0   6   6   51.29    2.20
   0   6   6   43.90    1.90
   0  -6   6   48.40    2.20
   0   6  -6   53.59    2.10
   0  -6   6   53.29    2.90
   1  -6   6   43.80    2.50
   1   6  -6   51.69    1.90
  -1   6   6   46.80    2.10
  -1  -6  -6   50.49    3.40
   1  -6   6   50.89    3.20
  -1   6   6   45.80    2.50
  -1   6  -6   49.50    2.80
   1   6   6   48.90    3.10
  -1  -6   6   47.50    3.00
   1  -6  -6   49.70    2.50
  -1  -6   6   52.99    1.90
   1  -6  -6   51.19    2.50
   1   6   6   49.10    1.70
  -1   6  -6   51.89    2.50
  -1  -6   6   50.49    2.80
   2   6  -6   77.89    3.80
  -2  -6  -6   75.99    2.30
   2  -6   6   69.19    4.10
  -2   6   6   72.59    3.70
   2  -6   6   68.79    3.70
  -2  -6   6   78.09    2.50
  -2  -6   6   81.49    2.90
  -2   6  -6   76.19    3.60
   2   6   6   75.19    4.30
  -2   6  -6   75.09    3.90
  -2  -6   6   74.99    4.10
   2  -6  -6   74.39    3.60
   2   6   6   67.49    2.70
  -3  -6  -6   83.79    5.50
  -3  -6  -6   83.09    2.90
  -3   6   6   80.59    4.40
   3  -6   6   87.79    5.10
   3  -6   6   85.19    4.60
   3   6  -6   87.89    4.40
  -3  -6   6   81.69    3.60
   3   6   6   80.59    3.50
  -3  -6   6   78.99    4.90
  -3  -6   6   78.49    3.10
  -3   6  -6   83.89    4.30
  -3   6  -6   84.39    4.60
   3   6   6   83.69    5.10
  -4   6   6   10.10    2.10
   4   6  -6   12.60    2.20
   4  -6   6   12.10    2.30
  -4  -6  -6   13.60    1.70
   4   6  -6   16.00    1.80
  -4  -6  -6    5.20    2.30
  -4   6   6    9.60    1.60
   4  -6   6    9.30    2.20
  -4   6  -6   13.80    2.70
   4  -6  -6   15.00    1.80
  -4  -6   6   10.90    1.80
   4   6   6   11.60    2.60
  -4  -6   6    9.90    2.40
  -4   6  -6   13.20    2.30
   4   6   6    9.60    1.60
   4  -6  -6   10.90    2.40
   5  -6   6    7.00    2.30
   5  -6   6   14.50    2.90
  -5  -6  -6    8.10    1.70
  -5   6   6    8.90    2.20
   5   6  -6    9.70    2.40
   5   6  -6    8.60    1.80
  -5  -6  -6    8.80    2.90
   5  -6  -6    9.40    1.70
  -5  -6   6   10.10    3.00
   5   6   6   10.70    2.20
   5   6   6   10.00    2.70
  -5   6  -6   13.20    3.10
  -5  -6   6    8.60    2.10
   5  -6  -6    9.00    2.70
  -5   6  -6    8.90    2.30
  -6  -6  -6   12.90    4.20
   6  -6   6    9.80    3.50
   6   6  -6   10.50    2.80
  -6   6   6   10.50    3.10
   6  -6   6    9.10    3.00
   6   6  -6   10.00    2.40
  -6   6   6   12.40    2.50
  -6  -6  -6    7.00    2.20
  -6   6  -6    7.70    2.30
   6  -6  -6    9.20    3.10
   6  -6  -6    9.60    2.10
  -6   6  -6   19.80    3.90
   6   6   6    8.60    3.00
  -6  -6   6    7.60    2.50
  -6  -6   6   12.80    4.00
   6   6   6   11.10    2.90
  -7   6   6    5.50    3.20
  -7   6   6    9.20    3.50
   7   6  -6   11.50    3.50
   7  -6   6   11.90    4.10
  -7  -6  -6    6.00    2.90
   7   6  -6    8.80    2.90
   7   6   6    6.80    3.60
  -7   6  -6   15.80    4.80
   7   6   6   10.50    3.70
   7  -6  -6   11.10    2.90
  -7  -6   6    9.70    4.30
  -7   6  -6    8.00    3.30
  -7  -6   6   10.20    3.30
   8  -6   6   -1.90    4.70
  -8   6   6   -2.60    4.20
   8   6  -6    5.00    3.70
   8   6  -6    4.90    3.80
  -8  -6  -6    2.20    3.30
  -8  -6   6   -3.30    4.10
  -8   6  -6   17.40    6.10
   8   6   6    6.30    4.10
  -8   6  -6   -2.20    3.90
   0  -7   6   25.40    2.20
   0   7   6   23.80    1.90
   0  -7   6   23.20    1.70
   0   7  -6   23.70    1.40
   0  -7  -6   22.90    2.40
   0  -7  -6   26.40    1.50
   0   7   6   23.80    1.60
  -1  -7  -6    6.50    1.60
  -1   7   6    5.40    1.10
   1  -7   6    6.10    1.20
  -1   7   6    5.20    0.80
   1   7  -6    6.40    0.70
   1  -7   6    6.80    1.50
   1  -7  -6    5.10    1.20
  -1  -7   6    7.80    1.40
   1   7   6    4.20    0.50
   1   7   6    4.70    1.30
  -1  -7   6    6.30    0.90
  -1   7  -6    5.20    1.10
  -1   7  -6    5.80    1.00
   1   7   6    6.90    0.90
  -1  -7   6    5.70    1.40
   1  -7  -6    5.00    1.10
   2   7  -6   55.89    3.30
   2  -7   6   55.39    3.70
  -2  -7  -6   56.89    4.20
  -2  -7  -6   55.19    1.80
  -2   7   6   49.30    3.20
   2  -7   6   53.59    3.40
  -2  -7   6   54.99    2.00
  -2   7  -6   53.49    3.40
  -2   7  -6   54.19    3.10
   2  -7  -6   51.89    2.50
   2  -7  -6   54.89    3.20
   2  -7  -6   54.09    2.40
   2   7   6   48.90    2.10
  -2  -7   6   61.29    2.40
   2   7   6   51.29    3.70
  -2  -7   6   54.79    3.60
  -3  -7  -6   11.00    1.00
   3  -7   6   10.40    2.00
  -3   7   6   11.70    2.10
   3  -7   6   15.80    2.60
  -3  -7  -6    7.90    2.20
   3   7  -6   14.80    2.20
  -3   7  -6   13.00    2.10
   3   7   6    8.20    1.70
   3   7   6   10.80    1.60
   3  -7  -6   12.20    2.20
  -3   7  -6   14.20    2.10
  -3  -7   6   13.40    2.50
  -3  -7   6   10.90    1.20
  -3  -7   6   13.90    1.70
  -4  -7  -6   30.90    2.00
  -4   7   6   30.00    1.90
   4   7  -6   33.20    3.20
   4  -7   6   29.50    3.80
  -4   7   6   28.20    3.10
  -4  -7  -6   22.10    3.90
   4  -7   6   36.50    3.80
   4   7   6   31.10    3.70
  -4  -7   6   31.30    4.20
   4   7   6   28.70    2.50
   4  -7  -6   27.70    3.40
  -4   7  -6   32.50    3.40
  -4   7  -6   36.70    3.70
  -4  -7   6   27.50    2.10
  -4  -7   6   29.70    2.70
   5   7  -6   23.90    3.50
  -5  -7  -6   19.40    4.00
  -5   7   6   20.40    2.50
  -5  -7  -6   26.90    2.60
   5  -7   6   27.30    3.90
   5  -7   6   24.50    3.90
  -5  -7   6   25.50    3.30
   5   7   6   26.30    4.10
   5   7   6   23.40    3.10
  -5  -7   6   29.70    4.60
   5  -7  -6   25.50    3.50
  -5   7  -6   25.00    3.90
   5  -7  -6   20.20    2.60
  -6  -7  -6   15.90    2.40
   6   7  -6   13.90    2.30
   6  -7   6   12.90    3.50
  -6   7   6   16.90    2.40
  -6  -7  -6   12.10    4.20
   6  -7   6   18.50    3.90
  -6   7   6   10.70    2.80
   6   7  -6   14.20    3.30
  -6   7  -6   12.60    2.90
  -6   7  -6   18.50    3.80
  -6  -7   6   15.20    4.10
   6   7   6   18.60    3.90
   6  -7  -6   14.90    3.60
   6   7   6   13.20    2.80
  -7   7   6   42.70    5.70
   7  -7   6   31.50    5.30
  -7  -7  -6   27.00    3.40
   7   7  -6   30.40    4.60
   7   7  -6   30.20    3.60
  -7   7  -6   24.80    4.00
  -7  -7   6   36.80    5.40
  -7  -7   6   24.00    6.00
  -7   7  -6   49.80    7.40
   7   7   6   26.10    3.70
   7  -7  -6   27.20    4.40
   7   7   6   15.40    4.30
   8   7  -6    0.20    3.30
  -8  -7  -6    2.90    3.40
   8  -7   6   -1.30    4.60
   8   7  -6   10.00    4.40
  -8   7   6   -4.60    4.40
  -8  -7   6   -1.80    3.90
   8   7   6    1.90    3.90
   8  -7  -6    0.40    3.70
  -8   7  -6    0.30    4.20
   0  -8  -6   62.59    3.80
   0  -8  -6   71.69    2.70
   0   8   6   57.69    2.70
   0   8  -6   61.89    2.50
   0  -8   6   63.39    3.50
   0   8   6   59.29    3.20
   0  -8   6   63.49    3.60
   0  -8   6   57.29    2.80
  -1   8   6   20.70    2.00
  -1   8   6   20.50    1.50
   1   8  -6   23.30    1.20
   1  -8   6   24.00    2.50
  -1  -8  -6   25.90    3.10
   1  -8   6   18.50    2.10
   1   8   6   22.30    1.30
   1   8   6   19.90    2.20
  -1  -8   6   24.20    2.50
   1  -8  -6   24.10    2.00
  -1   8  -6   23.50    1.90
   1   8   6   22.10    1.00
   1  -8  -6   23.40    2.30
  -1  -8   6   21.50    1.40
  -1   8  -6   20.10    2.00
  -1  -8   6   21.80    2.20
  -2   8   6   43.60    3.10
   2   8  -6   48.50    3.10
  -2  -8  -6   48.90    4.20
   2  -8   6   43.60    3.30
   2  -8   6   47.90    3.60
  -2  -8   6   50.19    2.10
   2   8   6   43.30    3.40
  -2  -8   6   43.90    3.60
  -2  -8   6   44.70    1.80
   2  -8  -6   45.70    2.40
   2   8   6   41.50    1.80
  -2   8  -6   50.99    3.10
   2  -8  -6   44.80    2.50
  -2   8  -6   45.80    3.00
   2  -8  -6   45.60    3.10
   3   8  -6  113.29    5.80
  -3  -8  -6  115.59    3.30
   3  -8   6  106.59    5.40
  -3  -8  -6  102.89    6.80
  -3   8   6  106.09    5.50
   3  -8   6  115.89    6.20
   3  -8  -6  116.79    4.20
  -3  -8   6  112.09    3.60
   3   8   6  109.49    3.90
   3  -8  -6  115.99    5.50
  -3  -8   6  105.09    6.00
   3  -8  -6  112.69    4.50
  -3  -8   6  112.39    4.20
  -3   8  -6  116.69    5.30
  -4   8   6   35.30    3.60
  -4   8   6   32.40    1.90
   4   8  -6   31.40    3.30
  -4  -8  -6   34.40    4.80
  -4  -8  -6   34.00    1.80
   4  -8   6   32.90    4.10
   4  -8   6   32.10    4.00
   4  -8  -6   31.90    3.70
  -4  -8   6   33.90    2.00
  -4   8  -6   31.70    3.70
   4  -8  -6   31.50    2.50
   4   8   6   34.90    2.50
  -4  -8   6   27.90    4.30
   4   8   6   25.30    3.60
  -4  -8   6   32.70    2.70
  -4   8  -6   34.00    3.50
   5  -8   6   20.10    3.50
   5   8  -6   22.60    3.80
  -5   8   6   20.50    3.10
  -5   8   6   24.20    2.20
  -5  -8  -6   22.00    2.30
   5  -8   6   25.80    4.30
  -5  -8  -6   15.00    3.60
   5   8   6   23.30    3.00
  -5   8  -6   17.70    2.80
  -5   8  -6   19.00    3.30
  -5  -8   6   16.10    2.50
   5  -8  -6   18.80    2.80
  -5  -8   6   15.60    2.20
  -5  -8   6   18.50    4.40
   5   8   6   11.90    2.90
   5  -8  -6   23.70    3.80
   6  -8   6    5.60    3.60
   6   8  -6    2.90    2.50
  -6  -8  -6    8.60    4.30
  -6   8   6    0.90    1.90
   6   8  -6    5.40    1.90
  -6  -8  -6    2.60    1.90
  -6   8   6    2.00    2.50
  -6  -8   6    5.80    4.20
   6  -8  -6    1.70    2.00
  -6  -8   6    5.10    2.30
   6  -8  -6   -1.30    2.90
   6   8   6    0.20    2.70
  -6   8  -6    5.60    2.30
  -7   8   6    1.30    2.60
  -7  -8  -6    4.20    2.50
   7   8  -6    6.70    2.70
  -7   8   6   10.50    3.50
   7  -8   6    5.60    3.70
   7   8  -6    4.30    3.10
  -7  -8   6   12.40    3.20
  -7   8  -6    4.80    3.60
  -7  -8   6    2.60    5.10
   7  -8  -6    6.00    2.80
   7   8   6   -4.30    3.40
   7   8   6    6.90    3.10
  -7   8  -6   18.40    5.00
  -8   8   6   -4.90    4.00
   8   8  -6    2.80    4.30
   8  -8   6    8.00    5.30
  -8  -8  -6    2.10    3.40
   8   8  -6    7.90    3.50
  -8  -8   6    0.30    4.10
  -8   8  -6   -1.40    4.00
   8   8   6   -7.50    4.10
   0  -9  -6    3.00    1.50
   0   9  -6    2.70    0.70
   0   9   6    1.30    0.90
   0   9   6    1.60    0.80
   0  -9  -6    2.10    0.80
   0  -9   6    0.20    1.10
   0  -9   6    1.30    0.90
   0  -9   6    2.70    1.30
  -1   9   6   30.90    2.40
  -1  -9  -6   29.90    3.60
   1   9  -6   33.70    1.40
   1  -9   6   27.50    2.50
   1  -9   6   30.30    2.90
  -1   9   6   32.30    2.00
   1   9   6   31.70    1.60
   1   9   6   31.50    1.20
  -1   9  -6   34.20    2.50
  -1  -9   6   31.20    3.00
   1   9   6   31.00    2.70
   1  -9  -6   35.90    2.80
  -1   9  -6   33.50    2.30
  -1  -9   6   28.00    2.60
   1  -9  -6   36.80    2.40
  -1  -9   6   29.50    1.80
   2   9  -6    3.10    1.20
  -2  -9  -6    2.50    2.00
   2  -9   6    1.70    1.50
   2  -9   6    4.20    1.50
  -2   9   6    4.40    1.40
  -2  -9   6    3.50    0.70
  -2   9  -6    1.90    1.20
  -2   9  -6    4.20    1.40
  -2  -9   6    3.60    0.80
   2  -9  -6    2.90    1.40
   2   9   6    1.30    1.30
   2  -9  -6    2.90    1.20
  -2  -9   6    5.20    1.70
   2  -9  -6    2.60    1.00
   3  -9   6  203.38    9.10
   3   9  -6  209.68    8.50
   3  -9   6  195.58    8.20
  -3  -9  -6  204.08    9.90
   3  -9  -6  207.08    7.00
  -3   9  -6  209.58    8.10
   3  -9  -6  199.88    7.20
  -3   9  -6  201.08    8.30
  -3  -9   6  201.38    6.50
  -3  -9   6  207.68    5.90
   3   9   6  203.88    9.10
   3   9   6  193.18    6.00
  -3  -9   6  198.58    9.10
   3  -9  -6  202.48    8.10
  -4  -9  -6   10.20    3.60
   4  -9   6    9.40    2.70
   4   9  -6   11.10    2.20
  -4  -9  -6   10.40    1.10
  -4   9   6    8.10    2.10
  -4   9  -6   11.10    2.50
   4  -9  -6   10.90    2.60
  -4   9  -6    9.90    2.40
  -4  -9   6   10.20    1.70
   4   9   6   10.30    1.40
  -4  -9   6    8.70    3.00
  -4  -9   6   12.40    1.40
   4   9   6   14.60    2.90
   4  -9  -6   11.10    1.80
   5  -9   6    7.70    2.90
  -5  -9  -6    2.60    1.20
  -5  -9  -6    1.30    3.50
  -5   9   6    5.30    2.50
  -5   9   6    4.10    1.30
   5  -9   6    0.40    2.50
  -5   9  -6    4.50    2.70
  -5  -9   6    4.10    1.80
   5  -9  -6    1.40    2.60
  -5   9  -6    3.50    2.30
   5   9   6    4.70    1.80
  -5  -9   6    4.60    3.10
  -5  -9   6    1.40    1.20
   5   9   6    1.30    2.30
   5  -9  -6    5.00    1.80
  -6   9   6   25.40    4.10
   6   9  -6   32.60    4.90
  -6  -9  -6   23.40    2.90
   6  -9   6   28.60    4.70
   6  -9   6   20.00    4.30
  -6  -9  -6   13.00    4.50
  -6   9   6   29.90    3.00
  -6   9  -6   21.00    3.40
   6  -9  -6   23.40    3.50
   6   9   6   25.10    3.60
  -6  -9   6   26.00    5.00
   6  -9  -6   17.60    3.80
  -6  -9   6   27.60    4.20
  -6   9  -6   28.00    4.20
  -6  -9   6   22.90    2.50
   6   9   6   16.20    3.70
  -7   9   6    5.40    2.40
  -7   9   6    2.00    3.50
   7  -9   6   -2.20    3.30
   7   9  -6    5.80    3.70
   7   9   6    2.30    2.80
   7   9   6    4.10    3.40
  -7   9  -6    7.00    4.40
  -7   9  -6    6.60    3.60
  -7  -9   6    7.10    3.40
  -8  -9  -6    8.30    3.50
  -8   9   6    0.90    3.90
   8   9  -6    5.40    4.70
   8  -9   6   -4.60    5.10
  -8   9  -6    0.70    5.80
  -8   9  -6    2.10    4.30
   8   9   6    8.40    4.80
   0  10  -6   22.20    1.50
   0 -10   6   21.60    2.60
   0 -10  -6   23.40    1.80
   0 -10   6   19.40    2.10
   0  10   6   22.50    1.80
   0  10   6   18.80    2.00
   0 -10   6   22.10    2.50
   0 -10  -6   20.30    3.10
   1 -10   6   17.20    2.50
   1  10  -6   14.60    1.00
  -1 -10  -6   11.50    2.40
   1 -10   6   17.10    2.50
  -1  10   6   14.70    1.90
   1  10   6   12.70    2.10
   1  10   6   12.70    0.80
  -1 -10   6   12.10    1.50
  -1 -10   6   11.70    2.20
   1 -10  -6   16.90    2.60
  -1  10  -6   12.60    2.00
   1 -10  -6   12.30    1.70
  -1 -10   6   12.10    1.90
  -1  10  -6   14.80    1.80
   1  10   6   11.90    1.20
  -2 -10  -6   13.40    2.90
   2 -10   6   17.50    2.70
  -2  10   6   18.20    2.40
   2  10  -6   18.70    2.40
   2 -10   6   16.30    2.60
  -2 -10   6   20.40    1.40
  -2  10  -6   19.10    2.40
  -2 -10   6   15.70    1.40
   2 -10  -6   15.80    1.90
  -2 -10   6   11.60    2.30
  -2  10  -6   19.10    2.30
   2  10   6   20.50    2.60
   2 -10  -6   15.50    2.20
   2 -10  -6   15.10    2.10
  -3  10   6   59.59    4.10
   3 -10   6   58.59    4.60
   3 -10   6   62.89    4.80
  -3 -10  -6   59.99    5.80
   3  10  -6   65.19    4.30
   3 -10  -6   60.19    4.50
   3  10   6   63.69    4.60
  -3 -10   6   61.89    2.30
  -3 -10   6   62.29    5.00
  -3  10  -6   64.19    4.10
  -3  10  -6   57.79    3.90
   3 -10  -6   63.39    3.30
  -3 -10   6   63.19    2.90
   3 -10  -6   54.29    3.30
   4  10  -6    1.60    1.70
   4 -10   6   -1.70    2.10
  -4 -10  -6    0.80    0.50
  -4 -10  -6    0.10    2.90
  -4  10   6   -0.50    1.70
   4 -10   6   -1.90    2.10
   4 -10  -6    2.50    1.40
  -4 -10   6    1.10    0.70
   4 -10  -6    0.70    1.30
  -4 -10   6   -1.60    1.20
   4  10   6    0.90    0.90
   4  10   6    4.50    1.90
  -4 -10   6    1.00    2.70
  -4  10  -6    2.30    1.90
  -4  10  -6   -0.80    1.70
  -5  10   6   -0.70    2.00
   5  10  -6    0.00    2.00
   5 -10   6    4.30    2.60
  -5 -10  -6    4.30    3.40
  -5 -10  -6   -0.70    0.90
   5 -10   6    2.90    2.80
   5  10   6    2.80    2.40
   5  10   6    0.10    1.30
  -5  10  -6   -1.20    2.40
  -5 -10   6   -0.20    1.10
   5 -10  -6   -2.40    2.60
  -5  10  -6   -2.20    2.00
   5 -10  -6   -2.00    1.70
  -5 -10   6    2.80    1.80
  -5 -10   6    1.00    3.50
   6 -10   6   16.60    3.90
  -6  10   6   12.50    2.00
  -6  10   6   12.40    3.30
  -6 -10  -6   12.50    1.80
   6  10  -6   11.30    3.40
  -6 -10   6   15.20    2.80
  -6  10  -6   16.60    3.60
   6  10   6   15.70    3.70
  -6  10  -6   11.80    3.60
   6 -10  -6   14.10    2.70
  -6 -10   6   15.70    5.30
   6  10   6   10.30    2.20
   7 -10   6   -2.50    4.00
  -7  10   6   -2.40    3.80
   7  10  -6    1.50    3.80
  -7  10   6    0.50    2.20
  -7 -10  -6    0.00    2.20
  -7 -10   6    3.60    2.30
  -7 -10   6   -3.10    3.00
   7 -10  -6    6.70    2.90
   7  10   6    1.40    3.50
   7  10   6   -2.70    2.60
  -7  10  -6    1.20    3.50
  -7  10  -6   -3.00    4.10
   8  10  -6   16.20    5.30
   8 -10   6   19.40    6.10
  -8  10  -6   13.20    6.10
   8  10   6    8.30    4.70
  -8 -10   6    4.30    4.10
   0 -11   6   -1.10    1.00
   0  11   6   -0.50    0.80
   0 -11   6   -1.00    1.20
   0 -11  -6   -1.10    0.90
   0  11  -6    0.50    0.70
   0  11   6    0.90    1.10
   0 -11  -6    1.60    1.80
   1 -11   6    6.90    1.80
   1 -11   6    6.70    1.80
   1  11  -6    7.20    0.90
   1 -11   6    5.40    1.70
  -1 -11  -6    7.00    2.40
  -1  11   6    6.00    1.50
   1 -11  -6    5.70    1.90
  -1 -11   6    5.70    1.20
   1 -11  -6    7.50    1.50
  -1 -11   6    6.70    1.70
  -1 -11   6    4.80    1.90
  -1  11  -6    8.80    1.40
   1  11   6    6.60    0.90
   1 -11  -6    6.20    1.50
   1  11   6    4.80    0.50
   1  11   6    6.70    1.70
   2  11  -6   47.70    3.50
  -2 -11  -6   49.00    5.10
   2 -11   6   46.10    3.80
  -2  11   6   38.30    3.30
  -2  11  -6   44.30    3.30
   2 -11  -6   42.50    3.30
   2 -11  -6   41.00    2.80
   2  11   6   51.19    3.90
  -2  11  -6   45.70    3.20
  -2 -11   6   40.80    2.10
  -2 -11   6   39.70    4.20
  -3 -11  -6    3.30    2.80
   3  11  -6    4.30    1.50
  -3  11   6    7.10    2.00
   3 -11   6    5.50    2.30
  -3 -11   6    4.10    0.80
  -3 -11   6    5.20    1.10
  -3 -11   6    2.90    2.10
   3  11   6    4.10    1.80
  -3  11  -6    2.30    1.60
   3 -11  -6    2.60    2.20
   3 -11  -6    3.00    1.50
   3 -11  -6    3.20    1.40
  -3  11  -6    2.20    1.60
   4 -11   6   30.60    4.20
  -4 -11  -6   27.40    5.20
   4  11  -6   33.80    3.90
  -4  11   6   27.60    4.00
   4 -11   6   34.50    4.60
  -4  11  -6   39.10    3.80
  -4 -11   6   32.80    2.60
  -4 -11   6   28.00    1.60
  -4  11  -6   32.60    3.90
   4  11   6   24.70    3.90
   4 -11  -6   33.80    4.70
   4 -11  -6   32.50    2.90
   4 -11  -6   29.00    3.10
  -4 -11   6   30.10    4.80
   5  11  -6   15.90    3.20
  -5 -11  -6   11.70    4.80
   5 -11   6   12.30    3.50
   5 -11   6   16.00    3.70
  -5  11   6   12.40    3.00
  -5 -11  -6   12.80    1.20
   5  11   6   12.20    1.50
  -5 -11   6   11.50    2.10
  -5  11  -6   10.10    2.90
  -5  11  -6   16.30    3.20
   5 -11  -6   12.70    2.40
  -5 -11   6   11.90    1.60
  -5 -11   6   11.80    4.20
   5 -11  -6   12.00    3.60
   5  11   6   10.40    3.00
   5 -11  -6   11.50    1.90
  -6 -11  -6    1.00    1.30
   6  11  -6    2.20    2.80
  -6  11   6    6.00    3.40
  -6 -11   6    3.30    1.60
   6 -11  -6    4.10    2.60
   6  11   6    3.20    2.80
  -6 -11   6    4.30    2.30
  -6  11  -6    1.70    2.80
   6  11   6    2.80    1.80
  -6  11  -6    1.40    3.40
   7  11  -6   -6.20    3.40
  -7  11   6   -7.20    3.80
   7 -11   6   -5.40    4.30
  -7 -11  -6    1.40    1.90
  -7  11  -6    2.10    3.60
  -7 -11   6    1.00    2.20
   7  11   6   -2.80    3.40
  -7  11  -6   -2.80    4.40
   0 -12   6    3.20    1.80
   0  12   6    6.90    1.40
   0  12  -6    6.00    1.00
   0 -12  -6    5.90    2.40
   0 -12   6    7.90    1.80
   0 -12  -6    6.70    1.30
   0  12   6    6.40    1.20
   0 -12   6    6.40    1.60
   1 -12   6    6.90    1.90
   1 -12   6    7.90    2.00
   1 -12   6    6.90    2.00
  -1  12   6    8.10    1.60
   1  12  -6    6.60    0.90
  -1 -12  -6    6.00    2.60
   1  12   6    7.20    1.80
   1  12   6    5.90    0.70
  -1 -12   6    7.50    1.30
  -1  12  -6    9.80    1.60
   1 -12  -6    8.90    1.70
   1  12   6    9.00    1.30
   1 -12  -6    9.00    2.30
   1 -12  -6    8.10    1.60
  -1 -12   6    7.50    2.30
  -1 -12   6    8.90    1.90
   2 -12   6   23.40    3.00
  -2 -12  -6   25.40    4.30
   2 -12   6   22.20    3.10
  -2  12   6   25.00    2.90
   2 -12  -6   16.60    2.40
   2  12   6   20.30    3.10
  -2 -12   6   19.90    1.70
   2 -12  -6   21.50    3.00
   2 -12  -6   20.80    3.20
  -2  12  -6   21.90    2.60
  -2  12  -6   17.70    2.70
  -2 -12   6   16.80    3.00
  -3  12   6   15.60    2.60
   3 -12   6   16.70    3.10
   3 -12   6   19.70    3.30
   3  12  -6   23.00    3.40
  -3 -12  -6   15.20    3.80
   3 -12  -6   18.30    3.10
  -3  12  -6   17.50    3.00
  -3 -12   6   16.20    3.70
   3  12   6   21.10    3.40
   3 -12  -6   19.00    2.90
  -3 -12   6   16.40    1.70
  -3 -12   6   17.10    1.50
   3 -12  -6   16.80    2.70
  -3  12  -6   12.70    2.20
   4  12  -6   21.10    3.20
   4 -12   6   20.50    3.90
   4 -12   6   16.10    3.60
  -4 -12  -6   23.70    5.10
   4 -12  -6   17.60    3.50
   4 -12  -6   25.40    3.20
  -4 -12   6   15.60    2.30
   4 -12  -6   20.60    3.10
  -4  12  -6   23.20    3.20
  -4  12  -6   19.90    3.10
  -4 -12   6   21.80    4.50
  -4 -12   6   22.10    1.50
   4  12   6   24.40    4.00
  -5 -12  -6    9.80    4.90
  -5  12   6   20.50    3.60
   5 -12   6   16.80    4.40
   5 -12   6   11.70    3.90
   5  12  -6   12.80    3.10
  -5 -12   6   10.40    1.40
   5 -12  -6   12.90    2.40
  -5  12  -6   16.90    3.10
   5  12   6   17.60    3.50
   5 -12  -6   12.30    3.90
  -5 -12   6   16.20    2.20
   5 -12  -6   15.90    2.70
  -5 -12   6   19.80    4.50
  -5  12  -6   12.70    2.70
  -6  12   6    6.90    4.00
  -6 -12  -6    3.30    1.00
   6  12  -6    5.90    3.00
   6 -12   6    6.20    3.80
   6  12   6    4.70    3.00
   6 -12  -6    1.00    2.10
  -6 -12   6    0.70    2.40
  -6  12  -6    3.30    3.20
  -6 -12   6    1.00    1.30
   6  12   6    2.80    1.50
  -6  12  -6    4.10    3.80
   6 -12  -6    5.10    2.80
  -7  12   6    1.40    3.70
   7  12  -6   15.00    4.50
  -7 -12   6    2.60    3.00
  -7  12  -6   12.10    4.80
  -7  12  -6    6.90    3.70
   7  12   6   13.00    4.30
   0  13   6    0.30    1.10
   0 -13   6    2.10    1.90
   0 -13  -6   -1.10    1.10
   0 -13  -6   -1.90    2.20
   0  13   6    1.10    1.20
   0  13  -6    0.00    0.80
   0 -13   6   -0.50    1.30
   0 -13   6    2.50    1.60
   1 -13   6    0.60    1.60
  -1 -13  -6    3.90    2.70
  -1  13   6    1.60    1.40
   1 -13   6    0.70    1.90
   1 -13   6    2.80    1.70
   1  13  -6    2.60    0.60
  -1 -13   6    3.20    1.80
   1  13   6    0.20    1.30
   1  13   6    2.20    0.90
   1 -13  -6    1.30    1.50
  -1 -13   6    0.70    1.30
   1  13   6    1.80    0.50
   1 -13  -6    3.90    1.50
  -1  13  -6    2.50    1.20
  -1 -13   6    1.00    2.10
   1 -13  -6    4.10    2.50
  -2 -13  -6    0.80    3.10
  -2  13   6    4.50    1.80
   2 -13   6    5.80    2.30
   2 -13   6   -0.60    1.80
  -2 -13   6    5.80    1.90
  -2  13  -6    5.00    1.70
  -2 -13   6    2.80    1.10
   2  13   6    6.90    2.00
   2 -13  -6    3.20    1.60
   2 -13  -6    7.10    2.40
  -2 -13   6    5.50    2.50
   2 -13  -6    2.50    1.90
   3 -13   6   77.39    5.90
   3  13  -6   73.89    5.10
  -3 -13  -6   87.29    7.70
   3 -13   6   75.29    5.80
  -3  13   6   73.59    5.00
  -3  13  -6   73.89    4.80
   3 -13  -6   61.09    4.40
  -3 -13   6   73.19    2.80
   3 -13  -6   84.99    5.60
   3  13   6   68.69    5.40
  -3  13  -6   79.89    4.80
  -3 -13   6   61.69    6.70
  -3 -13   6   74.19    3.00
   3 -13  -6   73.59    4.70
   4  13  -6   22.50    3.90
  -4 -13  -6   30.10    5.60
   4 -13   6   24.30    4.00
  -4  13   6   25.20    3.70
   4 -13   6   35.00    5.10
  -4  13  -6   24.20    3.40
  -4  13  -6   26.10    3.90
   4 -13  -6   22.20    3.50
   4  13   6   35.00    4.40
  -4 -13   6   23.00    2.20
   4 -13  -6   14.90    3.60
   4 -13  -6   26.50    3.60
  -4 -13   6   22.30    4.60
  -4 -13   6   22.80    1.70
   5 -13   6    8.80    4.20
  -5  13   6   11.80    3.50
   5  13  -6   10.80    3.00
   5 -13  -6   16.70    2.70
   5 -13  -6   11.80    2.70
   5  13   6   16.50    3.20
  -5 -13   6   15.10    2.00
   5 -13  -6   11.40    4.50
  -5  13  -6   12.80    2.90
  -5 -13   6   12.20    1.50
  -5  13  -6   12.00    3.40
   6 -13   6    2.50    4.10
  -6  13   6    5.80    4.00
   6  13  -6    9.00    3.70
  -6 -13   6    4.90    1.20
   6 -13  -6    5.80    2.90
  -6 -13   6    1.10    2.20
   6  13   6    4.30    3.30
  -6  13  -6   13.90    3.70
  -6  13  -6    6.50    3.20
   6 -13  -6    8.80    2.90
[truncated: 957,720 more chars]
