# Supplementary material for: Crystal structure of (S)-2-[(3S,8S,9S,10R,13S,14S,17R)-3-hy­droxy-10,13-dimethyl-2,3,4,7,8,9,10,11,12,13,14,15,16,17-tetra­deca­hydro-1H-cyclo­penta[a]phenanthren-17-yl]-N-meth­oxy-N-methyl­pro­pan­amide (Fernholz Weinreb amide)
Source: Acta Crystallogr E Crystallogr Commun. 2015 Feb 18;71(Pt 3):275–7. doi: 10.1107/S2056989015001747 (PMC4350737; doi:10.1107/S2056989015001747)
Supplement: Supplementary file 2 [file e-71-00275-Isup2.hkl]

#
# h,k,l, Fc-squared, Fo-squared, sigma(Fo-squared), status flag
#
data_I
_shelx_title ' alex in P2(1)2(1)2(1)'
_shelx_refln_list_code          4
_shelx_F_calc_maximum      531.61
_exptl_crystal_F_000      1712.00
_reflns_d_resolution_high  0.8392

loop_
 _space_group_symop_operation_xyz
 'x, y, z'
 '-x+1/2, -y, z+1/2'
 '-x, y+1/2, -z+1/2'
 'x+1/2, -y+1/2, -z'

_cell_length_a     7.7256
_cell_length_b    19.0030
_cell_length_c    29.8162
_cell_angle_alpha  90.000
_cell_angle_beta   90.000
_cell_angle_gamma  90.000

_shelx_F_squared_multiplier     1.000

loop_
 _refln_index_h
 _refln_index_k
 _refln_index_l
 _refln_F_squared_calc
 _refln_F_squared_meas
 _refln_F_squared_sigma
 _refln_observed_status
   2   0   0      42900.07      41916.41       594.42 o
   4   0   0       1134.06       1409.28        50.46 o
   6   0   0       4132.53       4301.80       111.98 o
   8   0   0        284.33        275.96        88.26 o
   1   1   0       2440.50       2233.92        31.83 o
   2   1   0        155.35        144.27         9.88 o
   3   1   0         30.72         36.25         9.88 o
   4   1   0       3376.36       3556.67        57.76 o
   5   1   0          0.64          3.60        18.40 o
   6   1   0        767.68        795.93        43.77 o
   7   1   0          2.34        -29.64        29.87 o
   8   1   0        229.42        183.75        74.40 o
   9   1   0          1.02        107.59        75.00 o
   1   2   0      39807.62      38922.61       385.14 o
   2   2   0       3626.60       3282.38        43.81 o
   3   2   0        690.36        693.48        22.38 o
   4   2   0       5868.70       6014.01        82.49 o
   5   2   0       2606.81       2605.62        54.22 o
   6   2   0       1201.36       1285.96        48.90 o
   7   2   0       5500.18       5565.45       117.78 o
   8   2   0         67.52         80.17        46.37 o
   9   2   0        419.76        510.74        85.71 o
   1   3   0       2705.92       2479.21        32.34 o
   2   3   0       4593.66       4470.90        55.91 o
   3   3   0       2445.18       2415.30        40.57 o
   4   3   0       1282.53       1368.17        34.61 o
   5   3   0        278.25        315.82        25.84 o
   6   3   0         65.77         70.63        24.29 o
   7   3   0         32.83         -1.91        30.24 o
   8   3   0        110.78         92.66        44.73 o
   9   3   0         51.57        186.52        68.83 o
   0   4   0     282611.41     277130.12      3853.35 o
   1   4   0      14567.66      14380.44       176.82 o
   2   4   0       9408.50       9276.26       112.13 o
   3   4   0       2235.45       2203.72        38.43 o
   4   4   0       1509.79       1662.85        39.67 o
   5   4   0        232.62        214.86        21.01 o
   6   4   0       2613.51       2708.30        63.26 o
   7   4   0       1503.71       1445.58        60.10 o
   8   4   0         41.05        150.25        50.93 o
   9   4   0        275.17        348.09        74.96 o
   1   5   0       1239.69       1124.00        26.98 o
   2   5   0        734.75        690.95        19.95 o
   3   5   0       1640.03       1609.99        32.38 o
   4   5   0        646.09        623.60        27.02 o
   5   5   0       1378.75       1365.35        40.91 o
   6   5   0         34.26         12.09        23.10 o
   7   5   0        915.95        962.88        48.43 o
   8   5   0          4.35         31.69        56.08 o
   0   6   0      61761.01      65611.21       913.89 o
   1   6   0      10232.51      10643.60       149.74 o
   2   6   0        706.10        703.48        20.03 o
   3   6   0       2230.17       2368.67        39.42 o
   4   6   0         81.99         96.71        15.71 o
   5   6   0         69.64         83.08        19.06 o
   6   6   0        357.58        418.68        52.57 o
   7   6   0       2316.65       2210.83        84.47 o
   8   6   0        155.27        193.54        62.56 o
   1   7   0         26.89         47.10         9.45 o
   2   7   0          2.90         -2.41        10.77 o
   3   7   0       3062.42       3130.38        51.44 o
   4   7   0         15.61         19.41        13.23 o
   5   7   0        463.59        452.94        28.49 o
   6   7   0         11.56          8.39        23.54 o
   7   7   0        372.08        382.98        40.39 o
   8   7   0         12.22         11.88        50.04 o
   0   8   0       7170.82       8187.09       129.83 o
   1   8   0       1080.16       1086.38        29.57 o
   2   8   0       1142.42        995.23        33.34 o
   3   8   0       1274.64       1250.35        36.87 o
   4   8   0       4282.48       4302.27        64.20 o
   5   8   0        219.97        244.69        23.25 o
   6   8   0       2068.73       1971.63        54.92 o
   7   8   0       1715.84       1828.46        74.60 o
   8   8   0         27.43         -8.93        48.38 o
   1   9   0        369.90        397.31        21.85 o
   2   9   0         53.96         40.46        13.23 o
   3   9   0        411.07        393.15        26.52 o
   4   9   0        781.47        775.84        32.80 o
   5   9   0       3060.18       3037.30        57.38 o
   6   9   0        365.70        332.27        28.59 o
   7   9   0        145.57        225.63        41.76 o
   8   9   0         14.23         45.56        66.19 o
   0  10   0       3536.26       4109.25        77.41 o
   1  10   0       2606.89       2843.11        58.21 o
   2  10   0       3553.96       3796.72        69.45 o
   3  10   0          1.01         12.67        18.72 o
   4  10   0         67.02         91.85        14.22 o
   5  10   0          4.44         39.38        17.55 o
   6  10   0       2942.75       2990.73        65.80 o
   7  10   0        486.66        511.46        42.19 o
   8  10   0        285.26        279.60        92.62 o
   1  11   0       4751.46       4997.72        81.42 o
   2  11   0        548.95        569.03        41.67 o
   3  11   0       1121.50       1115.14        60.28 o
   4  11   0        826.13        806.11        47.31 o
   5  11   0        136.80        137.97        19.95 o
   6  11   0       1630.92       1549.07        81.20 o
   7  11   0        139.92        186.42        41.92 o
   8  11   0        143.16        -16.89       132.28 o
   0  12   0       5146.51       6736.86       117.78 o
   1  12   0        463.77        525.52        33.77 o
   2  12   0         25.13         49.35        19.38 o
   3  12   0         34.26         82.27        21.59 o
   4  12   0          0.50         24.88        46.72 o
   5  12   0          2.56         69.47        28.13 o
   6  12   0         12.52         38.12        31.27 o
   7  12   0         78.69        103.29        43.58 o
   1  13   0        126.92        142.55        15.18 o
   2  13   0        140.04        153.43        24.17 o
   3  13   0         16.83          5.99        22.07 o
   4  13   0       1024.32       1027.74        73.98 o
   5  13   0        101.22        112.17        66.62 o
   6  13   0          2.69         52.59        42.15 o
   7  13   0         10.66         71.46        65.44 o
   0  14   0       5075.26       6057.59       111.89 o
   1  14   0        101.59        114.39        20.99 o
   2  14   0          9.54         57.58        24.76 o
   3  14   0        404.20        460.62        39.95 o
   4  14   0        187.25        185.69        56.56 o
   5  14   0        259.61        323.47        43.92 o
   6  14   0        325.44        263.50        51.59 o
   7  14   0        105.14        183.42       105.59 o
   1  15   0        194.48        243.42        25.68 o
   2  15   0        537.91        583.73        38.59 o
   3  15   0        147.75        127.21        31.22 o
   4  15   0       1889.23       1794.31        73.13 o
   5  15   0        788.60        706.88        57.75 o
   6  15   0       1079.23        826.50       123.83 o
   0  16   0       1110.16       1467.09        96.19 o
   1  16   0        244.42        295.07        29.31 o
   2  16   0        198.51        259.48        31.45 o
   3  16   0       1014.41       1076.08        65.60 o
   4  16   0         19.87         60.60        37.99 o
   5  16   0         44.91         85.20        48.34 o
   6  16   0        319.77        177.68        94.77 o
   1  17   0        805.97        796.63        50.84 o
   2  17   0        755.40        851.85        69.09 o
   3  17   0          2.21         36.54        37.88 o
   4  17   0         92.37        113.74        43.22 o
   5  17   0        431.47        472.20        60.62 o
   6  17   0        181.28         25.33       118.20 o
   0  18   0         11.78        112.12        27.62 o
   1  18   0        346.79        272.44        35.87 o
   2  18   0         25.22         50.78        32.54 o
   3  18   0        537.25        600.43        54.86 o
   4  18   0          0.21         39.61        47.42 o
   5  18   0        356.52        329.53       111.17 o
   1  19   0        964.09        879.68        53.68 o
   2  19   0          0.01         13.36        40.60 o
   3  19   0         43.89         47.96        45.96 o
   4  19   0        257.50        221.30        64.52 o
   0  20   0        762.73        807.16        81.73 o
   1  20   0       1028.45       1020.72        80.43 o
   2  20   0        296.43        273.45        64.12 o
   3  20   0         12.67        -23.75        52.40 o
   4  20   0         15.79         41.33        87.25 o
   1  21   0        161.02        238.88        80.58 o
   2  21   0          8.79         73.80        50.51 o
   3  21   0          0.68         37.92        68.56 o
   0  22   0        604.09        582.58       140.72 o
   1  22   0         65.83         47.97        87.29 o
   2  22   0          0.23         11.51        76.34 o
   1   0   1       3895.01       3620.46        52.65 o
   2   0   1      13131.11      12057.67       145.36 o
   3   0   1       3917.66       3872.88        55.33 o
   4   0   1       1395.37       1398.32        35.05 o
   5   0   1         96.48        136.10        20.19 o
   6   0   1      10532.01      10594.99       150.04 o
   7   0   1        681.23        667.67        43.05 o
   8   0   1        143.55        149.01        45.74 o
   9   0   1        709.05        729.75        88.29 o
  -9   1   1         19.61         -4.09        75.13 o
  -8   1   1         34.39        -19.72        42.35 o
  -7   1   1       1074.73       1076.98        53.85 o
  -6   1   1        583.18        548.70        33.87 o
  -5   1   1        996.20        963.41        36.75 o
  -4   1   1       1717.24       1760.03        39.02 o
  -3   1   1       1291.80       1275.97        28.56 o
  -2   1   1       8813.51       8213.42       106.28 o
  -1   1   1        301.81        268.37         9.67 o
   1   1   1        302.22        269.17        10.03 o
   2   1   1       8814.38       8260.39        92.74 o
   3   1   1       1292.78       1242.13        28.43 o
   4   1   1       1717.33       1681.62        38.62 o
   5   1   1        996.45        958.09        42.03 o
   6   1   1        584.36        580.94        34.51 o
   7   1   1       1074.50       1147.43        55.89 o
   8   1   1         34.43         31.00        47.64 o
   9   1   1         19.77         20.60        75.56 o
  -9   2   1        258.40        292.84        78.79 o
  -8   2   1         42.57        155.10        49.22 o
  -7   2   1         25.40        -35.83        35.83 o
  -6   2   1       1167.51       1110.24        50.27 o
  -5   2   1       3384.65       3344.83        61.20 o
  -4   2   1       3287.75       3392.03        56.18 o
  -3   2   1       2798.78       2831.59        44.44 o
  -2   2   1       4248.59       3986.01        50.89 o
  -1   2   1     103180.07      99158.40      1038.08 o
   0   2   1       4078.41       3919.89        73.12 o
   1   2   1     103189.87      98816.83      1041.32 o
   2   2   1       4245.29       3968.39        50.80 o
   3   2   1       2800.16       2795.30        44.41 o
   4   2   1       3285.67       3366.74        56.20 o
   5   2   1       3384.77       3256.90        61.24 o
   6   2   1       1167.21       1114.84        46.28 o
   7   2   1         25.41         79.98        32.74 o
   8   2   1         42.52         70.49        44.16 o
   9   2   1        258.08        269.14        89.47 o
  -9   3   1        308.22        258.09        69.37 o
  -8   3   1         69.31         52.47        43.30 o
  -7   3   1        716.34        757.59        43.51 o
  -6   3   1          0.10          3.08        26.71 o
  -5   3   1        143.99        182.13        22.21 o
  -4   3   1         25.75         21.45        13.96 o
  -3   3   1       3057.70       3121.40        47.62 o
  -2   3   1        842.75        760.74        18.54 o
  -1   3   1        416.82        366.40        10.49 o
   0   3   1         52.24         53.00         4.63 o
   1   3   1        416.94        357.05         8.25 o
   2   3   1        842.96        779.64        18.72 o
   3   3   1       3056.75       3079.35        47.51 o
   4   3   1         25.74         38.85        12.94 o
   5   3   1        143.85        189.77        23.84 o
   6   3   1          0.10         17.16        23.50 o
   7   3   1        715.22        780.80        43.54 o
   8   3   1         69.42        143.32        47.17 o
   9   3   1        308.70        320.58       116.54 o
  -9   4   1         29.17        -32.45        70.50 o
  -8   4   1         84.12        149.45        59.07 o
  -7   4   1        606.72        640.31        42.05 o
  -6   4   1       5019.41       4928.61        95.23 o
  -5   4   1        644.52        682.16        33.24 o
  -4   4   1        543.95        491.58        25.60 o
  -3   4   1       3600.13       3568.87        52.08 o
  -2   4   1       2712.28       2453.01        38.92 o
  -1   4   1       1097.89       1098.30        23.85 o
   0   4   1      47386.35      47106.40       493.95 o
   1   4   1       1096.25       1108.78        17.22 o
   2   4   1       2712.04       2434.31        35.77 o
   3   4   1       3601.73       3541.02        52.09 o
   4   4   1        543.67        454.92        23.28 o
   5   4   1        644.19        747.87        33.80 o
   6   4   1       5025.82       4857.40        87.49 o
   7   4   1        607.12        585.94        40.24 o
   8   4   1         83.65        160.99        44.73 o
   9   4   1         29.22        140.33        70.61 o
  -8   5   1        214.36        164.21        45.67 o
  -7   5   1        364.14        383.26        37.59 o
  -6   5   1       1534.37       1527.69        53.28 o
  -5   5   1        342.06        378.57        25.10 o
  -4   5   1       4762.01       4893.75        70.60 o
  -3   5   1       2410.53       2428.03        41.77 o
  -2   5   1        348.23        356.65        13.19 o
  -1   5   1       3040.89       2794.44        54.41 o
   0   5   1        134.48        123.58         9.69 o
   1   5   1       3039.92       2793.20        39.30 o
   2   5   1        348.30        350.91        15.34 o
   3   5   1       2410.80       2321.81        40.02 o
   4   5   1       4762.94       4825.30        70.77 o
   5   5   1        341.94        343.36        24.28 o
   6   5   1       1532.36       1426.01        54.60 o
   7   5   1        364.23        432.99        37.56 o
   8   5   1        214.71        220.46        58.39 o
  -8   6   1        169.85        248.41        54.97 o
  -7   6   1        330.59        308.97        49.63 o
  -6   6   1       3560.60       3565.31        81.23 o
  -5   6   1       1606.23       1513.66        49.57 o
  -4   6   1        572.85        566.35        25.33 o
  -3   6   1        357.19        305.20        16.78 o
  -2   6   1       3566.87       3495.82        58.58 o
  -1   6   1       1965.07       1980.67        41.26 o
   0   6   1      26024.03      25934.36       282.18 o
   1   6   1       1966.24       1986.52        29.23 o
   2   6   1       3565.06       3477.12        45.76 o
   3   6   1        356.92        310.09        16.97 o
   4   6   1        573.38        590.18        26.12 o
   5   6   1       1605.01       1506.26        42.74 o
   6   6   1       3562.45       3601.43        74.59 o
   7   6   1        330.90        323.32        48.88 o
   8   6   1        169.72        183.23        47.45 o
  -8   7   1         22.13        138.99        56.13 o
  -7   7   1        378.34        400.49        39.20 o
  -6   7   1       1695.09       1734.11        70.28 o
  -5   7   1         12.19          8.09        20.66 o
  -4   7   1       1264.67       1253.05        32.80 o
  -3   7   1        217.74        254.56        15.49 o
  -2   7   1        770.79        777.31        26.66 o
  -1   7   1       1157.40        978.60        29.87 o
   0   7   1         52.27         68.89         7.67 o
   1   7   1       1157.48        992.58        21.71 o
   2   7   1        770.60        803.54        32.10 o
   3   7   1        217.95        242.13        14.48 o
   4   7   1       1265.05       1247.91        33.38 o
   5   7   1         12.13         -9.45        17.44 o
   6   7   1       1694.73       1720.11        58.34 o
   7   7   1        378.67        371.32        38.62 o
   8   7   1         21.95         42.64        63.56 o
  -8   8   1         76.47        143.56        93.03 o
  -7   8   1         84.61        111.99        45.10 o
  -6   8   1       1085.78        963.26        52.90 o
  -5   8   1       1188.74       1169.05        40.26 o
  -4   8   1        218.08        230.38        17.15 o
  -3   8   1       2202.88       2269.21        43.19 o
  -2   8   1       1267.10       1267.89        34.67 o
  -1   8   1       2764.51       2832.61        42.44 o
   0   8   1       6337.78       6838.54        78.48 o
   1   8   1       2763.44       2848.65        43.56 o
   2   8   1       1266.68       1277.90        35.07 o
   3   8   1       2204.32       2385.74        39.23 o
   4   8   1        218.45        213.13        19.55 o
   5   8   1       1190.85       1081.38        40.06 o
   6   8   1       1085.52       1086.45        54.11 o
   7   8   1         84.62        105.11        36.64 o
   8   8   1         76.47         86.48        50.30 o
  -8   9   1        154.27        225.64        68.44 o
  -7   9   1          0.27          3.44        33.44 o
  -6   9   1         16.02         18.54        25.43 o
  -5   9   1        352.51        330.23        23.20 o
  -4   9   1        540.66        556.86        26.94 o
  -3   9   1        323.95        319.80        23.89 o
  -2   9   1        375.74        402.18        27.78 o
  -1   9   1        856.72        910.84        21.31 o
   0   9   1        482.08        491.91        16.93 o
   1   9   1        857.49        913.29        23.87 o
   2   9   1        375.94        419.04        24.64 o
   3   9   1        323.73        331.38        23.53 o
   4   9   1        539.62        545.62        23.25 o
   5   9   1        351.88        393.58        27.46 o
   6   9   1         16.12         40.56        24.14 o
   7   9   1          0.27         13.56        38.31 o
   8   9   1        154.16        136.97        55.18 o
  -8  10   1        362.12        367.11        69.35 o
  -7  10   1         74.60         48.68        33.35 o
  -6  10   1       1429.32       1357.94        63.12 o
  -5  10   1        574.77        544.88        32.68 o
  -4  10   1        608.35        585.62        36.37 o
  -3  10   1        392.48        374.29        29.46 o
  -2  10   1        354.36        350.56        26.32 o
  -1  10   1       4685.12       5254.35        82.65 o
   0  10   1       1301.67       1281.47        26.59 o
   1  10   1       4683.40       5153.62        75.95 o
   2  10   1        354.01        419.04        27.27 o
   3  10   1        392.55        427.73        31.12 o
   4  10   1        608.46        638.14        32.65 o
   5  10   1        575.86        524.83        34.30 o
   6  10   1       1429.52       1333.70        55.01 o
   7  10   1         74.84        132.34        36.42 o
   8  10   1        362.32        474.10        69.06 o
  -8  11   1        179.03        472.82       140.72 o
  -7  11   1        480.94        534.49        51.17 o
  -6  11   1        257.76        231.17        50.49 o
  -5  11   1        329.52        300.69        23.44 o
  -4  11   1         88.71         91.09        26.15 o
  -3  11   1       1336.12       1406.86        53.16 o
  -2  11   1        193.25        222.36        22.87 o
  -1  11   1        115.25        141.61        17.25 o
   0  11   1        187.24        213.67        14.72 o
   1  11   1        114.80        119.02        13.43 o
   2  11   1        193.65        228.35        21.68 o
   3  11   1       1337.14       1370.63        45.55 o
   4  11   1         88.72         83.75        32.66 o
   5  11   1        329.35        349.62        22.26 o
   6  11   1        257.41        213.75        23.71 o
   7  11   1        480.50        558.32        51.72 o
   8  11   1        179.70         70.36       140.72 o
  -7  12   1         65.91         53.97        39.17 o
  -6  12   1        237.51        249.68        23.33 o
  -5  12   1        682.83        611.86        46.60 o
  -4  12   1        301.62        247.20        29.79 o
  -3  12   1        565.35        549.15        37.68 o
  -2  12   1        729.18        757.29        39.91 o
  -1  12   1        528.82        546.33        30.20 o
   0  12   1        493.62        495.83        22.74 o
   1  12   1        529.21        512.68        25.38 o
   2  12   1        728.94        750.53        42.31 o
   3  12   1        565.11        594.13        37.58 o
   4  12   1        301.31        312.19        30.47 o
   5  12   1        682.17        709.73        48.59 o
   6  12   1        237.19        229.25        24.40 o
   7  12   1         66.04        147.45        42.72 o
  -7  13   1         91.06        136.91        87.50 o
  -6  13   1         58.70         37.99       153.38 o
  -5  13   1       1188.80       1140.36        82.77 o
  -4  13   1         65.31         95.21        35.35 o
  -3  13   1        656.97        637.76        39.42 o
  -2  13   1         51.20         67.32        20.72 o
  -1  13   1        383.98        433.25        19.16 o
   0  13   1       1340.12       1406.22        33.18 o
   1  13   1        384.28        424.56        23.58 o
   2  13   1         51.14         67.80        20.35 o
   3  13   1        656.60        683.79        60.53 o
   4  13   1         65.17         57.49        23.86 o
   5  13   1       1187.93       1189.28        89.34 o
   6  13   1         58.62        161.69        48.59 o
   7  13   1         91.14        174.86        74.87 o
  -7  14   1         23.75         84.17       113.50 o
  -6  14   1        773.07        739.81        75.96 o
  -5  14   1        120.81         72.91        51.67 o
  -4  14   1         52.96         43.86        33.66 o
  -3  14   1        506.57        557.04        37.79 o
  -2  14   1       1882.77       1877.50        61.07 o
  -1  14   1       3004.22       3219.96        58.53 o
   0  14   1         58.56         62.78        14.19 o
   1  14   1       3003.34       3134.57        60.07 o
   2  14   1       1882.78       1831.52        56.02 o
   3  14   1        506.94        506.97        52.23 o
   4  14   1         53.14         65.77        30.32 o
   5  14   1        120.51         68.68        49.48 o
   6  14   1        773.50        708.97        75.56 o
   7  14   1         23.84        -31.12        87.50 o
  -6  15   1        191.64        232.13        66.33 o
  -5  15   1         19.01         11.10        47.06 o
  -4  15   1        453.04        472.87        43.80 o
  -3  15   1         68.51         69.57        30.67 o
  -2  15   1         31.49         51.13        28.32 o
  -1  15   1        387.31        360.97        20.12 o
   0  15   1        267.51        305.19        20.54 o
   1  15   1        387.24        410.22        23.41 o
   2  15   1         31.57         56.19        23.94 o
   3  15   1         68.57        111.24        31.31 o
   4  15   1        454.10        449.03        42.33 o
   5  15   1         18.93         38.46        47.12 o
   6  15   1        191.96        145.39        51.61 o
  -6  16   1         37.31        130.72       105.84 o
  -5  16   1        150.20        229.72        50.75 o
  -4  16   1        399.44        453.71        48.12 o
  -3  16   1        447.55        410.62        50.30 o
  -2  16   1        104.57        122.33        29.79 o
  -1  16   1       1856.75       1841.25        91.94 o
   0  16   1        261.53        274.25        19.60 o
   1  16   1       1857.11       1852.41        61.04 o
   2  16   1        104.73        137.14        28.05 o
   3  16   1        447.18        416.57        38.40 o
   4  16   1        399.58        371.31        43.67 o
   5  16   1        150.41        160.68        60.87 o
   6  16   1         37.25        123.12        63.67 o
  -6  17   1         51.05        138.75        96.13 o
  -5  17   1        450.22        381.90        67.96 o
  -4  17   1        210.55        197.08        45.84 o
  -3  17   1        213.86        279.90        54.70 o
  -2  17   1       1207.04       1140.08        58.03 o
  -1  17   1        178.92        178.52        31.74 o
   0  17   1         18.42          1.59        16.51 o
   1  17   1        179.20        169.26        33.73 o
   2  17   1       1206.60       1156.69        67.95 o
   3  17   1        213.66        134.45        37.39 o
   4  17   1        210.65        238.98        50.92 o
   5  17   1        450.26        464.01        60.04 o
   6  17   1         50.95        132.28       121.02 o
  -5  18   1        211.81        185.37        68.75 o
  -4  18   1        190.49        177.99        47.35 o
  -3  18   1        567.11        565.45        51.10 o
  -2  18   1        695.44        744.47        61.53 o
  -1  18   1         27.87         30.37        28.75 o
   0  18   1        876.95        870.22        33.59 o
   1  18   1         27.99        -21.22        27.58 o
   2  18   1        695.68        640.71        51.51 o
   3  18   1        567.24        499.21        49.44 o
   4  18   1        190.80        129.23        56.27 o
   5  18   1        212.52        194.19        67.30 o
  -4  19   1        270.18        196.41        62.32 o
  -3  19   1        189.96        217.72        67.37 o
  -2  19   1        143.43        134.42        42.87 o
  -1  19   1         56.46         27.52        37.55 o
   0  19   1         59.73         20.30        18.98 o
   1  19   1         56.38         76.28        52.04 o
   2  19   1        143.46        121.07        35.03 o
   3  19   1        189.77        192.39        53.86 o
   4  19   1        269.45        260.46        64.04 o
  -4  20   1         52.51         50.23        64.51 o
  -3  20   1        762.05        649.18        91.40 o
  -2  20   1        273.23        255.63        55.96 o
  -1  20   1        893.18        834.92        55.21 o
   0  20   1         54.50         32.67        21.40 o
   1  20   1        892.31        874.20        64.67 o
   2  20   1        273.28        308.75        54.80 o
   3  20   1        763.17        691.68        65.51 o
   4  20   1         52.39        -25.50        64.73 o
  -3  21   1         39.21        -21.55       137.91 o
  -2  21   1        553.05        574.60        59.71 o
  -1  21   1        231.35        289.48        82.57 o
   0  21   1        193.81        233.31        77.54 o
   1  21   1        231.66        170.08        48.23 o
   2  21   1        552.84        499.19        94.24 o
   3  21   1         39.31         68.23        71.27 o
  -2  22   1        129.47        131.52        95.77 o
  -1  22   1        146.45        -42.60        86.41 o
   0  22   1        474.82        643.84       198.42 o
   1  22   1        146.29         73.81       151.98 o
   2  22   1        129.88        241.77        61.50 o
   1   0   2        612.88        583.25        14.41 o
   2   0   2      19844.89      19239.67       199.77 o
   3   0   2       3877.99       4117.98        57.61 o
   4   0   2        110.07        100.39        15.09 o
   5   0   2        355.10        396.79        25.26 o
   6   0   2       6820.20       6979.40       106.23 o
   7   0   2        319.42        376.12        36.55 o
   8   0   2          8.76         21.46        44.99 o
   9   0   2        141.47        158.46        90.71 o
  -9   1   2        378.77        531.61        87.56 o
  -8   1   2        266.60        260.55        48.42 o
  -7   1   2        107.49         85.67        33.52 o
  -6   1   2        665.32        721.97        39.23 o
  -5   1   2         31.49         46.52        17.56 o
  -4   1   2       1802.06       1859.47        40.11 o
  -3   1   2        716.40        741.93        22.38 o
  -2   1   2       1113.74       1049.08        21.66 o
  -1   1   2       2643.45       2445.80        42.46 o
   1   1   2       2646.32       2419.48        35.59 o
   2   1   2       1113.72       1038.16        21.70 o
   3   1   2        716.13        722.52        22.85 o
   4   1   2       1801.73       1799.04        39.55 o
   5   1   2         31.21         48.73        19.92 o
   6   1   2        665.56        747.32        39.24 o
   7   1   2        107.72         77.14        34.33 o
   8   1   2        266.80        376.34        49.10 o
   9   1   2        379.12        457.19       129.95 o
  -9   2   2         74.60        134.43        80.14 o
  -8   2   2          0.60         50.77        43.84 o
  -7   2   2       3089.05       2914.87        82.20 o
  -6   2   2       2079.32       2075.23        56.36 o
  -5   2   2        272.83        260.16        22.66 o
  -4   2   2       1464.49       1453.72        36.29 o
  -3   2   2       1709.03       1573.45        31.57 o
  -2   2   2       1475.25       1422.35        26.22 o
  -1   2   2       9355.95       8637.84       159.44 o
   0   2   2         35.55         36.63         3.90 o
   1   2   2       9356.96       8430.17        95.38 o
   2   2   2       1475.12       1396.31        27.38 o
   3   2   2       1709.63       1573.78        32.11 o
   4   2   2       1466.35       1403.77        38.13 o
   5   2   2        272.15        276.53        24.12 o
   6   2   2       2076.12       2204.37        57.44 o
   7   2   2       3092.38       3119.71        76.42 o
   8   2   2          0.58         15.86        43.43 o
   9   2   2         74.39        -51.51        69.06 o
  -9   3   2        951.93       1161.91       117.64 o
  -8   3   2         42.36          5.49        41.56 o
  -7   3   2        450.02        519.34        42.76 o
  -6   3   2        619.55        630.10        41.24 o
  -5   3   2       1007.00       1018.68        39.21 o
  -4   3   2       1523.60       1477.71        35.78 o
  -3   3   2       2988.80       3005.22        46.27 o
  -2   3   2       3108.53       2929.52        40.37 o
  -1   3   2       1676.93       1529.96        23.55 o
   0   3   2        186.06        168.57         7.08 o
   1   3   2       1675.79       1573.78        19.69 o
   2   3   2       3108.61       2929.66        50.55 o
   3   3   2       2989.42       3011.02        46.87 o
   4   3   2       1522.77       1395.90        35.77 o
   5   3   2       1007.95        963.49        40.57 o
   6   3   2        618.62        652.28        44.61 o
   7   3   2        450.95        497.54        39.28 o
   8   3   2         42.51         61.12        42.63 o
   9   3   2        951.44        950.07       103.59 o
  -9   4   2        189.19        387.28        76.57 o
  -8   4   2        113.32         63.30        44.21 o
  -7   4   2        440.99        507.19        38.87 o
  -6   4   2       3571.93       3654.83        73.38 o
  -5   4   2        647.61        687.27        35.47 o
  -4   4   2       2449.30       2343.00        44.75 o
  -3   4   2       2130.46       2144.36        37.09 o
  -2   4   2      12260.21      12352.88       144.49 o
  -1   4   2       3814.01       3592.53        68.77 o
   0   4   2      63695.16      64233.10       685.32 o
   1   4   2       3817.09       3654.19        42.43 o
   2   4   2      12252.37      12403.66       133.45 o
   3   4   2       2136.44       2090.75        37.54 o
   4   4   2       2448.60       2322.93        45.35 o
   5   4   2        648.07        653.09        32.21 o
   6   4   2       3571.83       3621.97        71.94 o
   7   4   2        441.29        467.33        38.60 o
   8   4   2        113.84        194.38        44.84 o
   9   4   2        188.88        274.97        83.25 o
  -8   5   2         56.26         47.26        55.50 o
  -7   5   2        608.94        548.25        40.16 o
  -6   5   2        116.47        109.71        25.43 o
  -5   5   2       2673.44       2635.10        53.66 o
  -4   5   2        561.79        586.18        28.66 o
  -3   5   2        462.80        437.25        21.40 o
  -2   5   2       1299.08       1208.47        25.04 o
  -1   5   2       2079.79       1982.77        35.01 o
   0   5   2       3629.26       3431.23        44.64 o
   1   5   2       2076.17       1977.91        28.31 o
   2   5   2       1297.91       1202.63        23.00 o
   3   5   2        462.33        446.16        19.66 o
   4   5   2        562.27        607.85        26.70 o
   5   5   2       2672.89       2655.47        54.47 o
   6   5   2        116.81        116.46        29.08 o
   7   5   2        609.04        549.86        43.54 o
   8   5   2         56.53         82.64        50.66 o
  -8   6   2         49.99         80.37        61.48 o
  -7   6   2       2079.85       2141.62       121.90 o
  -6   6   2        903.36        965.15        53.45 o
  -5   6   2        887.25        995.53        45.87 o
  -4   6   2       1741.34       1903.61        41.75 o
  -3   6   2        713.38        683.52        21.59 o
  -2   6   2       2750.49       2706.47        52.76 o
  -1   6   2       3782.31       3842.25        60.28 o
   0   6   2       4839.32       4925.20        57.15 o
   1   6   2       3784.83       3725.26        47.63 o
   2   6   2       2754.54       2741.66        37.71 o
   3   6   2        712.66        706.72        22.27 o
   4   6   2       1739.22       1786.82        41.99 o
   5   6   2        886.80        921.07        36.74 o
   6   6   2        903.23        884.00        45.17 o
   7   6   2       2080.89       2020.81        89.21 o
   8   6   2         49.86         86.48        65.93 o
  -8   7   2          7.41        -77.45        85.13 o
  -7   7   2        463.17        472.43        40.36 o
  -6   7   2        250.80        268.87        27.31 o
  -5   7   2        635.27        651.20        32.39 o
  -4   7   2       1119.55       1112.96        32.58 o
  -3   7   2       1760.53       1761.89        38.45 o
  -2   7   2        362.22        377.88        20.87 o
  -1   7   2         55.94         66.66         6.96 o
   0   7   2        111.79        119.65         8.51 o
   1   7   2         56.53         61.09         7.67 o
   2   7   2        361.95        348.12        11.98 o
   3   7   2       1760.77       1722.07        36.07 o
   4   7   2       1118.62       1098.04        32.12 o
   5   7   2        634.79        659.05        49.87 o
   6   7   2        250.57        238.73        30.62 o
   7   7   2        462.00        475.67        40.49 o
   8   7   2          7.39         46.55        45.88 o
  -8   8   2        143.69        169.49        47.19 o
  -7   8   2        190.45        234.29        36.80 o
  -6   8   2        544.62        532.47        55.25 o
  -5   8   2        275.85        306.25        26.89 o
  -4   8   2       1712.81       1706.62        36.57 o
  -3   8   2       4965.03       4898.20        83.63 o
  -2   8   2       1183.33       1078.06        37.91 o
  -1   8   2       5825.10       5883.87        95.38 o
   0   8   2      31272.35      35047.64       352.67 o
   1   8   2       5821.88       5882.00        76.33 o
   2   8   2       1183.76       1135.81        29.87 o
   3   8   2       4966.32       4927.62        59.13 o
   4   8   2       1712.76       1666.06        37.36 o
   5   8   2        275.26        275.95        24.36 o
   6   8   2        543.51        581.67        33.94 o
   7   8   2        190.46        210.21        38.05 o
   8   8   2        143.98        148.23        57.43 o
  -8   9   2          3.07         40.02        57.28 o
  -7   9   2         87.30         70.72        34.41 o
  -6   9   2        654.76        618.24        35.05 o
  -5   9   2       3120.03       3126.80        76.87 o
  -4   9   2        447.40        438.05        31.46 o
  -3   9   2       1323.01       1304.94        40.81 o
  -2   9   2        646.04        632.07        33.29 o
  -1   9   2       1711.37       1688.54        39.33 o
   0   9   2        108.84        132.16        10.38 o
   1   9   2       1710.77       1729.73        33.19 o
   2   9   2        645.41        626.30        25.19 o
   3   9   2       1322.33       1337.42        29.52 o
   4   9   2        447.69        419.28        24.22 o
   5   9   2       3123.01       3057.67        58.46 o
   6   9   2        654.11        702.73        38.87 o
   7   9   2         87.62         92.83        39.77 o
   8   9   2          3.11        119.97        81.16 o
  -8  10   2          8.57        166.14        94.24 o
  -7  10   2       1028.03        899.40        53.76 o
  -6  10   2        252.53        236.73        26.09 o
  -5  10   2       1844.29       1853.86        49.49 o
  -4  10   2        109.67        100.34        22.87 o
  -3  10   2       1567.57       1512.76        61.38 o
  -2  10   2       2924.57       3100.60        69.57 o
  -1  10   2        941.63       1106.60        25.59 o
   0  10   2      13286.94      13721.81       148.61 o
   1  10   2        941.72       1077.10        28.07 o
   2  10   2       2921.29       3057.61        55.26 o
   3  10   2       1566.01       1571.79        51.38 o
   4  10   2        109.97        107.69        13.62 o
   5  10   2       1841.00       1845.94        39.39 o
   6  10   2        252.74        238.29        32.53 o
   7  10   2       1027.57       1084.77        67.99 o
   8  10   2          8.50          8.79        67.49 o
  -8  11   2          1.05        206.34       103.33 o
  -7  11   2        522.84        603.88        73.33 o
  -6  11   2          5.95         33.76        31.85 o
  -5  11   2        238.76        236.23        21.98 o
  -4  11   2       1493.12       1438.65        56.47 o
  -3  11   2        403.09        442.09        33.64 o
  -2  11   2       1017.49       1074.91        39.69 o
  -1  11   2       1871.19       1907.79        35.92 o
   0  11   2        598.04        639.60        21.34 o
   1  11   2       1872.85       1842.98        37.88 o
   2  11   2       1017.43       1047.53        37.85 o
   3  11   2        403.60        420.06        29.18 o
   4  11   2       1492.96       1416.58        57.03 o
   5  11   2        238.91        257.66        20.00 o
   6  11   2          6.08         22.29        25.59 o
   7  11   2        523.34        642.82        59.71 o
   8  11   2          1.04        182.94       143.53 o
  -7  12   2        505.52        506.52        45.16 o
  -6  12   2        371.13        311.34        34.77 o
  -5  12   2        314.07        328.22        34.75 o
  -4  12   2       1263.34       1155.16        61.12 o
  -3  12   2        195.78        174.15        26.63 o
  -2  12   2        234.01        250.61        23.66 o
  -1  12   2        145.53        163.39        12.98 o
   0  12   2       3712.19       4113.49        57.56 o
   1  12   2        145.96        184.25        17.66 o
   2  12   2        234.21        256.06        25.46 o
   3  12   2        195.58        160.73        21.08 o
   4  12   2       1264.33       1244.01        51.97 o
   5  12   2        314.17        300.09        35.96 o
   6  12   2        371.90        395.84        34.26 o
   7  12   2        505.50        484.16        53.94 o
  -7  13   2         14.16         76.09        82.57 o
  -6  13   2        232.18        258.78        51.18 o
  -5  13   2        101.30        140.67        50.78 o
  -4  13   2        226.80        222.30        35.07 o
  -3  13   2        557.32        591.05        47.98 o
  -2  13   2        477.41        451.18        33.95 o
  -1  13   2         11.70         26.52        12.83 o
   0  13   2        108.67        123.26        14.21 o
   1  13   2         11.80         11.81        13.50 o
   2  13   2        477.51        482.11        31.27 o
   3  13   2        558.66        577.25        38.98 o
   4  13   2        227.47        257.05        28.31 o
   5  13   2        101.37        159.58        34.26 o
   6  13   2        232.12        300.81        60.03 o
   7  13   2         14.07        -59.83        59.83 o
  -7  14   2         79.02         62.10        72.34 o
  -6  14   2        254.66        307.68       107.91 o
  -5  14   2        789.32        777.59        63.66 o
  -4  14   2        422.13        538.13        46.59 o
  -3  14   2       1333.98       1446.25        56.27 o
  -2  14   2        474.24        486.75        41.33 o
  -1  14   2        335.78        374.44        25.78 o
   0  14   2         13.45         43.47        13.52 o
   1  14   2        335.07        379.28        23.68 o
   2  14   2        474.08        474.95        38.68 o
   3  14   2       1334.33       1329.90        56.58 o
   4  14   2        422.68        460.72        34.68 o
   5  14   2        790.41        766.10        50.26 o
   6  14   2        253.84        252.16        56.13 o
   7  14   2         79.01        260.05        84.42 o
  -6  15   2         32.42        -29.35        68.30 o
  -5  15   2         87.25        166.33        50.44 o
  -4  15   2       1131.11       1131.51        74.31 o
  -3  15   2        604.32        618.37        42.52 o
  -2  15   2        663.54        703.85        48.04 o
  -1  15   2        645.37        649.67        29.58 o
   0  15   2        402.24        413.99        22.58 o
   1  15   2        644.79        621.21        29.90 o
   2  15   2        663.11        655.10        40.71 o
   3  15   2        603.62        590.37        43.41 o
   4  15   2       1133.29       1179.66        65.45 o
   5  15   2         87.44         76.32        40.18 o
   6  15   2         32.42         72.70        63.13 o
  -6  16   2          7.97         86.63        66.33 o
  -5  16   2        397.51        474.75        57.77 o
  -4  16   2         10.19         48.10        37.78 o
  -3  16   2        117.49        103.55        34.89 o
  -2  16   2       1677.10       1801.46        63.26 o
  -1  16   2        617.39        630.01        29.79 o
   0  16   2        217.14        148.50        18.54 o
   1  16   2        616.86        614.42        31.78 o
   2  16   2       1675.58       1631.87        92.30 o
   3  16   2        117.62         89.09        32.29 o
   4  16   2         10.10         45.31        36.56 o
   5  16   2        397.72        377.03        53.42 o
   6  16   2          7.87         10.72        97.64 o
  -6  17   2          6.41         80.75        95.77 o
  -5  17   2        136.56         85.40        52.42 o
  -4  17   2        137.98        139.21        50.14 o
  -3  17   2        757.54        745.08        70.41 o
  -2  17   2        384.91        403.32        51.41 o
  -1  17   2        268.98        278.27        20.60 o
   0  17   2         10.69        -19.32        19.32 o
   1  17   2        268.00        246.97        28.53 o
   2  17   2        384.08        420.52        37.09 o
   3  17   2        756.65        678.89        49.77 o
   4  17   2        138.18        119.23        43.35 o
   5  17   2        136.85        156.14        56.06 o
   6  17   2          6.28         36.59       123.83 o
  -5  18   2        109.56        155.04        59.67 o
  -4  18   2         45.12         47.00        59.75 o
  -3  18   2        275.79        311.71        80.28 o
  -2  18   2         42.54         77.77        38.63 o
  -1  18   2        306.10        333.50        34.39 o
   0  18   2       1060.74       1105.84        36.87 o
   1  18   2        306.13        327.55        34.34 o
   2  18   2         42.80         32.97        30.87 o
   3  18   2        275.73        215.34        41.33 o
   4  18   2         45.04        -12.17        42.78 o
   5  18   2        109.08        232.26        64.95 o
  -4  19   2         88.37         38.85        78.15 o
  -3  19   2        619.80        669.30        56.72 o
  -2  19   2        261.28        284.75        60.93 o
  -1  19   2        904.47        870.04        54.16 o
   0  19   2          6.03         -9.42        28.15 o
   1  19   2        903.37        839.59        62.56 o
   2  19   2        260.64        198.49        36.68 o
   3  19   2        621.13        621.59        56.48 o
   4  19   2         88.45         36.65        58.34 o
  -4  20   2        192.77        114.00       101.15 o
  -3  20   2        208.03        145.70        59.41 o
  -2  20   2         24.77         91.35        62.59 o
  -1  20   2         10.65        -28.83        37.97 o
   0  20   2        272.92        280.27        23.13 o
   1  20   2         10.67        -26.35        56.30 o
   2  20   2         24.69        -39.52        41.36 o
   3  20   2        207.86        162.35        44.32 o
   4  20   2        192.61        234.73        76.13 o
  -3  21   2        165.63         54.06       105.34 o
  -2  21   2         35.91         98.97        51.32 o
  -1  21   2         29.39         50.25       175.90 o
   0  21   2         32.04         -8.90        73.55 o
   1  21   2         29.47        -25.45        40.95 o
   2  21   2         35.94         20.29        64.83 o
   3  21   2        165.16         71.62        69.08 o
  -2  22   2         36.38        162.31        96.50 o
  -1  22   2        210.91        256.98       144.94 o
   0  22   2          6.28        -47.03        82.57 o
   1  22   2        211.15        102.73        83.58 o
   2  22   2         36.45        158.07        60.25 o
   1   0   3        259.52        220.71         8.66 o
   2   0   3        628.14        615.02        17.12 o
   3   0   3         25.94         28.02         9.64 o
   4   0   3        334.80        371.85        21.19 o
   5   0   3         11.80         11.68        18.51 o
   6   0   3        419.09        450.98        30.80 o
   7   0   3         12.22        -14.86        32.21 o
   8   0   3         20.94        -44.33        44.33 o
   9   0   3        275.48        246.55        66.98 o
  -9   1   3        119.34        197.82        89.30 o
  -8   1   3        143.03        153.63        50.07 o
  -7   1   3        110.33         71.57        33.04 o
  -6   1   3        781.29        788.23        43.75 o
  -5   1   3       1702.26       1671.30        44.14 o
  -4   1   3         15.72         42.40        13.28 o
  -3   1   3       1960.30       1940.44        35.86 o
  -2   1   3       7317.67       6815.61        83.81 o
  -1   1   3       2913.93       2707.55        73.53 o
   0   1   3       2380.84       2194.50        38.06 o
   1   1   3       2914.77       2588.93        40.39 o
   2   1   3       7320.46       6621.96        83.10 o
   3   1   3       1962.39       2003.35        36.38 o
   4   1   3         15.66         30.67        12.82 o
   5   1   3       1702.73       1644.94        43.69 o
   6   1   3        781.70        781.71        42.88 o
   7   1   3        110.45        149.39        33.74 o
   8   1   3        142.91        221.93        55.59 o
   9   1   3        119.79        241.33        69.29 o
  -9   2   3         75.95         39.28        72.54 o
  -8   2   3         31.83        -10.35        43.03 o
  -7   2   3       1256.37       1177.39        60.70 o
  -6   2   3       1583.45       1517.18        54.67 o
  -5   2   3        143.27        141.40        20.45 o
  -4   2   3        686.21        665.77        28.38 o
  -3   2   3       4086.54       4161.33        57.67 o
  -2   2   3       9850.07       9311.48       102.31 o
  -1   2   3      13045.77      12356.87       159.29 o
   0   2   3       3075.75       2924.24        38.55 o
   1   2   3      13045.40      12195.29       166.30 o
   2   2   3       9841.57       9144.23       102.25 o
   3   2   3       4084.82       4084.10        57.76 o
   4   2   3        686.97        671.45        29.04 o
   5   2   3        143.13        171.92        23.16 o
   6   2   3       1581.97       1573.44        51.67 o
   7   2   3       1255.95       1300.86        60.02 o
   8   2   3         31.79         -8.17        48.42 o
   9   2   3         76.22        193.17        87.14 o
  -9   3   3        298.32        375.63       112.52 o
  -8   3   3         96.75         17.04        44.70 o
  -7   3   3        677.07        760.50        53.78 o
  -6   3   3        265.57        342.74        31.18 o
  -5   3   3       1182.95       1196.31        39.31 o
  -4   3   3        126.57        142.15        16.27 o
  -3   3   3       3089.15       3160.12        50.16 o
  -2   3   3       1007.80        955.30        20.10 o
  -1   3   3        572.93        537.41        14.64 o
   0   3   3        111.32        118.12         6.70 o
   1   3   3        573.44        531.29        11.55 o
   2   3   3       1006.29        984.02        20.60 o
   3   3   3       3089.69       3168.85        48.42 o
   4   3   3        126.90        135.72        15.52 o
   5   3   3       1183.60       1198.38        41.84 o
   6   3   3        265.37        294.85        31.54 o
   7   3   3        676.68        695.85        48.13 o
   8   3   3         97.12        124.02        44.77 o
   9   3   3        298.75        377.21        83.71 o
  -9   4   3         39.82        113.82        73.11 o
  -8   4   3        124.75        164.09        46.88 o
  -7   4   3        892.03        789.80        44.25 o
  -6   4   3       1125.24       1198.20        47.75 o
  -5   4   3        711.94        735.22        37.30 o
  -4   4   3        121.57         99.25        14.10 o
  -3   4   3       2958.91       2871.59        46.79 o
  -2   4   3       1054.36        970.92        23.01 o
  -1   4   3       9895.04       9530.10       129.41 o
   0   4   3       1539.25       1472.17        22.77 o
   1   4   3       9895.33       9609.36       130.96 o
   2   4   3       1055.03        939.02        22.51 o
   3   4   3       2963.17       2899.49        48.41 o
   4   4   3        121.95        113.41        15.23 o
   5   4   3        711.94        709.85        33.21 o
   6   4   3       1124.23       1145.17        46.66 o
   7   4   3        891.21        906.64        58.32 o
   8   4   3        124.88        193.34        54.75 o
   9   4   3         39.66        115.06       105.93 o
  -8   5   3        566.59        506.14        52.10 o
  -7   5   3        116.90        119.70        32.88 o
  -6   5   3        142.91        121.86        31.65 o
  -5   5   3        388.86        385.39        25.25 o
  -4   5   3       3081.76       3274.94        57.23 o
  -3   5   3        203.17        177.79        13.05 o
  -2   5   3        347.45        307.47        16.52 o
  -1   5   3        978.64        958.49        27.21 o
   0   5   3          0.72          3.46         5.22 o
   1   5   3        977.86        946.03        15.23 o
   2   5   3        346.81        324.38        11.92 o
   3   5   3        203.06        175.50        13.33 o
   4   5   3       3083.15       3194.65        58.32 o
   5   5   3        388.75        422.68        26.54 o
   6   5   3        142.99        107.81        28.62 o
   7   5   3        116.86         73.76        33.14 o
   8   5   3        567.41        596.16        58.44 o
  -8   6   3         97.70        172.67        52.30 o
  -7   6   3        176.49        194.73        45.83 o
  -6   6   3        921.49        951.94        44.86 o
  -5   6   3       1019.17       1044.49        37.46 o
  -4   6   3        430.86        481.65        23.48 o
  -3   6   3       1854.79       2384.31        40.84 o
  -2   6   3       3093.02       2970.96        44.84 o
  -1   6   3       5364.05       5462.95        92.11 o
   0   6   3         66.06         49.13         6.42 o
   1   6   3       5365.75       5505.70        59.42 o
   2   6   3       3090.63       2984.74        38.97 o
   3   6   3       1854.64       2341.14        40.01 o
   4   6   3        430.97        442.66        28.06 o
   5   6   3       1019.20       1078.02        39.08 o
   6   6   3        921.40        883.96        45.21 o
   7   6   3        176.17        170.05        59.12 o
   8   6   3         97.64        156.13        91.59 o
  -8   7   3         47.92         35.40        52.36 o
  -7   7   3         22.08         37.49        35.34 o
  -6   7   3         24.42         67.74        23.59 o
  -5   7   3        368.21        396.12        24.92 o
  -4   7   3        281.22        249.09        17.02 o
  -3   7   3        158.01        175.82        14.77 o
  -2   7   3       1839.77       1793.04        46.27 o
  -1   7   3         16.12         27.78        10.23 o
   0   7   3        533.16        542.55        15.34 o
   1   7   3         16.11         25.83         6.68 o
   2   7   3       1841.71       1857.52        30.34 o
   3   7   3        157.66        169.65        11.68 o
   4   7   3        280.88        282.84        18.83 o
   5   7   3        368.08        375.88        25.59 o
   6   7   3         24.25         34.41        27.76 o
   7   7   3         21.92         79.22        38.68 o
   8   7   3         47.75        108.85        88.28 o
  -8   8   3         36.89         16.08        48.42 o
  -7   8   3         35.01        -11.92        48.34 o
  -6   8   3       1985.73       1917.29        60.80 o
  -5   8   3        276.32        267.96        26.79 o
  -4   8   3        679.85        719.17        29.75 o
  -3   8   3        344.84        364.80        24.03 o
  -2   8   3        385.13        391.06        26.08 o
  -1   8   3       2519.70       2628.30        51.81 o
   0   8   3      11031.74      11838.36       127.47 o
   1   8   3       2520.09       2514.50        38.20 o
   2   8   3        384.75        400.97        15.34 o
   3   8   3        345.03        353.33        14.97 o
   4   8   3        680.72        670.43        27.27 o
   5   8   3        276.38        277.56        26.41 o
   6   8   3       1983.30       2017.90        66.77 o
   7   8   3         34.95         59.66        62.67 o
   8   8   3         36.90          5.21        60.12 o
  -8   9   3        203.57        302.53        92.21 o
  -7   9   3         20.55         24.34        33.13 o
  -6   9   3        187.97        149.09        27.53 o
  -5   9   3        507.31        539.27        35.08 o
  -4   9   3       1233.56       1223.60        35.12 o
  -3   9   3        526.07        504.47        29.26 o
  -2   9   3         38.53         52.62        16.16 o
  -1   9   3        758.80        790.14        20.79 o
   0   9   3        193.65        218.51        12.37 o
   1   9   3        760.39        743.58        23.07 o
   2   9   3         38.49         66.95         9.49 o
   3   9   3        524.93        525.28        21.07 o
   4   9   3       1232.49       1212.53        29.63 o
   5   9   3        506.90        502.78        29.36 o
   6   9   3        187.46        165.86        27.28 o
   7   9   3         20.50         41.33        37.76 o
   8   9   3        203.39        321.22        65.37 o
  -8  10   3        168.17        253.28        88.15 o
  -7  10   3        343.42        391.39        37.02 o
  -6  10   3         95.80        102.99        26.38 o
  -5  10   3        597.15        613.19        43.42 o
  -4  10   3        532.55        563.80        38.46 o
  -3  10   3        907.90        810.26        49.11 o
  -2  10   3        376.70        427.03        33.54 o
  -1  10   3       5674.44       6166.64        82.37 o
   0  10   3      15249.97      15910.57       170.16 o
   1  10   3       5674.75       6131.73        82.17 o
   2  10   3        376.44        408.65        18.31 o
   3  10   3        908.40        886.70        24.54 o
   4  10   3        532.33        555.66        23.22 o
   5  10   3        596.10        595.26        40.63 o
   6  10   3         95.90         94.95        25.48 o
   7  10   3        343.21        362.89        40.18 o
   8  10   3        168.11        298.98        94.24 o
  -8  11   3        404.51        371.50       143.53 o
  -7  11   3         26.37          4.08        52.00 o
  -6  11   3        696.32        655.85        43.79 o
  -5  11   3        362.62        380.79        30.68 o
  -4  11   3       1523.16       1503.35        58.00 o
  -3  11   3        603.05        625.53        40.12 o
  -2  11   3        738.33        784.02        44.65 o
  -1  11   3        350.47        384.08        22.87 o
   0  11   3       1365.84       1424.37        29.46 o
   1  11   3        350.43        361.31        20.51 o
   2  11   3        739.66        741.04        33.27 o
   3  11   3        604.21        558.72        30.96 o
   4  11   3       1523.19       1477.80        42.35 o
   5  11   3        363.00        388.99        22.80 o
   6  11   3        697.46        637.37        43.58 o
   7  11   3         26.30          0.29        42.84 o
   8  11   3        405.00        669.83       163.24 o
  -7  12   3         55.25        -61.87        64.18 o
  -6  12   3       1191.83       1127.77        46.67 o
  -5  12   3        492.30        534.68        38.52 o
  -4  12   3       1797.23       1668.02        68.83 o
  -3  12   3        169.65        149.37        29.42 o
  -2  12   3       1321.44       1295.80        44.61 o
  -1  12   3       1267.62       1362.14        34.27 o
   0  12   3       6104.70       6676.39        87.31 o
   1  12   3       1267.54       1388.57        35.25 o
   2  12   3       1321.25       1287.25        42.68 o
   3  12   3        170.77        196.39        22.26 o
   4  12   3       1797.66       1842.30        56.64 o
   5  12   3        492.32        480.46        24.76 o
   6  12   3       1192.49       1301.41        65.37 o
   7  12   3         54.95        118.22        45.04 o
  -7  13   3         39.82        106.66        88.29 o
  -6  13   3         13.89          9.88        53.38 o
  -5  13   3        808.88        669.44        57.69 o
  -4  13   3        130.25        175.35        34.57 o
  -3  13   3       1603.32       1579.52        76.33 o
  -2  13   3       1134.60       1192.93        46.56 o
  -1  13   3       1198.92       1252.61        33.64 o
   0  13   3       2737.05       2979.90        47.78 o
   1  13   3       1199.11       1218.71        33.90 o
   2  13   3       1134.75       1186.72        43.64 o
   3  13   3       1604.15       1552.45        68.26 o
   4  13   3        129.81        166.44        26.47 o
   5  13   3        809.65        773.12        47.73 o
   6  13   3         13.78        -23.91        23.91 o
   7  13   3         39.66         94.92       106.32 o
  -7  14   3        152.73        526.29       143.53 o
  -6  14   3        184.01        163.11        67.57 o
  -5  14   3       1126.90       1002.60        87.74 o
  -4  14   3        349.68        387.05        43.57 o
  -3  14   3       1228.66       1288.84        54.79 o
  -2  14   3        976.12        965.86        66.65 o
  -1  14   3        922.85        963.66        51.02 o
   0  14   3       2428.55       2542.71        45.36 o
   1  14   3        920.92        838.60        31.93 o
   2  14   3        975.88        877.69        49.02 o
   3  14   3       1227.16       1157.32        64.39 o
   4  14   3        349.33        405.17        34.14 o
   5  14   3       1125.86       1077.05        84.80 o
   6  14   3        183.65        232.04        44.20 o
   7  14   3        152.52        337.03       106.95 o
  -6  15   3         83.77        277.54        64.49 o
  -5  15   3        118.02        153.15        52.45 o
  -4  15   3        401.95        388.54        47.89 o
  -3  15   3        548.22        507.07        42.28 o
  -2  15   3        621.93        692.36        42.67 o
  -1  15   3       1136.95       1134.31        46.77 o
   0  15   3        416.75        414.33        22.36 o
   1  15   3       1135.78       1083.59        37.77 o
   2  15   3        621.68        659.95        44.17 o
   3  15   3        548.88        537.91        45.31 o
   4  15   3        401.37        406.04        52.71 o
   5  15   3        118.47        105.65        36.97 o
   6  15   3         83.65        104.86        51.38 o
  -6  16   3        157.90        117.04        69.83 o
  -5  16   3        123.07        202.76        60.03 o
  -4  16   3        425.31        451.45        46.83 o
  -3  16   3        339.44        343.46        39.03 o
  -2  16   3        538.94        571.27        46.43 o
  -1  16   3        856.55        834.39        44.05 o
   0  16   3         20.59         36.12        15.06 o
   1  16   3        856.14        836.47        37.34 o
   2  16   3        538.55        548.74        37.93 o
   3  16   3        339.19        377.43        42.41 o
   4  16   3        425.07        349.66        49.81 o
   5  16   3        123.09        120.04        54.10 o
   6  16   3        158.10         98.75        61.09 o
  -6  17   3         81.78        296.60        99.31 o
  -5  17   3        425.48        470.42        65.00 o
  -4  17   3         17.54         13.65        40.45 o
  -3  17   3       1095.72        995.56        73.08 o
  -2  17   3        224.28        327.28        42.11 o
  -1  17   3        781.81        819.18        49.09 o
   0  17   3         68.56        122.64        20.47 o
   1  17   3        782.23        771.47        54.68 o
   2  17   3        223.77        250.43        32.26 o
   3  17   3       1096.97       1136.94        72.29 o
   4  17   3         17.59         -6.83        38.54 o
   5  17   3        425.57        466.48        64.88 o
   6  17   3         81.71        225.15       129.46 o
  -5  18   3        401.22        318.40        63.39 o
  -4  18   3        106.41        125.41        49.38 o
  -3  18   3        302.44        215.54        42.82 o
  -2  18   3        332.79        301.53        46.06 o
  -1  18   3        169.78        222.27        27.04 o
   0  18   3        150.71        194.39        20.88 o
   1  18   3        169.64        216.74        36.90 o
   2  18   3        332.45        281.68        35.54 o
   3  18   3        302.20        213.85        45.59 o
   4  18   3        106.32         49.41        44.88 o
   5  18   3        401.78        377.16       121.40 o
  -4  19   3         55.69         11.55        86.12 o
  -3  19   3         29.96        -46.37        58.50 o
  -2  19   3        358.65        337.69        52.35 o
  -1  19   3        450.77        438.76        41.91 o
   0  19   3          2.44         40.22        25.24 o
   1  19   3        451.20        394.81        65.00 o
   2  19   3        358.50        319.04        38.58 o
   3  19   3         29.96          7.79        36.98 o
   4  19   3         55.73        -12.53        61.31 o
  -4  20   3        254.38        181.93       101.92 o
  -3  20   3        252.20        189.59        84.79 o
  -2  20   3        119.86        203.15        59.82 o
  -1  20   3        554.66        573.02        50.53 o
   0  20   3         15.78         22.35        19.47 o
   1  20   3        555.74        444.45        56.22 o
   2  20   3        119.65        119.26        40.07 o
   3  20   3        251.64        163.22        45.27 o
   4  20   3        254.77        213.89       104.13 o
  -3  21   3        342.58        218.38       103.88 o
  -2  21   3        147.30        194.36        52.27 o
  -1  21   3         44.93         -0.86        78.59 o
   0  21   3        758.34        686.69        95.46 o
   1  21   3         45.03        125.40        54.12 o
   2  21   3        146.55        158.48        57.05 o
   3  21   3        342.24        340.89        71.52 o
  -2  22   3        115.90         23.24        94.28 o
  -1  22   3         60.34        279.43        90.53 o
   0  22   3        357.37        196.19       139.31 o
   1  22   3         60.17         71.94       132.28 o
   2  22   3        115.67         69.70       119.61 o
   0   0   4       1405.39       1271.08        31.60 o
   1   0   4        825.34        748.34        15.01 o
   2   0   4       3933.69       3556.37        47.01 o
   3   0   4        875.04        837.65        23.82 o
   4   0   4       3736.69       3901.05        61.15 o
   5   0   4        610.80        651.52        38.96 o
   6   0   4       2386.54       2341.65        59.32 o
   7   0   4        113.53         99.42        32.26 o
   8   0   4         28.30         -0.02        65.29 o
   9   0   4          0.03        -66.34        66.34 o
  -9   1   4        168.79        224.78        69.44 o
  -8   1   4         13.62        -21.42        45.92 o
  -7   1   4        484.67        465.29        39.27 o
  -6   1   4       1229.20       1204.88        51.01 o
  -5   1   4        316.09        330.54        27.91 o
  -4   1   4       3718.95       3914.92        61.87 o
  -3   1   4       2253.78       2264.05        38.77 o
  -2   1   4        117.86        109.69         9.71 o
  -1   1   4        731.63        687.79        22.60 o
   0   1   4          0.54         -1.61         3.39 o
   1   1   4        731.68        668.92        13.45 o
   2   1   4        117.59         99.17         9.60 o
   3   1   4       2250.80       2277.48        39.02 o
   4   1   4       3723.86       3978.21        62.11 o
   5   1   4        315.54        323.59        25.13 o
   6   1   4       1228.21       1133.30        47.16 o
   7   1   4        484.51        465.74        38.51 o
   8   1   4         13.64          0.72        43.42 o
   9   1   4        168.87        100.31        65.80 o
  -9   2   4        362.16        427.45        79.21 o
  -8   2   4        103.85        103.94        53.88 o
  -7   2   4         32.67         26.32        39.44 o
  -6   2   4         81.28         67.87        24.25 o
  -5   2   4        157.56        162.79        20.03 o
  -4   2   4        454.26        479.38        25.97 o
  -3   2   4       2302.17       2272.28        38.76 o
  -2   2   4       2044.70       1873.79        29.84 o
  -1   2   4       3709.19       3285.75        61.73 o
   0   2   4       4088.78       3819.62        49.36 o
   1   2   4       3710.31       3377.89        48.22 o
   2   2   4       2042.82       1830.93        29.80 o
   3   2   4       2299.85       2287.30        39.34 o
   4   2   4        455.04        490.75        24.42 o
   5   2   4        156.83        156.51        21.15 o
   6   2   4         81.05         74.56        24.16 o
   7   2   4         32.32         80.78        32.15 o
   8   2   4        103.69        115.39        44.75 o
   9   2   4        362.04        491.71        76.80 o
  -9   3   4        142.22        191.91        71.60 o
  -8   3   4         77.83        -30.51        48.74 o
  -7   3   4       1366.75       1384.73        59.29 o
  -6   3   4       1381.60       1403.04        52.68 o
  -5   3   4         15.37         17.92        16.87 o
  -4   3   4        160.72        182.77        15.99 o
  -3   3   4       4812.71       5135.11        67.36 o
  -2   3   4       2747.63       2612.57        40.19 o
  -1   3   4        637.23        607.98        17.15 o
   0   3   4        364.23        323.28        10.60 o
   1   3   4        635.49        616.00        13.97 o
   2   3   4       2747.37       2585.18        40.87 o
   3   3   4       4816.70       5032.75        67.43 o
   4   3   4        161.30        169.05        15.84 o
   5   3   4         15.44         -6.49        18.60 o
   6   3   4       1380.16       1364.68        53.97 o
   7   3   4       1365.71       1353.94        73.18 o
   8   3   4         77.95         54.34        44.88 o
   9   3   4        142.64        180.44        72.27 o
  -9   4   4         48.27        -45.09        96.50 o
  -8   4   4        108.84         65.80        45.10 o
  -7   4   4        766.53        804.91        44.88 o
  -6   4   4        841.01        853.00        42.51 o
  -5   4   4       1852.77       1915.12        50.78 o
  -4   4   4       2902.51       2953.50        51.01 o
  -3   4   4       1558.73       1569.63        31.11 o
  -2   4   4       1146.86       1093.89        23.10 o
  -1   4   4       1323.01       1201.23        20.87 o
   0   4   4       6536.89       6398.66        69.35 o
   1   4   4       1324.36       1201.27        18.00 o
   2   4   4       1145.13       1080.18        19.81 o
   3   4   4       1560.19       1595.01        32.18 o
   4   4   4       2902.09       2962.53        51.87 o
   5   4   4       1852.51       1903.56        46.76 o
   6   4   4        842.25        776.07        40.97 o
   7   4   4        766.53        702.18        42.76 o
   8   4   4        108.89        163.43        46.31 o
   9   4   4         48.53         73.51       113.98 o
  -8   5   4          4.39        -21.87        48.46 o
  -7   5   4         42.86         86.56        33.76 o
  -6   5   4         50.17         48.33        23.77 o
  -5   5   4       1283.87       1301.98        39.88 o
  -4   5   4       2604.24       2655.76        50.19 o
  -3   5   4       4277.90       4362.03        59.34 o
  -2   5   4        873.36        840.37        26.49 o
  -1   5   4       2731.58       2670.15        66.50 o
   0   5   4         48.73         35.64         5.70 o
   1   5   4       2727.57       2672.96        34.35 o
   2   5   4        872.91        842.08        18.58 o
   3   5   4       4277.01       4301.28        60.09 o
   4   5   4       2604.96       2630.35        52.23 o
   5   5   4       1284.04       1332.57        41.62 o
   6   5   4         50.25         29.61        24.24 o
   7   5   4         43.00         63.11        34.95 o
   8   5   4          4.35         14.78        45.95 o
  -8   6   4        345.20        360.80        50.97 o
  -7   6   4        325.32        326.73        40.78 o
  -6   6   4        242.62        280.62        27.66 o
  -5   6   4        129.36        114.72        19.34 o
  -4   6   4       1108.92       1107.39        30.56 o
  -3   6   4       5008.65       5072.77        87.06 o
  -2   6   4       2357.37       2373.68        42.60 o
  -1   6   4       2289.12       2373.63        51.81 o
   0   6   4          0.36          1.25         5.33 o
   1   6   4       2288.71       2353.78        27.95 o
   2   6   4       2356.71       2423.52        30.55 o
   3   6   4       5010.23       5123.89        68.19 o
   4   6   4       1108.01       1020.95        31.83 o
   5   6   4        129.40        114.65        20.08 o
   6   6   4        242.57        249.20        32.72 o
   7   6   4        324.86        282.57        39.85 o
   8   6   4        345.32        303.16        54.63 o
  -8   7   4         94.03         45.51        53.09 o
  -7   7   4         54.08         68.08        36.90 o
  -6   7   4         86.20         81.60        25.70 o
  -5   7   4        778.45        800.90        33.90 o
  -4   7   4       2158.03       2207.19        41.73 o
  -3   7   4       1906.30       1977.53        37.72 o
  -2   7   4        432.78        425.66        15.62 o
  -1   7   4        618.94        638.54        19.10 o
   0   7   4          6.66          3.68         6.34 o
   1   7   4        620.05        612.36        12.45 o
   2   7   4        431.77        423.91        13.70 o
   3   7   4       1907.26       1929.13        32.24 o
   4   7   4       2159.42       2125.56        49.90 o
   5   7   4        778.53        843.72        38.51 o
   6   7   4         86.01        115.11        26.56 o
   7   7   4         53.58         19.80        44.00 o
   8   7   4         94.00        132.11        54.99 o
  -8   8   4        106.63         89.37        50.24 o
  -7   8   4         80.19        108.84        40.62 o
  -6   8   4       2136.08       2055.59        54.43 o
  -5   8   4        263.43        285.84        23.42 o
  -4   8   4       1025.82       1076.71        34.07 o
  -3   8   4       1246.11       1272.12        45.48 o
  -2   8   4       1071.92       1038.45        37.58 o
  -1   8   4       3133.79       3122.78        50.60 o
   0   8   4        417.33        441.11        15.78 o
   1   8   4       3133.83       3029.47        35.72 o
   2   8   4       1072.63       1059.72        21.16 o
   3   8   4       1247.95       1309.67        25.40 o
   4   8   4       1026.76       1070.49        29.46 o
   5   8   4        264.08        307.44        27.89 o
   6   8   4       2135.97       1964.70        59.77 o
   7   8   4         80.18         29.70        35.72 o
   8   8   4        106.38        203.10        57.76 o
  -8   9   4        151.29        200.90        59.83 o
  -7   9   4        169.37        170.01        40.92 o
  -6   9   4         63.68         62.53        26.68 o
  -5   9   4        749.72        802.00        37.94 o
  -4   9   4         21.10         39.52        16.09 o
  -3   9   4       2227.88       2370.67        63.65 o
  -2   9   4        715.04        681.33        39.20 o
  -1   9   4       1095.15       1123.54        29.34 o
   0   9   4       1940.27       1976.11        32.66 o
   1   9   4       1095.86       1089.88        18.83 o
   2   9   4        714.52        713.70        18.84 o
   3   9   4       2229.91       2330.07        36.68 o
   4   9   4         21.08         41.98        13.48 o
   5   9   4        750.96        717.71        31.95 o
   6   9   4         63.03         82.39        27.26 o
   7   9   4        169.25        124.98        36.49 o
   8   9   4        151.17        219.03        61.83 o
  -8  10   4         86.92        -20.44       126.65 o
  -7  10   4         89.52         64.57        38.60 o
  -6  10   4         36.47         11.97        53.91 o
  -5  10   4        473.16        510.66        37.99 o
  -4  10   4       1234.78       1163.60        44.83 o
  -3  10   4       2838.03       2999.44        84.59 o
  -2  10   4        717.41        742.14        55.65 o
  -1  10   4        518.55        554.87        20.34 o
   0  10   4        624.69        634.18        21.28 o
   1  10   4        518.96        547.02        13.95 o
   2  10   4        717.57        724.35        22.07 o
   3  10   4       2841.00       2946.22        43.67 o
   4  10   4       1234.73       1189.32        31.24 o
   5  10   4        472.48        433.27        29.62 o
   6  10   4         36.52         -5.66        32.84 o
   7  10   4         89.85          6.65        39.64 o
   8  10   4         87.49         84.46        62.61 o
  -7  11   4         64.37         79.62        37.75 o
  -6  11   4         40.99         27.80        29.65 o
  -5  11   4         23.85         26.28        15.80 o
  -4  11   4       2592.41       2627.66        91.68 o
  -3  11   4         90.66         83.17        23.27 o
  -2  11   4        996.89        985.07        43.36 o
  -1  11   4       1275.96       1271.17        31.84 o
   0  11   4         24.60         41.38        10.48 o
   1  11   4       1273.45       1271.78        25.55 o
   2  11   4        998.25        919.57        26.74 o
   3  11   4         90.37         88.35        22.88 o
   4  11   4       2590.89       2547.21        43.01 o
   5  11   4         23.90         11.93        16.45 o
   6  11   4         41.22         53.62        38.25 o
   7  11   4         64.14         50.80        34.80 o
  -7  12   4         35.95         -9.22        66.78 o
  -6  12   4       1526.20       1370.40        56.21 o
  -5  12   4         91.52         52.99        37.54 o
  -4  12   4       1183.69       1213.54        64.43 o
  -3  12   4       1282.75       1345.91        65.32 o
  -2  12   4       2207.76       2296.71        63.31 o
  -1  12   4       1027.01       1063.42        31.74 o
   0  12   4        188.42        204.71        15.26 o
   1  12   4       1027.21        992.41        29.57 o
   2  12   4       2208.12       2179.54        44.40 o
   3  12   4       1283.14       1264.51        50.24 o
   4  12   4       1183.46       1161.49        50.02 o
   5  12   4         91.72         84.48        31.91 o
   6  12   4       1524.75       1584.07        42.38 o
   7  12   4         35.89        112.46        56.47 o
  -7  13   4         21.34        -70.36       104.13 o
  -6  13   4        422.10        367.04        84.43 o
  -5  13   4        217.20        203.63        67.31 o
  -4  13   4        240.59        285.92        39.52 o
  -3  13   4       4276.28       4144.45        98.13 o
  -2  13   4        811.41        826.86        41.95 o
  -1  13   4        146.14        151.93        16.59 o
   0  13   4          3.83        -12.10        12.10 o
   1  13   4        146.08        180.90        17.71 o
   2  13   4        809.26        829.08        38.80 o
   3  13   4       4273.43       4200.59        82.67 o
   4  13   4        240.92        176.43        27.89 o
   5  13   4        216.37        190.40        33.77 o
   6  13   4        421.94        427.13        30.22 o
   7  13   4         21.38        127.93        66.26 o
  -7  14   4        258.95        246.85        88.70 o
  -6  14   4          2.95         65.80       139.31 o
  -5  14   4        105.16        143.11        50.81 o
  -4  14   4       1214.42       1206.38        69.49 o
  -3  14   4       1544.31       1488.97        65.88 o
  -2  14   4        282.83        294.77        29.61 o
  -1  14   4        435.84        430.17        23.05 o
   0  14   4        415.19        480.19        23.14 o
   1  14   4        436.63        457.85        25.84 o
   2  14   4        282.90        307.21        30.30 o
   3  14   4       1544.43       1436.37        54.57 o
   4  14   4       1214.25       1232.75        51.84 o
   5  14   4        105.02         76.96        32.55 o
   6  14   4          2.93         66.48        59.45 o
   7  14   4        259.23         75.89       180.12 o
  -6  15   4        110.26         50.82        80.23 o
  -5  15   4        247.37        207.63        65.31 o
  -4  15   4       1639.83       1553.29        80.41 o
  -3  15   4        326.48        333.55        35.06 o
  -2  15   4        718.94        741.64        48.29 o
  -1  15   4        937.80       1043.14        57.03 o
   0  15   4        588.81        673.91        28.13 o
   1  15   4        939.16        985.19        35.86 o
   2  15   4        717.59        661.09        40.69 o
   3  15   4        327.16        348.20        33.76 o
   4  15   4       1638.07       1557.74        84.21 o
   5  15   4        246.97        323.27        47.69 o
   6  15   4        110.05        100.04        51.54 o
  -6  16   4        322.36        449.29       107.89 o
  -5  16   4         18.00         22.07        51.39 o
  -4  16   4         71.64         79.19        36.54 o
  -3  16   4        989.66        856.69        62.93 o
  -2  16   4        154.07        234.01        37.68 o
  -1  16   4        250.74        215.11        22.53 o
   0  16   4        214.86        244.11        34.44 o
   1  16   4        250.76        191.98        23.77 o
   2  16   4        153.53        151.18        26.90 o
   3  16   4        989.79       1032.06        99.12 o
   4  16   4         71.96         49.09        38.40 o
   5  16   4         17.96        -38.91        38.91 o
   6  16   4        322.56        304.50        66.99 o
  -5  17   4        256.96        195.00        55.66 o
  -4  17   4         27.76         46.93        40.05 o
  -3  17   4        660.32        741.17        53.60 o
  -2  17   4        320.76        327.26        44.83 o
  -1  17   4        447.50        429.68        31.47 o
   0  17   4        140.63        143.28        20.37 o
   1  17   4        447.04        476.58        31.43 o
   2  17   4        321.20        303.68        31.69 o
   3  17   4        660.28        631.65        66.26 o
   4  17   4         27.82         73.71        45.59 o
   5  17   4        257.21        264.02       167.46 o
  -5  18   4         13.80         32.94        64.59 o
  -4  18   4        217.35        196.36        49.83 o
  -3  18   4        101.26         41.77        49.38 o
  -2  18   4        571.07        652.01        54.46 o
  -1  18   4       1516.43       1519.04        45.34 o
   0  18   4        130.09         90.14        22.08 o
   1  18   4       1514.86       1490.27        53.08 o
   2  18   4        572.16        531.67        40.87 o
   3  18   4        101.06        105.42        34.99 o
   4  18   4        217.29        164.74        47.27 o
   5  18   4         13.58        -45.03        92.88 o
  -4  19   4        632.38        631.04        69.15 o
  -3  19   4        322.34        384.58        62.31 o
  -2  19   4        587.94        561.54        59.94 o
  -1  19   4        200.75        187.94        32.37 o
   0  19   4         11.33         55.45        27.13 o
   1  19   4        200.81        168.21        46.09 o
   2  19   4        587.58        557.02        48.15 o
   3  19   4        321.82        222.47        43.08 o
   4  19   4        633.46        658.79        85.19 o
  -4  20   4         46.31         -0.38        88.50 o
  -3  20   4        600.20        629.52        88.68 o
  -2  20   4        131.03         76.28        57.39 o
  -1  20   4         50.85         10.28        39.44 o
   0  20   4          0.52         22.37        29.16 o
   1  20   4         50.82         70.71        54.00 o
   2  20   4        131.14        127.47        66.34 o
   3  20   4        600.20        652.29        53.70 o
   4  20   4         46.69          7.62        70.90 o
  -3  21   4        714.15        699.23        85.79 o
  -2  21   4        109.13        154.05        60.25 o
  -1  21   4         15.57        110.12        78.59 o
   0  21   4          0.37          2.81       106.95 o
   1  21   4         15.64         -9.15        48.54 o
   2  21   4        109.18        173.89        72.83 o
   3  21   4        714.59        603.52        60.54 o
  -1  22   4        156.97        161.17        89.49 o
   0  22   4         26.22        -77.61        77.61 o
   1  22   4        156.60         24.44       164.64 o
   1   0   5       1090.32        969.46        20.60 o
   2   0   5         31.79         23.01         6.50 o
   3   0   5       2724.88       2741.79        43.90 o
   4   0   5          6.48         -4.89        12.26 o
   5   0   5        905.69        935.85        41.39 o
   6   0   5          1.59          7.85        22.67 o
   7   0   5        343.35        393.28        36.93 o
   8   0   5        135.43         21.84        64.19 o
   9   0   5          8.78         30.78       103.99 o
  -9   1   5        485.36        672.94        80.77 o
  -8   1   5         47.25          6.46        47.92 o
  -7   1   5         50.73         57.58        30.97 o
  -6   1   5        959.23        994.30        45.14 o
  -5   1   5        334.33        337.13        24.71 o
  -4   1   5       1340.72       1404.26        35.64 o
  -3   1   5      11311.96      11764.44       132.66 o
  -2   1   5       4597.82       4352.61        63.64 o
  -1   1   5       2427.00       2256.59        34.50 o
   0   1   5        755.81        653.76        12.04 o
   1   1   5       2429.47       2307.01        36.53 o
   2   1   5       4600.60       4256.63        54.26 o
   3   1   5      11309.08      11673.72       132.85 o
   4   1   5       1339.50       1408.68        38.28 o
   5   1   5        334.97        342.82        26.50 o
   6   1   5        958.06        937.29        43.61 o
   7   1   5         50.95        127.97        37.80 o
   8   1   5         47.05         62.09        46.46 o
   9   1   5        484.85        491.62       102.92 o
  -9   2   5         17.43         74.04        85.00 o
  -8   2   5        154.35         97.46        46.34 o
  -7   2   5        442.37        425.07        37.73 o
  -6   2   5          1.80        -19.25        24.11 o
  -5   2   5        712.82        672.93        31.94 o
  -4   2   5        405.60        403.80        24.73 o
  -3   2   5       6672.71       7097.18        87.05 o
  -2   2   5       3547.94       3430.01        48.95 o
  -1   2   5       8091.74       7596.17       100.83 o
   0   2   5        904.03        838.52        14.89 o
   1   2   5       8097.52       7702.71        82.80 o
   2   2   5       3546.18       3336.21        53.41 o
   3   2   5       6677.43       7074.85        93.90 o
   4   2   5        406.14        413.88        21.59 o
   5   2   5        712.96        625.99        32.21 o
   6   2   5          1.76          7.10        25.27 o
   7   2   5        442.91        455.15        42.08 o
   8   2   5        154.83        163.28        45.41 o
   9   2   5         17.29         -1.27        65.07 o
  -9   3   5        873.68        844.05        87.79 o
  -8   3   5         79.07         48.83        62.93 o
  -7   3   5        294.37        297.96        36.49 o
  -6   3   5       1096.04       1082.67        46.38 o
  -5   3   5        247.32        231.00        21.79 o
  -4   3   5        217.42        256.93        18.11 o
  -3   3   5       8294.92       8904.09       146.25 o
  -2   3   5       1721.23       1718.74        45.53 o
  -1   3   5       3694.18       3458.09        67.83 o
   0   3   5       2627.23       2463.03        30.99 o
   1   3   5       3696.21       3521.45        42.61 o
   2   3   5       1718.16       1663.03        31.12 o
   3   3   5       8301.48       8831.61       104.94 o
   4   3   5        217.83        220.06        17.76 o
   5   3   5        248.04        245.34        24.46 o
   6   3   5       1097.17       1112.33        51.01 o
   7   3   5        294.76        333.62        43.89 o
   8   3   5         79.00         58.32        54.54 o
   9   3   5        873.38        841.50        86.64 o
  -8   4   5         57.69        -34.67        52.23 o
  -7   4   5        244.58        297.20        41.45 o
  -6   4   5        240.70        270.45        27.62 o
  -5   4   5        667.90        727.07        32.38 o
  -4   4   5        276.70        328.83        19.34 o
  -3   4   5       1143.56       1217.62        27.06 o
  -2   4   5       3755.69       3670.94        58.03 o
  -1   4   5      11506.47      11381.37       220.89 o
   0   4   5         10.06          9.43         4.72 o
   1   4   5      11505.92      11661.26       115.19 o
   2   4   5       3754.54       3672.23        47.99 o
   3   4   5       1142.51       1189.41        31.29 o
   4   4   5        277.12        308.35        19.73 o
   5   4   5        667.72        682.74        33.32 o
   6   4   5        240.98        251.28        29.76 o
   7   4   5        244.03        223.14        38.43 o
   8   4   5         57.78        -38.28        48.65 o
  -8   5   5         32.15         38.46        44.31 o
  -7   5   5        559.99        609.22        50.42 o
  -6   5   5        702.30        747.46        40.82 o
  -5   5   5        238.83        248.69        36.33 o
  -4   5   5       1917.02       2036.46        43.26 o
  -3   5   5       6060.94       6255.34       108.53 o
  -2   5   5       3601.72       3592.05        61.04 o
  -1   5   5       4228.30       4208.17        89.82 o
   0   5   5       4292.23       4100.12        53.09 o
   1   5   5       4226.10       4336.61        48.60 o
   2   5   5       3604.69       3599.76        53.45 o
   3   5   5       6062.48       6052.52        84.86 o
   4   5   5       1918.78       1970.09        58.95 o
   5   5   5        238.28        276.44        23.63 o
   6   5   5        702.77        716.15        38.68 o
   7   5   5        560.18        647.62        50.74 o
   8   5   5         31.84         37.42        45.05 o
  -8   6   5         24.60        -43.57        43.57 o
  -7   6   5        905.86        851.88        54.25 o
  -6   6   5        203.46        227.73        26.27 o
  -5   6   5        741.96        779.54        41.20 o
  -4   6   5       1050.77       1039.48        38.79 o
  -3   6   5       4099.84       4331.43        72.71 o
  -2   6   5       1020.62       1019.63        34.66 o
  -1   6   5        996.63        972.69        22.54 o
   0   6   5        223.70        238.35        11.60 o
   1   6   5        994.33        978.83        17.68 o
   2   6   5       1023.51       1037.70        19.40 o
   3   6   5       4100.85       4328.61        58.35 o
   4   6   5       1052.34       1005.53        31.62 o
   5   6   5        740.97        695.88        33.78 o
   6   6   5        203.77        187.31        30.88 o
   7   6   5        905.09        952.54        61.02 o
   8   6   5         24.65         86.51        71.50 o
  -8   7   5         40.17         44.28        49.63 o
  -7   7   5         92.70        161.70        39.62 o
  -6   7   5         38.50         57.04        25.73 o
  -5   7   5        176.46        158.11        19.52 o
  -4   7   5       4141.57       4274.56        69.57 o
  -3   7   5       1373.49       1390.82        30.75 o
  -2   7   5       7111.16       7419.79       120.74 o
  -1   7   5        683.98        680.68        19.35 o
   0   7   5         31.19         22.28         6.60 o
   1   7   5        685.19        648.95        14.89 o
   2   7   5       7107.97       7525.00        76.58 o
   3   7   5       1373.95       1453.98        31.57 o
   4   7   5       4140.61       4329.12        69.33 o
   5   7   5        176.72        157.09        21.90 o
   6   7   5         38.40          4.13        24.21 o
   7   7   5         92.37        141.07        35.06 o
   8   7   5         40.21         90.84        48.25 o
  -8   8   5         51.79         11.30        48.51 o
  -7   8   5         95.78         68.97        35.66 o
  -6   8   5        373.57        355.97        32.84 o
  -5   8   5        275.32        285.29        23.61 o
  -4   8   5       2195.27       2223.81        51.33 o
  -3   8   5        193.94        201.06        17.41 o
  -2   8   5       1269.71       1297.72        42.45 o
  -1   8   5        686.15        746.98        23.90 o
   0   8   5       2965.43       2910.76        40.70 o
   1   8   5        686.31        716.46        16.59 o
   2   8   5       1270.26       1321.82        24.86 o
   3   8   5        193.99        196.47        11.70 o
   4   8   5       2193.03       2213.76        39.56 o
   5   8   5        275.44        289.37        24.73 o
   6   8   5        374.47        413.15        42.48 o
   7   8   5         96.01         80.58        36.91 o
   8   8   5         51.80        146.02        84.12 o
  -8   9   5        333.80        301.25        62.69 o
  -7   9   5         87.32        128.01        39.02 o
  -6   9   5        693.57        672.05        41.33 o
  -5   9   5        560.21        562.08        36.08 o
  -4   9   5        845.97        829.77        41.88 o
  -3   9   5       4277.95       4429.18        92.81 o
  -2   9   5        112.93         88.00        18.03 o
  -1   9   5       2579.26       2787.48        52.52 o
   0   9   5        152.14        145.47        11.28 o
   1   9   5       2578.35       2737.24        37.08 o
   2   9   5        113.43        122.09        10.12 o
   3   9   5       4281.04       4514.65        64.41 o
   4   9   5        845.90        871.52        25.96 o
   5   9   5        559.23        538.80        26.79 o
   6   9   5        692.36        683.77        42.80 o
   7   9   5         87.29        110.48        36.94 o
   8   9   5        333.57        245.69        81.65 o
  -8  10   5         59.27         93.23        81.25 o
  -7  10   5        652.28        701.91        51.07 o
  -6  10   5       1004.56       1105.57        53.10 o
  -5  10   5        179.84        165.43        20.28 o
  -4  10   5        543.51        572.57        47.62 o
  -3  10   5        332.63        332.01        29.76 o
  -2  10   5        240.37        243.35        27.16 o
  -1  10   5        970.22       1019.72        29.73 o
   0  10   5        460.15        534.49        18.85 o
   1  10   5        971.17       1001.62        21.28 o
   2  10   5        240.24        242.35        14.20 o
   3  10   5        331.05        334.80        16.11 o
   4  10   5        543.73        568.71        24.30 o
   5  10   5        179.89        209.21        19.50 o
   6  10   5       1004.50       1023.80        50.60 o
   7  10   5        652.49        567.73        39.42 o
   8  10   5         59.24        128.10        91.89 o
  -7  11   5        159.90        168.66        44.53 o
  -6  11   5         67.71         22.75        25.41 o
  -5  11   5         23.14         25.38        31.68 o
  -4  11   5       1031.34       1036.50        57.25 o
  -3  11   5         60.41         61.15        25.74 o
  -2  11   5       1809.36       1798.59        55.48 o
  -1  11   5        280.24        276.39        16.57 o
   0  11   5        137.38        166.65        13.33 o
   1  11   5        279.88        258.52        12.80 o
   2  11   5       1808.37       1837.50        39.49 o
   3  11   5         60.52         44.87        11.51 o
   4  11   5       1030.44        973.74        32.44 o
   5  11   5         23.36         34.60        15.48 o
   6  11   5         67.73         70.06        23.40 o
   7  11   5        159.82        112.17        36.06 o
  -7  12   5        634.17        484.78        76.74 o
  -6  12   5        350.75        386.53        80.49 o
  -5  12   5        374.45        405.15        46.49 o
  -4  12   5        136.77        130.34        38.52 o
  -3  12   5       1238.60       1250.29        55.70 o
  -2  12   5        592.64        619.63        42.45 o
  -1  12   5        639.25        654.23        25.23 o
   0  12   5        688.92        781.50        25.43 o
   1  12   5        638.75        652.49        19.32 o
   2  12   5        593.00        596.24        25.41 o
   3  12   5       1236.15       1204.02        28.89 o
   4  12   5        136.63        157.57        16.86 o
   5  12   5        374.43        377.04        22.79 o
   6  12   5        350.57        358.79        31.26 o
   7  12   5        634.30        721.34        61.22 o
  -7  13   5         55.51         80.62        70.74 o
  -6  13   5         40.89        160.62        57.17 o
  -5  13   5        383.99        323.40        67.03 o
  -4  13   5        520.06        535.41        46.58 o
  -3  13   5       1645.30       1630.36        63.91 o
  -2  13   5         16.24         -6.66        20.45 o
  -1  13   5         18.05         23.98        11.61 o
   0  13   5        119.23        125.88        14.10 o
   1  13   5         18.18         17.44         8.73 o
   2  13   5         16.14         20.03        12.43 o
   3  13   5       1643.98       1525.50        48.25 o
   4  13   5        519.47        499.80        33.78 o
   5  13   5        384.51        380.69        33.11 o
   6  13   5         40.91         81.88        29.23 o
   7  13   5         55.29        252.02       103.78 o
  -7  14   5         30.13         78.24        76.17 o
  -6  14   5        296.31        319.27        68.09 o
  -5  14   5         11.51         25.92        56.07 o
  -4  14   5         48.66         31.79        35.54 o
  -3  14   5        509.12        561.61        46.59 o
  -2  14   5       1116.28       1089.90        65.74 o
  -1  14   5        215.68        229.03        20.40 o
   0  14   5          5.41         13.31        12.97 o
   1  14   5        215.29        264.29        20.62 o
   2  14   5       1116.97       1072.50        34.83 o
   3  14   5        509.48        557.63        56.61 o
   4  14   5         48.69         44.31        26.13 o
   5  14   5         11.45         -4.22        33.56 o
   6  14   5        296.20        295.83        52.24 o
   7  14   5         30.13         59.65        86.14 o
  -6  15   5        166.96        200.28        67.59 o
  -5  15   5        406.10        408.81        74.47 o
  -4  15   5         75.61         91.21        42.56 o
  -3  15   5          2.64         36.90        32.10 o
  -2  15   5        212.50        212.86        34.78 o
  -1  15   5        358.73        381.34        28.74 o
   0  15   5         87.22        110.48        16.96 o
   1  15   5        359.24        388.97        26.34 o
   2  15   5        211.88        192.43        25.60 o
   3  15   5          2.64        -21.59        40.72 o
   4  15   5         75.52         76.84        35.16 o
   5  15   5        407.03        447.58        50.69 o
   6  15   5        167.18        240.20        72.74 o
  -6  16   5        323.57        293.78        71.48 o
  -5  16   5        298.14        201.00        60.92 o
  -4  16   5         26.14         95.22        44.09 o
  -3  16   5        402.00        378.12        38.74 o
  -2  16   5        114.82        136.85        37.12 o
  -1  16   5         42.29         56.94        24.22 o
   0  16   5         67.19        126.21        21.48 o
   1  16   5         42.51          4.45        27.34 o
   2  16   5        115.01        161.36        26.37 o
   3  16   5        402.43        345.51        39.77 o
   4  16   5         26.21         33.97        54.58 o
   5  16   5        297.81        249.34        48.31 o
   6  16   5        322.71        313.26        80.73 o
  -5  17   5         44.73         46.11        54.94 o
  -4  17   5        370.85        352.38        53.25 o
  -3  17   5        360.40        351.56        50.13 o
  -2  17   5         42.57         96.66        38.10 o
  -1  17   5        307.56        299.67        26.43 o
   0  17   5        354.14        347.25        23.15 o
   1  17   5        307.46        270.04        27.66 o
   2  17   5         42.61         11.99        25.88 o
   3  17   5        359.27        288.49        37.76 o
   4  17   5        371.02        334.54        47.19 o
   5  17   5         44.74         60.62        64.11 o
  -5  18   5         78.27         78.31        57.75 o
  -4  18   5        220.74        242.67        51.18 o
  -3  18   5         69.80        127.12        50.44 o
  -2  18   5        557.27        622.73        54.98 o
  -1  18   5         42.47         61.34        30.21 o
   0  18   5        845.12        935.30        43.88 o
   1  18   5         42.24         46.77        33.56 o
   2  18   5        556.03        564.16        42.11 o
   3  18   5         69.79         99.44        37.10 o
   4  18   5        221.12        186.17        47.59 o
   5  18   5         78.28         10.31        70.46 o
  -4  19   5        265.44        353.96        88.14 o
  -3  19   5         54.31         50.06        68.42 o
  -2  19   5        438.96        495.81        60.06 o
  -1  19   5        223.08        250.19        25.27 o
   0  19   5          5.74        -28.99        40.49 o
   1  19   5        222.99        235.35        29.74 o
   2  19   5        439.25        494.06        42.75 o
   3  19   5         54.31         66.94        38.57 o
   4  19   5        265.54        185.36        69.08 o
  -4  20   5        194.36        235.85       106.95 o
  -3  20   5        289.03        389.28        92.00 o
  -2  20   5        139.08        127.16        57.65 o
  -1  20   5        106.70        179.67        57.68 o
   0  20   5        112.75        143.79        24.55 o
   1  20   5        107.01        134.09        51.12 o
   2  20   5        139.00        150.01        48.55 o
   3  20   5        288.76        196.65        52.08 o
   4  20   5        194.11        254.89        74.92 o
  -3  21   5       1055.18       1193.67       115.34 o
  -2  21   5        238.34        288.24        69.10 o
  -1  21   5        176.74        287.73        84.56 o
   0  21   5         30.96        -33.47        73.55 o
   1  21   5        176.55        116.28        44.03 o
   2  21   5        239.22        278.08        48.73 o
   3  21   5       1055.30       1115.84        82.29 o
  -1  22   5         78.46        -50.42        93.47 o
   0  22   5        138.06         -2.72        84.56 o
   1  22   5         78.64        174.49       135.09 o
   0   0   6       4344.30       4085.48        73.34 o
   1   0   6      13476.60      12690.59       147.60 o
   2   0   6       5466.22       5326.31        83.77 o
   3   0   6        180.55        212.35        13.93 o
   4   0   6          0.28          0.41        14.19 o
   5   0   6       1310.20       1309.85        40.89 o
   6   0   6         38.36         29.31        23.94 o
   7   0   6        734.81        716.63        44.38 o
   8   0   6         96.74        181.28        50.17 o
   9   0   6        118.21        162.93        96.68 o
  -9   1   6        613.15        686.83       130.40 o
  -8   1   6         46.76         46.53       114.96 o
  -7   1   6        417.20        392.85        36.78 o
  -6   1   6        278.48        256.94        28.36 o
  -5   1   6        107.41         91.99        19.07 o
  -4   1   6        806.27        929.86        31.94 o
  -3   1   6       2202.55       2127.27        37.40 o
  -2   1   6       4588.72       4449.97        55.55 o
  -1   1   6      12383.11      11650.36       143.74 o
   0   1   6       3117.20       2901.33        34.55 o
   1   1   6      12375.65      12148.60       250.72 o
   2   1   6       4589.42       4352.22        55.25 o
   3   1   6       2200.07       2164.98        37.88 o
   4   1   6        804.64        957.81        30.20 o
   5   1   6        107.53        103.92        20.16 o
   6   1   6        277.90        263.55        28.01 o
   7   1   6        417.58        353.91        40.88 o
   8   1   6         46.81         85.24        52.86 o
   9   1   6        613.71        558.71        88.51 o
  -9   2   6        401.26        312.51        80.81 o
  -8   2   6         52.13         94.53        50.97 o
  -7   2   6        244.53        177.23        33.04 o
  -6   2   6        529.91        499.43        37.33 o
  -5   2   6        267.69        245.77        21.86 o
  -4   2   6        353.32        356.03        22.47 o
  -3   2   6       5235.50       5367.02        70.06 o
  -2   2   6       3339.41       3186.45        75.52 o
  -1   2   6      11086.41      10363.32       126.16 o
   0   2   6       5281.21       4912.76        55.58 o
   1   2   6      11086.75      10576.89       127.66 o
   2   2   6       3337.91       3129.59        49.23 o
   3   2   6       5235.87       5369.91        70.38 o
   4   2   6        352.54        341.82        20.64 o
   5   2   6        267.09        239.83        21.59 o
   6   2   6        529.56        482.73        31.68 o
   7   2   6        244.23        209.01        34.55 o
   8   2   6         51.79        105.91        48.97 o
   9   2   6        401.77        451.65       100.89 o
  -8   3   6          7.41        -48.54        48.54 o
  -7   3   6        728.59        820.72        88.41 o
  -6   3   6        459.27        478.54        31.76 o
  -5   3   6        469.64        463.92        26.39 o
  -4   3   6       2733.52       3021.71        51.36 o
  -3   3   6       4006.39       4325.87        58.91 o
  -2   3   6       2584.15       2568.85        44.95 o
  -1   3   6       4922.16       4660.12        69.64 o
   0   3   6       4619.57       4291.84        77.45 o
   1   3   6       4918.45       4715.26        54.67 o
   2   3   6       2583.77       2555.23        41.48 o
   3   3   6       4004.53       4242.01        64.66 o
   4   3   6       2730.84       3023.64        52.27 o
   5   3   6        470.05        447.96        26.58 o
   6   3   6        458.35        481.40        33.97 o
   7   3   6        730.48        695.41        43.36 o
   8   3   6          7.43          1.53        45.05 o
  -8   4   6        119.71        159.68        52.12 o
  -7   4   6         96.88         61.87        35.31 o
  -6   4   6        762.15        691.30        37.07 o
  -5   4   6       1171.41       1163.42        38.30 o
  -4   4   6        999.60       1083.28        33.02 o
  -3   4   6        691.44        731.75        34.31 o
  -2   4   6       1175.32       1198.07        29.45 o
  -1   4   6        341.90        348.56        14.86 o
   0   4   6        428.97        372.90        11.43 o
   1   4   6        342.33        339.52        10.72 o
   2   4   6       1173.31       1199.37        23.40 o
   3   4   6        691.65        728.53        26.36 o
   4   4   6       1000.69       1095.02        36.13 o
   5   4   6       1170.25       1199.15        42.51 o
   6   4   6        761.09        756.85        42.68 o
   7   4   6         96.54         35.50        34.48 o
   8   4   6        119.54         50.38        59.89 o
  -8   5   6        141.61        144.05        46.67 o
  -7   5   6         37.26         18.86        40.92 o
  -6   5   6        345.25        352.84        32.89 o
  -5   5   6         73.21         55.67        17.65 o
  -4   5   6       1204.46       1292.64        32.82 o
  -3   5   6       1883.22       2016.76        44.54 o
  -2   5   6        890.27        916.32        24.68 o
  -1   5   6       4274.43       4237.05        73.99 o
   0   5   6       1222.63       1177.94        20.25 o
   1   5   6       4275.83       4383.82        49.52 o
   2   5   6        890.91        911.11        20.22 o
   3   5   6       1886.62       2058.36        42.03 o
   4   5   6       1204.67       1303.41        36.21 o
   5   5   6         73.39         68.62        18.68 o
   6   5   6        345.18        335.45        30.62 o
   7   5   6         37.39        -32.81        33.01 o
   8   5   6        141.43        227.22        76.04 o
  -8   6   6         47.22         49.94        48.55 o
  -7   6   6        221.17        243.38        37.67 o
  -6   6   6        269.85        288.83        27.85 o
  -5   6   6        294.42        261.99        23.28 o
  -4   6   6        353.24        339.70        26.73 o
  -3   6   6       2138.00       2375.33        48.20 o
  -2   6   6       2082.57       2079.46        48.40 o
  -1   6   6       1344.80       1362.37        34.97 o
   0   6   6       1468.10       1405.35        23.52 o
   1   6   6       1345.90       1418.87        22.44 o
   2   6   6       2081.72       2129.04        32.50 o
   3   6   6       2138.75       2287.33        42.22 o
   4   6   6        352.94        339.32        20.81 o
   5   6   6        294.86        278.05        23.31 o
   6   6   6        269.81        301.06        29.78 o
   7   6   6        221.07        287.47        37.94 o
   8   6   6         47.19         93.59       118.62 o
  -8   7   6        116.44         41.21        56.47 o
  -7   7   6        857.98        885.22        53.45 o
  -6   7   6        383.45        418.60        28.73 o
  -5   7   6        769.55        676.97        36.84 o
  -4   7   6        841.91        860.24        35.07 o
  -3   7   6        299.09        331.44        27.59 o
  -2   7   6       1369.35       1534.53        33.30 o
  -1   7   6        160.95        168.99        11.53 o
   0   7   6        728.09        684.30        18.36 o
   1   7   6        161.05        155.16         8.33 o
   2   7   6       1369.36       1525.14        23.60 o
   3   7   6        299.57        336.34        17.46 o
   4   7   6        841.47        845.90        29.67 o
   5   7   6        770.27        689.20        36.40 o
   6   7   6        384.12        430.62        39.10 o
   7   7   6        858.07        814.63        91.81 o
   8   7   6        116.61          5.65        55.07 o
  -8   8   6         48.02         85.72        53.32 o
  -7   8   6        136.39        146.18        33.55 o
  -6   8   6         78.61         99.35        24.85 o
  -5   8   6        568.87        623.83        31.83 o
  -4   8   6        897.12        935.07        29.34 o
  -3   8   6       3178.46       3145.09        61.25 o
  -2   8   6       1197.91       1304.70        42.73 o
  -1   8   6        653.29        622.00        28.32 o
   0   8   6       1655.68       1758.72        33.24 o
   1   8   6        653.25        625.70        14.75 o
   2   8   6       1197.97       1282.47        21.84 o
   3   8   6       3176.89       3174.09        44.38 o
   4   8   6        895.85        915.53        27.26 o
   5   8   6        570.13        514.49        27.28 o
   6   8   6         79.00         78.86        33.35 o
   7   8   6        136.26        194.19        58.27 o
   8   8   6         47.92        -66.07        66.07 o
  -8   9   6         14.56         84.32        70.68 o
  -7   9   6        108.51         82.12        46.31 o
  -6   9   6        699.09        736.40        58.21 o
  -5   9   6        111.06         98.82        26.85 o
  -4   9   6        285.92        284.97        23.18 o
  -3   9   6       5565.34       5715.91       124.63 o
  -2   9   6         84.06         91.14        18.38 o
  -1   9   6        877.99        897.16        24.78 o
   0   9   6         55.65         52.89         9.13 o
   1   9   6        877.72        903.87        20.39 o
   2   9   6         84.13         89.39         9.98 o
   3   9   6       5563.97       5697.11        64.73 o
   4   9   6        285.94        314.68        18.22 o
   5   9   6        110.61         92.46        18.21 o
   6   9   6        699.08        655.19        33.62 o
   7   9   6        108.50        146.30        42.95 o
   8   9   6         14.57        108.26        78.91 o
  -8  10   6        344.22        498.69       112.60 o
  -7  10   6         38.06        -10.60        35.91 o
  -6  10   6        360.32        360.60        31.41 o
  -5  10   6         14.13         25.28        27.06 o
  -4  10   6         16.22          3.57        13.96 o
  -3  10   6       1730.75       1729.45        58.19 o
  -2  10   6        456.63        485.23        32.47 o
  -1  10   6        405.69        419.74        23.68 o
   0  10   6        636.36        608.82        20.15 o
   1  10   6        406.04        359.32        13.32 o
   2  10   6        456.54        493.16        25.34 o
   3  10   6       1729.99       1726.68        32.42 o
   4  10   6         16.15         28.85        12.41 o
   5  10   6         14.28         -4.65        16.53 o
   6  10   6        360.80        390.85        32.84 o
   7  10   6         37.99         22.08        34.33 o
   8  10   6        344.24        225.78        77.57 o
  -7  11   6         70.72        -55.90        55.90 o
  -6  11   6         75.79         65.77        34.08 o
  -5  11   6        352.99        373.36        26.82 o
  -4  11   6        857.10        878.28        54.25 o
  -3  11   6         96.64        146.02        27.99 o
  -2  11   6       1138.42       1261.97        60.21 o
  -1  11   6        161.47        189.98        16.77 o
   0  11   6          2.85         -5.40        10.68 o
   1  11   6        160.72        168.67         9.61 o
   2  11   6       1138.49       1214.27        33.38 o
   3  11   6         97.10        103.06        12.76 o
   4  11   6        857.57        867.12        31.17 o
   5  11   6        353.11        339.91        20.03 o
   6  11   6         75.94         86.31        23.98 o
   7  11   6         70.58         -9.47        43.33 o
  -7  12   6        164.70        222.14       191.38 o
  -6  12   6         42.51        129.45        26.41 o
  -5  12   6        359.42        430.93        51.54 o
  -4  12   6        597.28        570.30        53.28 o
  -3  12   6        433.44        513.80        39.82 o
  -2  12   6        586.46        672.96        45.17 o
  -1  12   6        177.41        197.76        17.62 o
   0  12   6          6.79        178.21        14.11 o
   1  12   6        177.12        217.52        12.21 o
   2  12   6        585.52        551.02        25.39 o
   3  12   6        434.18        478.57        22.06 o
   4  12   6        598.19        600.64        25.37 o
   5  12   6        359.10        397.21        26.52 o
   6  12   6         42.81         69.69        20.74 o
   7  12   6        164.66        223.23        63.37 o
  -7  13   6         22.42         38.68        75.83 o
  -6  13   6        146.92        165.44        63.73 o
  -5  13   6        382.78        299.40        56.35 o
  -4  13   6        685.48        758.59        56.44 o
  -3  13   6       2147.64       2151.04        71.77 o
  -2  13   6        129.50         74.51        41.03 o
  -1  13   6         61.15         60.45        13.43 o
   0  13   6          5.50          7.21        12.63 o
   1  13   6         60.98         55.00        10.23 o
   2  13   6        128.81        129.37        17.13 o
   3  13   6       2148.25       2061.71        53.77 o
   4  13   6        684.02        674.63        33.80 o
   5  13   6        383.22        386.82        24.48 o
   6  13   6        146.25        166.67        31.22 o
   7  13   6         22.42         87.24        84.25 o
  -7  14   6        319.67        264.55        94.51 o
  -6  14   6         29.28         56.50        62.14 o
  -5  14   6        130.84        155.59        66.81 o
  -4  14   6        289.22        317.03        42.23 o
  -3  14   6        820.17        876.31        53.80 o
  -2  14   6        576.47        515.41        55.25 o
  -1  14   6         85.45        111.83        16.22 o
   0  14   6        123.96        151.80        16.89 o
   1  14   6         85.42         86.08        13.21 o
   2  14   6        576.24        607.15        24.66 o
   3  14   6        820.40        755.17        39.79 o
   4  14   6        288.65        263.90        30.28 o
   5  14   6        130.98        167.24        36.53 o
   6  14   6         29.39         -3.99        55.37 o
   7  14   6        318.90        175.84        91.28 o
  -6  15   6        134.66        124.51        66.50 o
  -5  15   6         20.57         99.77        52.68 o
  -4  15   6        279.05        283.12        60.53 o
  -3  15   6         22.81         58.32        43.87 o
  -2  15   6        995.47        999.05        59.50 o
  -1  15   6        126.35        151.11        28.40 o
   0  15   6          1.98         21.96        15.13 o
   1  15   6        126.72        139.72        25.01 o
   2  15   6        995.58       1013.16        30.45 o
   3  15   6         22.60        -31.63        31.63 o
   4  15   6        279.49        308.94        34.62 o
   5  15   6         20.49        -22.67        39.70 o
   6  15   6        134.88         73.08        59.39 o
  -6  16   6         45.67         69.45        67.28 o
  -5  16   6         93.66        147.24        58.32 o
  -4  16   6       1033.39       1093.59        75.51 o
  -3  16   6        209.80        185.62        51.97 o
  -2  16   6        107.93         98.04        36.32 o
  -1  16   6        225.91        245.69        24.48 o
   0  16   6        167.76        179.81        19.58 o
   1  16   6        225.51        226.61        25.13 o
   2  16   6        108.56         73.76        27.62 o
   3  16   6        209.66        226.76        32.99 o
   4  16   6       1033.03       1026.61        56.94 o
   5  16   6         93.98        104.77        52.28 o
   6  16   6         45.55         75.14       104.35 o
  -5  17   6        430.12        416.21        69.68 o
  -4  17   6         50.94         53.70        41.17 o
  -3  17   6       1959.59       1976.31       115.37 o
  -2  17   6        129.99        121.50        41.38 o
  -1  17   6        247.33        295.74        28.74 o
   0  17   6          9.50         35.54        19.38 o
   1  17   6        247.15        232.93        28.95 o
   2  17   6        130.06        148.27        29.79 o
   3  17   6       1960.17       1865.45        85.54 o
   4  17   6         51.05         19.15        43.68 o
   5  17   6        429.65        431.33       141.47 o
  -5  18   6        167.28        241.39        67.32 o
  -4  18   6        655.16        537.03        73.16 o
  -3  18   6        318.94        348.03        55.00 o
  -2  18   6        287.29        266.48        51.59 o
  -1  18   6        282.25        311.69        28.77 o
   0  18   6        551.10        521.08        35.37 o
   1  18   6        282.47        278.34        28.34 o
   2  18   6        287.00        330.27        36.95 o
   3  18   6        319.55        349.78        59.06 o
   4  18   6        655.78        494.62       173.09 o
   5  18   6        166.89        175.35        78.59 o
  -4  19   6       1226.86       1283.15       129.79 o
  -3  19   6         79.39         79.37        88.09 o
  -2  19   6        416.38        515.52        66.12 o
  -1  19   6         88.78         65.17        21.94 o
   0  19   6        103.21        101.27        19.90 o
   1  19   6         88.51         52.23        26.03 o
   2  19   6        416.25        358.21        47.57 o
   3  19   6         79.83         87.96        40.07 o
   4  19   6       1225.62       1292.65        85.22 o
  -4  20   6        163.01        149.04        91.96 o
  -3  20   6        378.23        587.27        78.18 o
  -2  20   6        147.78        185.07        67.16 o
  -1  20   6         29.95         92.95        72.62 o
   0  20   6         20.43         56.06        42.80 o
   1  20   6         30.14          4.62        46.82 o
   2  20   6        147.79        202.75        52.25 o
   3  20   6        378.22        418.24        51.02 o
   4  20   6        163.51        186.34        72.84 o
  -3  21   6       1043.28       1180.43       240.49 o
  -2  21   6        243.80        172.82        98.49 o
  -1  21   6         26.62         21.01        80.43 o
   0  21   6          1.31         13.16        73.55 o
   1  21   6         26.59         12.25        52.00 o
   2  21   6        243.78        308.64        53.38 o
   3  21   6       1042.85        999.06        80.10 o
  -1  22   6          8.23         74.60        93.76 o
   0  22   6         37.15         80.03       106.95 o
   1  22   6          8.22         53.47       129.46 o
   1   0   7       1150.66       1024.33        18.22 o
   2   0   7        162.21        161.09        11.62 o
   3   0   7         51.16         39.77        10.19 o
   4   0   7       1820.69       1907.79        40.66 o
   5   0   7        172.07        149.35        19.79 o
   6   0   7        336.03        331.74        30.30 o
   7   0   7          3.15         18.25        31.40 o
   8   0   7          5.52         40.29        56.38 o
   9   0   7        243.52        251.19        75.89 o
  -9   1   7         58.62         26.46        72.28 o
  -8   1   7         43.41         23.13        82.46 o
  -7   1   7        321.29        321.69        41.17 o
  -6   1   7        135.42        110.89        26.69 o
  -5   1   7        170.50        154.76        22.16 o
  -4   1   7       4189.73       4547.60        73.13 o
  -3   1   7       7810.89       8406.22        99.92 o
  -2   1   7       3348.99       3196.31        57.12 o
  -1   1   7        365.97        347.72        10.85 o
   0   1   7        156.52        202.91         8.33 o
   1   1   7        364.43        358.07        12.15 o
   2   1   7       3350.70       3148.96        47.38 o
   3   1   7       7815.71       8296.68        99.71 o
   4   1   7       4189.18       4554.45        67.85 o
   5   1   7        169.95        175.42        20.30 o
   6   1   7        135.59        131.29        25.62 o
   7   1   7        321.15        301.40        39.04 o
   8   1   7         43.26        105.44        49.34 o
   9   1   7         58.65        -22.64        72.80 o
  -8   2   7        109.10        116.61        61.19 o
  -7   2   7         78.47         92.05        32.48 o
  -6   2   7       2128.46       2128.88        61.11 o
  -5   2   7         23.04          3.85        16.74 o
  -4   2   7        545.19        496.32        28.36 o
  -3   2   7       6305.44       6520.99        81.43 o
  -2   2   7       1473.63       1394.17        33.86 o
  -1   2   7       2080.22       1920.51        30.12 o
   0   2   7        238.80        243.41         9.27 o
   1   2   7       2084.62       2007.19        37.78 o
   2   2   7       1474.47       1365.06        36.04 o
   3   2   7       6299.74       6552.00        81.87 o
   4   2   7        545.20        517.49        24.64 o
   5   2   7         23.14         12.82        18.59 o
   6   2   7       2130.02       2069.35        63.96 o
   7   2   7         78.18         46.05        31.04 o
   8   2   7        109.70        155.41        48.63 o
  -8   3   7         81.94         68.55        45.36 o
  -7   3   7        573.55        489.39        46.58 o
  -6   3   7        521.02        539.41        32.48 o
  -5   3   7         26.38         14.73        16.77 o
  -4   3   7       4891.66       5475.28        76.42 o
  -3   3   7       3270.41       3415.26        65.46 o
  -2   3   7       4961.40       5006.55        81.30 o
  -1   3   7       1025.50        940.12        18.48 o
   0   3   7       2126.01       2116.38        28.87 o
   1   3   7       1026.64        951.00        18.27 o
   2   3   7       4967.53       5026.42        61.96 o
   3   3   7       3263.78       3262.86        59.54 o
   4   3   7       4890.79       5353.22        76.34 o
   5   3   7         26.76         39.29        17.90 o
   6   3   7        520.85        552.43        33.40 o
   7   3   7        573.59        529.73        39.91 o
   8   3   7         82.02        106.22        45.90 o
  -8   4   7        103.85        157.72        45.97 o
  -7   4   7        184.96        185.54        36.79 o
  -6   4   7        490.72        444.73        30.91 o
  -5   4   7        218.00        170.95        20.53 o
  -4   4   7       2501.42       2640.81        47.16 o
  -3   4   7        846.22        883.76        30.10 o
  -2   4   7        534.83        514.57        19.59 o
  -1   4   7        618.92        610.23        15.20 o
   0   4   7       4080.34       3862.82        46.87 o
   1   4   7        618.29        618.94        13.85 o
   2   4   7        535.64        504.10        16.75 o
   3   4   7        844.47        843.50        38.59 o
   4   4   7       2501.79       2509.16        53.03 o
   5   4   7        218.12        217.35        23.61 o
   6   4   7        489.65        452.35        31.96 o
   7   4   7        185.49        196.62        36.63 o
   8   4   7        103.73         90.97        52.33 o
  -8   5   7         21.19         42.10        45.90 o
  -7   5   7        238.32        247.77        36.27 o
  -6   5   7         97.69        103.05        23.86 o
  -5   5   7        491.11        481.92        26.69 o
  -4   5   7       1319.70       1367.47        38.54 o
  -3   5   7       4832.53       5317.09        98.16 o
  -2   5   7       2830.72       2893.36        52.63 o
  -1   5   7       2683.10       2508.90        40.58 o
   0   5   7         56.86         47.20         6.41 o
   1   5   7       2683.75       2573.29        33.45 o
   2   5   7       2827.72       2946.99        41.55 o
   3   5   7       4824.69       5141.84        73.00 o
   4   5   7       1318.73       1320.77        39.44 o
   5   5   7        491.27        581.51        29.97 o
   6   5   7         97.40         88.88        29.38 o
   7   5   7        238.57        268.62        40.87 o
   8   5   7         21.21         10.12        67.07 o
  -8   6   7        325.52        243.42        51.69 o
  -7   6   7        154.07        114.19        33.95 o
  -6   6   7        362.58        302.26        27.00 o
  -5   6   7        154.76        148.12        21.56 o
  -4   6   7        490.55        452.75        27.41 o
  -3   6   7       1452.63       1552.88        38.35 o
  -2   6   7        354.41        344.42        20.82 o
  -1   6   7        864.51        818.95        19.07 o
   0   6   7       3667.24       3632.82        46.24 o
   1   6   7        864.19        864.50        17.68 o
   2   6   7        355.26        336.89        13.91 o
   3   6   7       1452.02       1531.08        31.94 o
   4   6   7        490.14        488.82        24.48 o
   5   6   7        154.38        139.08        20.37 o
   6   6   7        362.89        387.60        30.72 o
   7   6   7        154.03        138.05        38.72 o
   8   6   7        325.40        472.87        51.82 o
  -8   7   7         55.40         81.28        51.77 o
  -7   7   7        112.81         99.68        39.02 o
  -6   7   7        411.49        420.75        28.66 o
  -5   7   7        253.21        240.11        28.99 o
  -4   7   7        290.11        294.04        24.57 o
  -3   7   7        223.61        261.95        19.51 o
  -2   7   7       1893.17       1962.03        47.09 o
  -1   7   7        567.58        554.35        19.01 o
   0   7   7       6728.61       6605.54        76.73 o
   1   7   7        567.33        547.12        15.55 o
   2   7   7       1889.86       1945.16        37.62 o
   3   7   7        224.87        222.66        15.36 o
   4   7   7        291.27        250.16        19.08 o
   5   7   7        252.96        268.65        37.56 o
   6   7   7        412.13        436.58        31.23 o
   7   7   7        113.03        103.99        47.59 o
   8   7   7         55.17        133.58        67.96 o
  -8   8   7         80.29        144.87        69.08 o
  -7   8   7        503.51        641.92        42.51 o
  -6   8   7         59.17         64.67        25.82 o
  -5   8   7        149.30        124.22        28.09 o
  -4   8   7        255.65        246.97        32.44 o
  -3   8   7        664.98        722.02        31.11 o
  -2   8   7        766.14        780.62        41.47 o
  -1   8   7        754.28        801.05        23.55 o
   0   8   7        248.29        230.67        12.67 o
   1   8   7        753.35        793.37        17.04 o
   2   8   7        766.70        808.45        18.01 o
   3   8   7        665.13        706.01        23.65 o
   4   8   7        254.44        295.18        23.95 o
   5   8   7        149.52        151.74        20.59 o
   6   8   7         59.76         67.99        32.80 o
   7   8   7        503.58        534.14        60.53 o
   8   8   7         80.12        -39.06        75.54 o
  -8   9   7         28.28         16.60        69.37 o
  -7   9   7        584.00        528.41        69.43 o
  -6   9   7        707.82        665.26        48.60 o
  -5   9   7         98.02        130.55        22.70 o
  -4   9   7        164.36        170.98        17.77 o
  -3   9   7       2537.83       2675.81        54.12 o
  -2   9   7        150.30        183.75        24.95 o
  -1   9   7        433.36        432.29        19.39 o
   0   9   7         49.13         56.39        10.60 o
   1   9   7        432.72        438.07        14.99 o
   2   9   7        149.71        182.79        10.74 o
   3   9   7       2536.48       2642.37        37.54 o
   4   9   7        164.75        160.24        17.29 o
   5   9   7         97.74        107.53        21.09 o
   6   9   7        708.57        701.16        36.71 o
   7   9   7        583.82        631.50        53.44 o
   8   9   7         28.34        -67.54        67.54 o
  -8  10   7         21.95         22.98       167.46 o
  -7  10   7        102.52        133.87        45.22 o
  -6  10   7        237.79        267.76        36.09 o
  -5  10   7        247.63        231.89        36.25 o
  -4  10   7        367.16        372.13        37.13 o
  -3  10   7       1323.63       1324.10        52.70 o
  -2  10   7        647.35        669.08        57.47 o
  -1  10   7         65.77        101.07        12.37 o
   0  10   7         90.08         94.72        12.28 o
   1  10   7         66.63         86.39         8.53 o
   2  10   7        648.00        653.23        23.62 o
   3  10   7       1324.83       1374.63        30.53 o
   4  10   7        367.41        349.07        28.59 o
   5  10   7        247.70        235.88        21.81 o
   6  10   7        237.60        226.03        27.88 o
   7  10   7        102.66        166.75        37.09 o
   8  10   7         22.11       -126.65       126.65 o
  -7  11   7        247.29        394.46        76.39 o
  -6  11   7        259.52        249.38        33.40 o
  -5  11   7        710.90        646.31        45.88 o
  -4  11   7        480.25        479.43        47.94 o
  -3  11   7        410.87        361.65        33.29 o
  -2  11   7       1232.34       1221.95        39.71 o
  -1  11   7        472.87        552.56        24.47 o
   0  11   7        184.65        194.38        15.92 o
   1  11   7        472.69        475.62        16.92 o
   2  11   7       1233.03       1253.73        35.54 o
   3  11   7        410.91        372.06        19.15 o
   4  11   7        480.94        472.14        32.31 o
   5  11   7        711.24        643.92        39.41 o
   6  11   7        259.60        218.57        28.39 o
   7  11   7        247.35        229.47        42.96 o
  -7  12   7         37.73         10.50        72.80 o
  -6  12   7          4.41         31.99        24.48 o
  -5  12   7        338.25        384.47        50.39 o
  -4  12   7        313.31        332.01        39.00 o
  -3  12   7        333.09        349.19        39.77 o
  -2  12   7         89.36         83.69        17.12 o
  -1  12   7        716.50        764.23        28.11 o
   0  12   7         76.02         60.89        13.39 o
   1  12   7        716.52        743.57        19.80 o
   2  12   7         89.10         59.24        14.75 o
   3  12   7        332.36        334.81        19.30 o
   4  12   7        312.48        307.98        20.40 o
   5  12   7        338.43        295.04        24.62 o
   6  12   7          4.38        -22.88        22.88 o
   7  12   7         37.99         13.07        66.62 o
  -7  13   7        182.02        216.97        78.47 o
  -6  13   7        190.09        175.68        62.07 o
  -5  13   7         54.54         39.62        67.43 o
  -4  13   7        384.44        402.86        61.96 o
  -3  13   7       1323.81       1281.21        65.89 o
  -2  13   7        173.05        230.28        35.63 o
  -1  13   7        491.66        488.10        25.97 o
   0  13   7         99.07        116.60        15.54 o
   1  13   7        492.71        482.24        17.59 o
   2  13   7        173.19        214.67        22.74 o
   3  13   7       1326.00       1251.55        36.56 o
   4  13   7        384.73        343.68        22.36 o
   5  13   7         54.01         46.46        18.86 o
   6  13   7        190.23         96.96        50.01 o
   7  13   7        181.80        183.92       130.91 o
  -6  14   7        372.88        374.73        71.83 o
  -5  14   7        214.30        287.95        59.58 o
  -4  14   7        119.76        125.21        38.45 o
  -3  14   7         59.94         40.40        37.06 o
  -2  14   7        755.33        772.64        49.59 o
  -1  14   7        490.29        513.18        26.75 o
   0  14   7         39.28        122.79        17.74 o
   1  14   7        490.61        489.02        19.58 o
   2  14   7        755.70        743.07        37.62 o
   3  14   7         59.96         17.44        17.89 o
   4  14   7        119.76        149.45        21.09 o
   5  14   7        214.06        228.77        21.21 o
   6  14   7        372.63        304.55        51.59 o
  -6  15   7         91.89         64.05        68.32 o
  -5  15   7        270.92        359.98        89.61 o
  -4  15   7        569.42        677.24        57.02 o
  -3  15   7        150.38        136.92        60.40 o
  -2  15   7       1613.20       1582.95       113.30 o
  -1  15   7         23.40         40.94        16.29 o
   0  15   7          4.11         -4.38        18.46 o
   1  15   7         23.60         19.50        11.15 o
   2  15   7       1613.79       1549.45        45.60 o
   3  15   7        150.04         60.75        27.27 o
   4  15   7        569.18        554.17        39.68 o
   5  15   7        270.56        263.13        44.04 o
   6  15   7         91.69         19.04        80.11 o
  -6  16   7         14.75         62.52        87.04 o
  -5  16   7         41.43        -16.94        56.07 o
  -4  16   7         75.41        146.73        59.20 o
  -3  16   7        281.32        189.83        52.93 o
  -2  16   7        185.91        229.74        40.07 o
  -1  16   7        320.18        306.46        37.92 o
   0  16   7         29.30         23.92        19.55 o
   1  16   7        320.34        292.29        30.96 o
   2  16   7        186.08        197.43        26.77 o
   3  16   7        281.81        234.41        36.11 o
   4  16   7         75.92         78.58        34.01 o
   5  16   7         41.08        119.23        46.04 o
   6  16   7         14.87        -31.35        71.56 o
  -5  17   7        202.94        126.79        64.37 o
  -4  17   7         33.14         19.12        57.01 o
  -3  17   7       1431.77       1288.06       114.47 o
  -2  17   7        174.77        167.79        41.65 o
  -1  17   7          0.50         43.56        27.05 o
   0  17   7         41.34         29.68        21.92 o
   1  17   7          0.52          4.53        22.05 o
   2  17   7        175.03        179.03        21.24 o
   3  17   7       1431.60       1286.33        80.09 o
   4  17   7         33.32         16.86        42.86 o
   5  17   7        203.09        186.37        61.18 o
  -5  18   7        102.43         66.16        63.82 o
  -4  18   7          7.46         41.20        73.03 o
  -3  18   7        155.83        214.63        53.76 o
  -2  18   7          6.39          0.45        56.90 o
  -1  18   7        465.14        493.04        50.63 o
   0  18   7        461.30        452.69        27.52 o
   1  18   7        466.66        488.42        32.98 o
   2  18   7          6.37        -21.43        30.26 o
   3  18   7        155.93        157.72        41.55 o
   4  18   7          7.54         44.82        44.26 o
   5  18   7        102.62         -0.91        72.35 o
  -4  19   7         11.56         23.57        77.75 o
  -3  19   7         35.35        152.26        61.33 o
  -2  19   7       1029.60       1065.12        99.87 o
  -1  19   7         15.17        -35.75        40.84 o
   0  19   7         26.62         26.05        35.87 o
   1  19   7         15.07         18.71        26.09 o
   2  19   7       1028.74        915.23        54.96 o
   3  19   7         35.30        111.47        40.38 o
   4  19   7         11.51        -51.31        51.31 o
  -3  20   7         69.81         94.59        68.51 o
  -2  20   7        165.98        131.68        77.47 o
  -1  20   7         36.67        -14.51       119.61 o
   0  20   7          3.34        -12.06        36.50 o
   1  20   7         36.84         41.84        53.65 o
   2  20   7        166.14        109.25        41.75 o
   3  20   7         70.04         29.50        54.75 o
  -2  21   7         77.38         69.15       177.31 o
  -1  21   7        223.80        340.11        90.51 o
   0  21   7         89.78        144.47       146.35 o
   1  21   7        223.03        185.89        54.84 o
   2  21   7         77.30         80.30        54.84 o
  -1  22   7         35.17        219.96        96.38 o
   0  22   7          0.33        -48.24        85.84 o
   1  22   7         35.02        -83.51        83.51 o
   0   0   8         42.37         35.65         7.12 o
   1   0   8        465.87        406.41        12.62 o
   2   0   8        578.30        618.90        17.16 o
   3   0   8        364.96        361.60        17.20 o
   4   0   8         55.74         78.32        15.08 o
   5   0   8        170.21        199.03        20.37 o
   6   0   8         76.35         27.63        23.62 o
   7   0   8        196.94        219.76        38.98 o
   8   0   8         14.60        -36.58        46.68 o
  -8   1   8         77.59         -6.64        48.65 o
  -7   1   8         62.45         27.15        30.70 o
  -6   1   8        681.75        711.44        48.46 o
  -5   1   8        442.51        469.55        27.46 o
  -4   1   8        171.14        141.91        15.93 o
  -3   1   8       6791.17       7257.91        89.32 o
  -2   1   8       4105.28       4050.82        61.74 o
  -1   1   8       3273.23       3054.82        39.06 o
   0   1   8        139.80        130.33         7.62 o
   1   1   8       3278.95       3068.50        41.97 o
   2   1   8       4101.20       4045.85        72.84 o
   3   1   8       6795.17       7319.80        93.77 o
   4   1   8        170.76        171.85        15.43 o
   5   1   8        443.29        386.83        26.45 o
   6   1   8        682.50        726.98        41.25 o
   7   1   8         62.71        104.97        31.54 o
   8   1   8         77.36        -47.11        48.06 o
  -8   2   8         39.65         19.09        59.89 o
  -7   2   8         15.84         47.61        33.69 o
  -6   2   8        762.45        807.09        42.19 o
  -5   2   8        205.82        207.10        21.65 o
  -4   2   8        580.82        551.47        27.35 o
  -3   2   8        242.36        275.15        15.91 o
  -2   2   8        680.57        624.47        24.00 o
  -1   2   8       1234.22       1065.30        18.43 o
   0   2   8         80.89         88.57         6.61 o
   1   2   8       1236.92       1107.03        20.45 o
   2   2   8        680.64        634.18        16.88 o
   3   2   8        242.97        240.27        16.51 o
   4   2   8        580.59        564.84        25.20 o
   5   2   8        206.54        207.11        21.30 o
   6   2   8        761.98        684.02        37.60 o
   7   2   8         15.87         24.00        30.79 o
   8   2   8         39.47         54.47        48.34 o
  -8   3   8        137.57        184.23        52.34 o
  -7   3   8       1018.08       1233.66        64.73 o
  -6   3   8        129.25        112.39        24.90 o
  -5   3   8         15.40         -2.51        16.57 o
  -4   3   8        749.75        717.52        28.51 o
  -3   3   8        245.60        268.61        17.00 o
  -2   3   8       2371.91       2356.71        51.83 o
  -1   3   8       1009.90        923.85        18.48 o
   0   3   8         48.40         43.16         5.83 o
   1   3   8       1010.84        949.37        19.26 o
   2   3   8       2371.10       2430.09        34.60 o
   3   3   8        245.61        232.45        20.94 o
   4   3   8        749.49        728.98        30.25 o
   5   3   8         15.29          1.50        18.39 o
   6   3   8        128.31         98.67        25.53 o
   7   3   8       1018.96        999.30        49.19 o
   8   3   8        137.58        186.52        56.51 o
  -8   4   8        196.06        143.59        47.29 o
  -7   4   8        276.40        242.47        37.61 o
  -6   4   8        859.81        834.62        41.78 o
  -5   4   8        232.53        220.57        20.42 o
  -4   4   8        162.93        184.90        24.83 o
  -3   4   8         60.66         68.41        15.32 o
  -2   4   8        641.90        664.38        24.38 o
  -1   4   8        617.70        609.16        16.09 o
   0   4   8          3.76          8.82         5.17 o
   1   4   8        618.00        625.94        14.86 o
   2   4   8        642.22        644.61        17.81 o
   3   4   8         60.95         70.92        12.67 o
   4   4   8        162.37        162.96        18.45 o
   5   4   8        232.32        219.90        21.08 o
   6   4   8        859.51        807.36        40.19 o
   7   4   8        276.90        237.86        36.54 o
   8   4   8        196.10        306.60        62.09 o
  -8   5   8         28.42         -6.26        49.00 o
  -7   5   8         69.22         38.85        33.82 o
  -6   5   8        347.05        331.88        28.64 o
  -5   5   8        277.74        277.82        24.54 o
  -4   5   8        247.70        248.30        19.64 o
  -3   5   8       2946.23       3145.65        58.11 o
  -2   5   8        325.89        262.51        17.09 o
  -1   5   8        229.02        210.01        12.36 o
   0   5   8       5809.88       5891.86        68.14 o
   1   5   8        229.40        217.11        10.29 o
   2   5   8        326.48        300.99        13.38 o
   3   5   8       2946.80       3117.99        48.90 o
   4   5   8        248.40        254.89        21.45 o
   5   5   8        278.32        298.10        25.25 o
   6   5   8        346.49        340.46        28.97 o
   7   5   8         69.38         54.87        33.97 o
   8   5   8         28.26         26.67        46.26 o
  -8   6   8        290.03        309.61        72.90 o
  -7   6   8        177.30        183.58        52.44 o
  -6   6   8        573.16        579.52        43.78 o
  -5   6   8        146.62        185.76        24.10 o
  -4   6   8         22.24         30.72        31.55 o
  -3   6   8        239.94        244.61        18.75 o
  -2   6   8        466.45        454.99        24.86 o
  -1   6   8       1439.75       1394.19        26.44 o
   0   6   8        258.37        268.42        12.59 o
   1   6   8       1440.98       1431.54        23.92 o
   2   6   8        465.84        457.45        15.74 o
   3   6   8        240.17        234.80        16.60 o
   4   6   8         22.39         15.50        14.39 o
   5   6   8        147.14        129.11        24.78 o
   6   6   8        573.83        605.27        41.10 o
   7   6   8        177.77        135.32        37.63 o
   8   6   8        290.80        347.89        65.87 o
  -8   7   8        357.52        394.33        55.77 o
  -7   7   8        374.51        390.67        43.97 o
  -6   7   8       1407.40       1421.35        67.10 o
  -5   7   8         27.46         12.17        22.44 o
  -4   7   8        270.42        297.57        38.81 o
  -3   7   8        498.72        496.28        38.60 o
  -2   7   8       1752.38       1725.80        41.09 o
  -1   7   8        232.75        227.09        14.56 o
   0   7   8        179.79        183.16        10.92 o
   1   7   8        232.17        211.51        10.68 o
   2   7   8       1751.05       1802.56        29.38 o
   3   7   8        498.09        520.29        22.13 o
   4   7   8        270.16        268.50        19.16 o
   5   7   8         27.56         11.24        18.76 o
   6   7   8       1407.17       1332.21        58.30 o
   7   7   8        373.75        392.25        41.92 o
   8   7   8        356.74        422.64       137.20 o
  -8   8   8        199.14        156.29       123.03 o
  -7   8   8        156.03         84.48        67.03 o
  -6   8   8         91.81         87.15        34.61 o
  -5   8   8        135.83        140.83        30.66 o
  -4   8   8        779.74        780.01        33.98 o
  -3   8   8        752.47        724.91        47.12 o
  -2   8   8        481.54        433.39        26.02 o
  -1   8   8       1085.92       1053.35        27.17 o
   0   8   8        101.23         92.85         9.79 o
   1   8   8       1086.37       1041.36        20.85 o
   2   8   8        482.24        455.66        21.68 o
   3   8   8        751.58        722.07        23.30 o
   4   8   8        779.58        768.39        29.58 o
   5   8   8        136.26        129.08        27.11 o
   6   8   8         92.02         77.89        25.98 o
   7   8   8        155.85         70.45        44.77 o
   8   8   8        198.87        -22.33       109.76 o
  -8   9   8         48.71        100.08        59.48 o
  -7   9   8         43.41         65.30        46.67 o
  -6   9   8        266.39        294.17        45.92 o
  -5   9   8        321.04        269.83        37.55 o
  -4   9   8        218.54        206.87        21.76 o
  -3   9   8        107.56        115.26        27.88 o
  -2   9   8        340.00        374.04        23.86 o
  -1   9   8        355.03        399.22        19.23 o
   0   9   8         50.90         54.54         9.29 o
   1   9   8        354.64        372.34        13.97 o
   2   9   8        340.13        336.22        16.14 o
   3   9   8        107.81        103.47        12.23 o
   4   9   8        218.43        190.94        17.37 o
   5   9   8        320.33        306.87        25.03 o
   6   9   8        266.33        303.48        33.39 o
   7   9   8         43.23         31.94        35.79 o
   8   9   8         48.67        -80.43        80.43 o
  -7  10   8        110.46        143.33        50.43 o
  -6  10   8          4.07          3.84        30.28 o
  -5  10   8        244.17        280.42        27.98 o
  -4  10   8        459.32        457.36        25.17 o
  -3  10   8        411.05        456.84        28.53 o
  -2  10   8        381.06        393.74        30.39 o
  -1  10   8          6.32         17.95        13.43 o
   0  10   8        673.03        681.04        21.12 o
   1  10   8          6.35         12.22         7.76 o
   2  10   8        380.70        373.70        14.89 o
   3  10   8        411.24        460.37        26.27 o
   4  10   8        458.97        434.30        26.97 o
   5  10   8        244.60        278.52        25.25 o
   6  10   8          4.17          5.44        25.98 o
   7  10   8        110.76         38.24        34.75 o
  -7  11   8        249.38        223.65       120.42 o
  -6  11   8        374.21        424.58        41.68 o
  -5  11   8        287.30        283.56        30.00 o
  -4  11   8        876.05        905.20        83.58 o
  -3  11   8        238.21        207.67        28.63 o
  -2  11   8        506.64        535.48        29.67 o
  -1  11   8        195.90        220.33        17.55 o
   0  11   8          0.06         -9.18         9.18 o
   1  11   8        196.14        197.38        12.29 o
   2  11   8        506.81        519.75        30.66 o
   3  11   8        238.44        251.60        16.76 o
   4  11   8        875.77        837.50        49.86 o
   5  11   8        287.14        281.64        22.30 o
   6  11   8        374.24        318.11        30.47 o
   7  11   8        249.77        322.28        56.14 o
  -7  12   8        149.27        193.08        74.15 o
  -6  12   8        430.50        426.07        36.10 o
  -5  12   8         34.55        -21.94        38.79 o
  -4  12   8        165.02        192.98        36.02 o
  -3  12   8        725.99        733.43        48.94 o
  -2  12   8        583.34        664.51        52.32 o
  -1  12   8        897.09        958.30        31.29 o
   0  12   8         10.45          0.10         9.76 o
   1  12   8        896.82        932.97        25.37 o
   2  12   8        583.27        625.03        26.84 o
   3  12   8        726.29        760.75        33.13 o
   4  12   8        164.65        203.06        22.13 o
   5  12   8         34.49          7.76        20.32 o
   6  12   8        431.25        445.59        33.64 o
   7  12   8        148.73        153.66        84.51 o
  -7  13   8        119.27        122.72       146.34 o
  -6  13   8        143.06        144.06        59.70 o
  -5  13   8         49.94         76.32        49.67 o
  -4  13   8        822.63        779.46        60.84 o
  -3  13   8       1186.68       1189.89        70.26 o
  -2  13   8        131.00        101.50        21.41 o
  -1  13   8        288.59        303.64        22.41 o
   0  13   8        104.36         98.12        13.42 o
   1  13   8        289.18        280.70        14.95 o
   2  13   8        130.41        102.41        17.26 o
   3  13   8       1186.14       1162.19        45.20 o
   4  13   8        824.50        783.28        39.91 o
   5  13   8         49.99         57.42        28.95 o
   6  13   8        143.54        150.71        37.84 o
   7  13   8        119.11        118.60       239.22 o
  -6  14   8        160.57        256.04        68.27 o
  -5  14   8        165.25        237.66        53.09 o
  -4  14   8        643.46        651.67        58.39 o
  -3  14   8        220.43        262.74        52.40 o
  -2  14   8        540.05        567.19        33.36 o
  -1  14   8         39.66         22.76        15.50 o
   0  14   8        890.28        848.94        37.81 o
   1  14   8         39.70         35.23        10.98 o
   2  14   8        540.60        527.75        30.58 o
   3  14   8        220.27        207.95        19.74 o
   4  14   8        642.60        624.80        33.17 o
   5  14   8        165.88        207.16        26.27 o
   6  14   8        160.24        109.26        47.34 o
  -6  15   8        110.19         21.86        67.45 o
  -5  15   8         60.08         66.23        54.75 o
  -4  15   8        186.25        178.11        43.62 o
  -3  15   8         66.38         63.62        42.51 o
  -2  15   8         33.53         44.03        30.95 o
  -1  15   8         64.90         59.51        17.57 o
   0  15   8        914.73        889.38        31.02 o
   1  15   8         64.84         61.48        12.59 o
   2  15   8         33.40         21.49        20.88 o
   3  15   8         66.35         57.23        20.92 o
   4  15   8        185.83        168.00        36.58 o
   5  15   8         60.33          7.24        51.24 o
   6  15   8        109.91        169.45        66.24 o
  -6  16   8        110.90        143.72        80.89 o
  -5  16   8         71.80         95.01        77.77 o
  -4  16   8        210.96        265.43        69.86 o
  -3  16   8         98.45        101.96        40.74 o
  -2  16   8        309.58        305.87        50.85 o
  -1  16   8       1038.59       1023.51        46.22 o
   0  16   8         79.44         71.91        16.47 o
   1  16   8       1038.64        992.74        26.62 o
   2  16   8        309.76        285.56        26.16 o
   3  16   8         98.41        142.45        31.87 o
   4  16   8        211.81        215.29        34.18 o
   5  16   8         71.79        -48.47        51.85 o
   6  16   8        110.63        123.83       112.58 o
  -5  17   8        102.88         -3.48        61.87 o
  -4  17   8         68.22          7.25        70.20 o
  -3  17   8        693.14        627.22        60.28 o
  -2  17   8        239.44        226.46        53.34 o
  -1  17   8        584.01        592.14        33.97 o
   0  17   8         16.72         11.44        17.51 o
   1  17   8        583.48        617.77        32.99 o
   2  17   8        239.62        231.94        27.39 o
   3  17   8        692.60        755.99        48.36 o
   4  17   8         68.09        144.31        39.33 o
   5  17   8        102.89        100.30       111.17 o
  -5  18   8         74.71         68.23       106.95 o
  -4  18   8         34.14         57.85        79.12 o
  -3  18   8         92.19        117.92        92.94 o
  -2  18   8        237.09        295.02        48.80 o
  -1  18   8        428.28        457.32        34.40 o
   0  18   8         60.21         88.46        25.70 o
   1  18   8        428.43        502.93        34.00 o
   2  18   8        236.99        223.07        32.85 o
   3  18   8         91.93         11.99        62.12 o
   4  18   8         34.54         68.73        48.75 o
   5  18   8         74.68        -18.05        66.88 o
  -4  19   8          9.45        -76.01        76.01 o
  -3  19   8        258.47        196.26        67.52 o
  -2  19   8        190.47        187.51        66.75 o
  -1  19   8        157.74        142.80        44.49 o
   0  19   8       1164.86       1083.97        40.25 o
   1  19   8        157.53        190.48        30.20 o
   2  19   8        189.78        165.75        36.13 o
   3  19   8        258.60        284.53        47.48 o
   4  19   8          9.39         -4.42        67.55 o
  -3  20   8        177.29        255.19        82.22 o
  -2  20   8         32.73         25.59        64.95 o
  -1  20   8          0.05         63.50        81.52 o
   0  20   8          3.33         -2.67        24.73 o
   1  20   8          0.06         11.83        44.30 o
   2  20   8         32.55          7.00        54.45 o
   3  20   8        177.76        151.37        49.29 o
  -2  21   8         97.20         -0.17        98.13 o
  -1  21   8        118.09        329.28       126.65 o
   0  21   8        500.54        552.99        91.25 o
   1  21   8        118.20         98.94        71.78 o
   2  21   8         97.50        127.95        54.43 o
   0  22   8          1.83        -29.60       126.65 o
   1   0   9        121.29        116.84         8.20 o
   2   0   9         33.12         31.67         7.11 o
   3   0   9          0.01          1.17         9.69 o
   4   0   9        474.99        491.65        23.81 o
   5   0   9        234.24        228.00        22.14 o
   6   0   9         11.42        -14.47        24.96 o
   7   0   9         92.55        102.15        45.75 o
   8   0   9         34.41         15.30        73.58 o
  -8   1   9        219.38        202.31        52.95 o
  -7   1   9         33.55         44.10        32.01 o
  -6   1   9        261.14        282.64        30.21 o
  -5   1   9        903.37        975.07        37.33 o
  -4   1   9        258.75        297.62        19.50 o
  -3   1   9       2260.95       2328.31        40.52 o
  -2   1   9       1468.23       1377.24        28.44 o
  -1   1   9       4606.02       4356.23        49.64 o
   0   1   9          0.35         -4.56         4.56 o
   1   1   9       4601.68       4373.82        56.64 o
   2   1   9       1469.54       1404.98        28.56 o
   3   1   9       2259.98       2346.32        44.45 o
   4   1   9        259.14        257.56        22.87 o
   5   1   9        902.94        949.76        37.25 o
   6   1   9        261.91        326.53        35.29 o
   7   1   9         33.54        113.01        31.39 o
   8   1   9        219.47        261.67        53.83 o
  -8   2   9         16.99         -4.62        50.66 o
  -7   2   9         68.70          4.24        31.42 o
  -6   2   9         36.05        -15.53        24.52 o
  -5   2   9        505.38        551.49        36.10 o
  -4   2   9        450.38        451.42        25.14 o
  -3   2   9        128.95        151.17        12.18 o
  -2   2   9        160.56        143.47        14.07 o
  -1   2   9        415.07        385.26        12.96 o
   0   2   9        515.26        443.38        12.59 o
   1   2   9        415.64        381.90        13.34 o
   2   2   9        160.67        161.30        10.14 o
   3   2   9        129.27        122.48        14.39 o
   4   2   9        450.54        410.70        29.86 o
   5   2   9        504.05        502.01        27.08 o
   6   2   9         35.91         25.10        23.10 o
   7   2   9         68.57         64.69        31.87 o
   8   2   9         17.19        106.52        58.02 o
  -8   3   9        196.56        195.16        53.09 o
  -7   3   9          5.38        -26.72        30.44 o
  -6   3   9         28.95        -13.36        24.78 o
  -5   3   9       1646.07       1751.63        44.47 o
  -4   3   9        218.19        231.32        18.39 o
  -3   3   9       1267.48       1358.15        41.62 o
  -2   3   9       2715.50       2780.93        54.05 o
  -1   3   9       2455.53       2373.29        33.96 o
   0   3   9       5182.18       5382.40        62.43 o
   1   3   9       2455.41       2453.40        38.93 o
   2   3   9       2715.80       2826.23        38.76 o
   3   3   9       1270.05       1313.17        32.29 o
   4   3   9        218.52        220.57        16.72 o
   5   3   9       1646.52       1780.57        45.14 o
   6   3   9         28.89         34.78        22.97 o
   7   3   9          5.41         12.81        34.91 o
   8   3   9        196.05        290.19        57.69 o
  -8   4   9         38.77         87.53        73.12 o
  -7   4   9         14.61         17.03        37.67 o
  -6   4   9        230.82        234.84        28.41 o
  -5   4   9        109.15         97.03        18.33 o
  -4   4   9         70.54         86.05        17.12 o
  -3   4   9         85.53         90.96        14.89 o
  -2   4   9       1092.06       1105.57        31.38 o
  -1   4   9        441.16        419.41        14.01 o
   0   4   9       1129.29       1098.73        25.82 o
   1   4   9        440.78        435.09        14.53 o
   2   4   9       1091.99       1081.50        23.25 o
   3   4   9         85.22        100.33        12.68 o
   4   4   9         70.30         41.45        16.48 o
   5   4   9        108.88        101.23        20.02 o
   6   4   9        230.27        221.17        27.31 o
   7   4   9         14.54         22.35        33.59 o
   8   4   9         38.80         47.80        46.58 o
  -8   5   9        131.57         97.28        58.42 o
  -7   5   9        175.61        169.11        36.13 o
  -6   5   9          2.81          0.47        23.87 o
  -5   5   9        252.02        233.87        26.67 o
  -4   5   9         39.24         44.97        18.98 o
  -3   5   9       1397.60       1381.05        37.42 o
  -2   5   9       1735.71       1734.84        40.81 o
  -1   5   9        691.55        612.56        19.52 o
   0   5   9       1001.19        969.81        19.91 o
   1   5   9        692.99        621.94        15.81 o
   2   5   9       1736.99       1802.10        29.54 o
   3   5   9       1401.24       1407.43        32.76 o
   4   5   9         39.14         44.83        14.66 o
   5   5   9        252.17        213.24        25.18 o
   6   5   9          2.86         40.22        23.76 o
   7   5   9        175.82        164.61        34.67 o
   8   5   9        131.82         43.46        57.57 o
  -8   6   9        176.04        279.61        60.23 o
  -7   6   9        111.68        173.24        37.71 o
  -6   6   9        223.22        261.47        32.98 o
  -5   6   9        194.50        194.73        29.20 o
  -4   6   9        578.64        629.78        39.44 o
  -3   6   9        104.63        111.25        19.93 o
  -2   6   9        952.63        882.09        40.08 o
  -1   6   9        979.33        957.61        22.38 o
   0   6   9        257.83        297.85        13.02 o
   1   6   9        978.48       1000.70        20.08 o
   2   6   9        953.60        923.64        26.29 o
   3   6   9        104.45        131.31        13.32 o
   4   6   9        579.31        632.20        28.62 o
   5   6   9        194.39        174.12        24.84 o
   6   6   9        222.89        184.43        31.82 o
   7   6   9        111.72        105.11        36.51 o
   8   6   9        175.75        183.97        61.30 o
  -8   7   9          1.65         41.11        49.33 o
  -7   7   9        288.70        276.99        41.22 o
  -6   7   9        428.30        414.56        38.60 o
  -5   7   9        274.20        302.36        30.14 o
  -4   7   9        296.33        291.05        22.84 o
  -3   7   9         97.24         93.78        15.35 o
  -2   7   9       1402.79       1435.45        35.38 o
  -1   7   9        521.78        559.33        20.60 o
   0   7   9        301.88        335.34        14.67 o
   1   7   9        522.57        548.24        15.09 o
   2   7   9       1404.59       1542.55        39.21 o
   3   7   9         96.65         92.00        13.52 o
   4   7   9        297.12        322.94        21.75 o
   5   7   9        274.69        281.06        24.97 o
   6   7   9        427.76        401.41        30.89 o
   7   7   9        289.03        322.66        45.68 o
   8   7   9          1.68         98.35        60.30 o
  -8   8   9         80.28        186.22        77.83 o
  -7   8   9        133.07        190.94        46.95 o
  -6   8   9        300.87        269.57        34.37 o
  -5   8   9          3.34         33.55        22.71 o
  -4   8   9        494.83        496.26        29.54 o
  -3   8   9         62.80         52.33        15.03 o
  -2   8   9        296.20        292.28        17.89 o
  -1   8   9        720.14        761.34        24.46 o
   0   8   9        772.83        789.05        21.64 o
   1   8   9        719.21        759.47        18.69 o
   2   8   9        295.86        270.47        15.40 o
   3   8   9         62.78         60.34        11.96 o
   4   8   9        493.96        522.30        26.73 o
   5   8   9          3.40         13.64        18.91 o
   6   8   9        300.30        267.77        30.71 o
   7   8   9        132.70        157.30        46.31 o
   8   8   9         79.90        -27.47        53.72 o
  -8   9   9         13.97         77.78        68.49 o
  -7   9   9        324.36        388.21        56.47 o
  -6   9   9         94.55        103.81        32.74 o
  -5   9   9        261.72        230.85        25.73 o
  -4   9   9       1195.49       1124.49        44.05 o
  -3   9   9        813.29        804.88        31.47 o
  -2   9   9        110.87         96.93        17.11 o
  -1   9   9        448.52        462.58        20.84 o
   0   9   9        310.87        307.93        16.97 o
   1   9   9        449.34        424.51        15.81 o
   2   9   9        110.53        113.94        10.86 o
   3   9   9        813.65        851.88        25.86 o
   4   9   9       1195.55       1112.48        37.23 o
   5   9   9        262.17        250.53        27.70 o
   6   9   9         94.31         79.31        29.53 o
   7   9   9        324.87        343.20        44.47 o
   8   9   9         14.07          9.48       147.76 o
  -7  10   9         36.61         42.88        46.33 o
  -6  10   9         79.04         60.09        47.93 o
  -5  10   9        428.72        430.74        59.12 o
  -4  10   9        343.22        332.49        24.44 o
  -3  10   9         13.08         20.93        14.85 o
  -2  10   9        427.02        400.64        29.93 o
  -1  10   9        149.20        149.16        14.79 o
   0  10   9          0.18          2.82         9.27 o
   1  10   9        149.66        148.54        10.97 o
   2  10   9        426.46        415.96        16.19 o
   3  10   9         13.12          6.18        10.93 o
   4  10   9        343.06        303.54        22.52 o
   5  10   9        429.56        453.70        27.94 o
   6  10   9         79.10         42.72        39.23 o
   7  10   9         36.86         47.01        41.09 o
  -7  11   9        138.08        182.57       114.15 o
  -6  11   9        173.52        226.21        31.22 o
  -5  11   9          7.96         11.69        25.74 o
  -4  11   9        725.78        649.68        34.26 o
  -3  11   9        470.20        411.73        43.17 o
  -2  11   9        855.91        877.68        43.86 o
  -1  11   9        417.18        481.40        25.88 o
   0  11   9        639.84        585.21        22.26 o
   1  11   9        416.85        448.30        17.11 o
   2  11   9        855.56        854.87        27.77 o
   3  11   9        469.59        499.96        24.30 o
   4  11   9        725.68        708.73        28.49 o
   5  11   9          8.01        -18.16        18.16 o
   6  11   9        173.55        198.66        37.59 o
   7  11   9        137.97         94.63        45.98 o
  -7  12   9          3.59        128.90        73.47 o
  -6  12   9        169.46        201.28        52.00 o
  -5  12   9         37.68         45.47        19.60 o
  -4  12   9         43.85         33.09        38.21 o
  -3  12   9         39.88         12.47        36.71 o
  -2  12   9        246.01        277.14        29.27 o
  -1  12   9          8.87         21.77        15.94 o
   0  12   9          3.94          0.12        10.45 o
   1  12   9          9.02         12.09        12.76 o
   2  12   9        244.81        259.77        13.81 o
   3  12   9         39.84         61.59        14.14 o
   4  12   9         43.58         31.40        21.31 o
   5  12   9         37.39         12.27        20.48 o
   6  12   9        168.91        162.62        55.95 o
   7  12   9          3.67        -29.00        96.65 o
  -7  13   9         93.09        198.90        83.07 o
  -6  13   9          7.46         80.96        56.90 o
  -5  13   9        117.25         54.26        48.26 o
  -4  13   9        111.52         45.44        35.93 o
  -3  13   9         52.83         64.73        35.74 o
  -2  13   9         66.14         81.61        21.39 o
  -1  13   9       3020.48       2948.73        57.80 o
   0  13   9          5.43         19.61        12.04 o
   1  13   9       3020.05       2999.10        48.68 o
   2  13   9         66.06         80.39        16.69 o
   3  13   9         52.76         46.06        15.82 o
   4  13   9        111.68        114.32        22.10 o
   5  13   9        117.77        138.07        25.17 o
   6  13   9          7.44         32.82        27.95 o
   7  13   9         92.96        -19.70       112.58 o
  -6  14   9         52.56        147.15        64.11 o
  -5  14   9         73.82        181.89        56.14 o
  -4  14   9         93.77         34.06        49.37 o
  -3  14   9        400.39        332.31        45.52 o
  -2  14   9        310.22        295.20        32.53 o
  -1  14   9        349.58        368.00        27.07 o
   0  14   9          4.28          3.91        15.94 o
   1  14   9        349.94        363.20        24.81 o
   2  14   9        311.34        315.65        22.44 o
   3  14   9        400.32        397.59        27.26 o
   4  14   9         93.94         88.23        21.41 o
   5  14   9         73.98         61.34        26.40 o
   6  14   9         52.75          7.11        60.73 o
  -6  15   9        384.06        364.74        78.23 o
  -5  15   9        145.01        267.91        68.45 o
  -4  15   9        180.79        192.67        57.35 o
  -3  15   9         56.04         27.10        55.84 o
  -2  15   9        252.36        300.20        29.41 o
  -1  15   9        531.25        542.16        31.04 o
   0  15   9        699.76        716.26        30.45 o
   1  15   9        531.18        525.59        21.19 o
   2  15   9        252.56        228.38        24.66 o
   3  15   9         56.07         42.39        20.18 o
   4  15   9        180.59        196.57        27.39 o
   5  15   9        145.08        171.86        28.81 o
   6  15   9        384.18        376.45        83.51 o
  -6  16   9         48.61        142.45        89.81 o
  -5  16   9         13.81         55.16        87.19 o
  -4  16   9        192.16        268.49        71.00 o
  -3  16   9        263.48        218.55        50.01 o
  -2  16   9         41.49         60.23        25.63 o
  -1  16   9        619.10        718.51        50.77 o
   0  16   9          0.29         21.77        16.69 o
   1  16   9        619.20        600.60        23.99 o
   2  16   9         41.40         19.89        22.34 o
   3  16   9        263.75        237.68        28.27 o
   4  16   9        191.48        159.91        33.46 o
   5  16   9         13.97        -33.28        62.66 o
   6  16   9         48.61        118.20       109.76 o
  -5  17   9        177.91          1.54        91.25 o
  -4  17   9        503.25        609.92        93.98 o
  -3  17   9        197.18        136.33        49.08 o
  -2  17   9         41.81         34.86        50.49 o
  -1  17   9       1092.47       1011.32        49.93 o
   0  17   9         18.08          7.39        16.94 o
   1  17   9       1092.10       1059.71        39.23 o
   2  17   9         41.44          1.79        29.37 o
   3  17   9        196.95        197.44        39.50 o
   4  17   9        503.31        571.48        51.45 o
   5  17   9        177.80        366.17        63.94 o
  -5  18   9        112.61         98.50       185.75 o
  -4  18   9         37.92         54.52        77.53 o
  -3  18   9        134.56         35.69        69.20 o
  -2  18   9         52.06         85.81        50.30 o
  -1  18   9        672.28        648.79        47.93 o
   0  18   9         12.22         26.37        23.65 o
   1  18   9        672.67        683.02        37.15 o
   2  18   9         52.03         48.72        29.92 o
   3  18   9        134.60        150.43        38.65 o
   4  18   9         37.91        112.48        55.06 o
   5  18   9        112.02         55.13        85.84 o
  -4  19   9        245.48        324.32        93.95 o
  -3  19   9        109.75        155.06       118.14 o
  -2  19   9        222.22        203.30        59.75 o
  -1  19   9        210.19        195.97        57.28 o
   0  19   9        839.37        881.63        49.61 o
   1  19   9        210.08        171.43        34.14 o
   2  19   9        222.19        217.24        27.70 o
   3  19   9        109.99        107.11        42.88 o
   4  19   9        245.56        368.40        87.50 o
  -3  20   9         50.24        -74.30        74.30 o
  -2  20   9         15.23         18.35        89.23 o
  -1  20   9        109.41        160.63        53.55 o
   0  20   9         10.36         17.19        41.68 o
   1  20   9        109.45         47.72        46.14 o
   2  20   9         15.29        -29.09        44.47 o
   3  20   9         50.32        -16.26        70.28 o
  -2  21   9         48.28         63.81        66.30 o
  -1  21   9        147.75        309.58       126.65 o
   0  21   9          7.57        -11.01        79.53 o
   1  21   9        148.33         20.21       120.65 o
   2  21   9         48.32         36.29        44.08 o
   0   0  10          4.78          4.10         7.56 o
   1   0  10       1480.88       1343.33        23.26 o
   2   0  10        828.74        795.78        20.09 o
   3   0  10        220.97        223.99        15.02 o
   4   0  10        202.10        241.73        21.65 o
   5   0  10        687.09        646.33        32.76 o
   6   0  10        420.81        444.72        32.61 o
   7   0  10        192.21        201.92        35.48 o
   8   0  10         81.87        115.69        66.45 o
  -8   1  10         17.67         22.57        56.57 o
  -7   1  10        101.73        121.58        34.29 o
  -6   1  10        352.06        364.16        29.84 o
  -5   1  10       1670.41       1690.71        44.62 o
  -4   1  10        486.22        463.43        26.40 o
  -3   1  10         23.05         27.38         9.69 o
  -2   1  10       1682.78       1548.16        29.41 o
  -1   1  10       1487.05       1450.71        23.21 o
   0   1  10         32.88         32.52         5.45 o
   1   1  10       1487.87       1467.13        30.40 o
   2   1  10       1684.34       1597.84        28.70 o
   3   1  10         23.28         24.68        10.43 o
   4   1  10        486.52        507.79        24.16 o
   5   1  10       1672.45       1722.41        45.04 o
   6   1  10        352.16        321.48        33.84 o
   7   1  10        101.30         58.76        32.81 o
   8   1  10         17.75         59.32        62.18 o
  -8   2  10         18.45         27.42        77.99 o
  -7   2  10         68.09         69.51        32.07 o
  -6   2  10        257.14        251.32        28.48 o
  -5   2  10         41.27         41.76        17.86 o
  -4   2  10        635.01        625.10        27.95 o
  -3   2  10        201.33        215.11        18.42 o
  -2   2  10        158.36        169.94        11.42 o
  -1   2  10       1060.31       1003.62        18.90 o
   0   2  10         60.22         57.29         6.63 o
   1   2  10       1061.24        999.02        21.15 o
   2   2  10        157.60        156.18        10.18 o
   3   2  10        201.68        184.93        15.86 o
   4   2  10        634.64        672.48        30.89 o
   5   2  10         41.51         19.56        17.37 o
   6   2  10        257.17        259.77        28.45 o
   7   2  10         68.07         64.35        34.02 o
   8   2  10         18.47         -9.44        87.74 o
  -8   3  10        179.56        114.36        58.33 o
  -7   3  10         83.86        149.72        37.34 o
  -6   3  10        646.30        606.08        34.21 o
  -5   3  10        930.65        945.83        48.78 o
  -4   3  10         59.43         34.18        14.98 o
  -3   3  10       1914.55       1895.89        51.50 o
  -2   3  10        194.71        185.65        16.96 o
  -1   3  10       4713.01       4499.80        52.75 o
   0   3  10         42.86         46.25         6.71 o
   1   3  10       4715.38       4586.39        59.88 o
   2   3  10        194.66        186.01        11.26 o
   3   3  10       1914.22       1906.84        38.62 o
   4   3  10         59.06         20.05        15.82 o
   5   3  10        929.46        921.35        41.62 o
   6   3  10        647.10        626.52        35.82 o
   7   3  10         83.85         53.31        42.34 o
   8   3  10        178.80        173.70        60.62 o
  -8   4  10          3.44        -57.42        57.42 o
  -7   4  10         54.62        -33.71        38.39 o
  -6   4  10        216.91        195.67        27.21 o
  -5   4  10        575.22        648.20        44.97 o
  -4   4  10        149.90        135.82        20.05 o
  -3   4  10         99.56        108.50        15.27 o
  -2   4  10        478.44        508.53        25.98 o
  -1   4  10        177.74        163.95         9.45 o
   0   4  10       1110.02       1112.37        22.34 o
   1   4  10        178.09        161.87        10.39 o
   2   4  10        477.83        506.09        17.02 o
   3   4  10         99.26        108.40        12.80 o
   4   4  10        149.67        134.33        17.82 o
   5   4  10        575.71        582.73        36.14 o
   6   4  10        217.63        214.05        26.31 o
   7   4  10         54.08         70.73        34.27 o
   8   4  10          3.43        -24.07        48.25 o
  -8   5  10         37.42         51.93        82.91 o
  -7   5  10         11.23         22.41        37.64 o
  -6   5  10        265.29        200.09        36.62 o
  -5   5  10        682.56        741.45        57.82 o
  -4   5  10       1003.53        924.51        37.99 o
  -3   5  10        211.56        222.98        18.84 o
  -2   5  10        205.08        191.30        16.46 o
  -1   5  10       2518.64       2435.51        35.95 o
   0   5  10        588.86        596.49        16.60 o
   1   5  10       2524.11       2517.17        38.80 o
   2   5  10        204.81        219.52        12.15 o
   3   5  10        211.19        191.10        15.33 o
   4   5  10       1002.86        918.73        37.44 o
   5   5  10        681.02        701.95        57.48 o
   6   5  10        265.89        201.52        32.27 o
   7   5  10         11.31         47.48        32.96 o
   8   5  10         37.53         68.69        58.76 o
  -8   6  10         92.54        184.85        52.13 o
  -7   6  10          0.91          3.85        39.07 o
  -6   6  10        524.22        500.51        43.99 o
  -5   6  10         41.94         15.42        22.91 o
  -4   6  10         92.19        102.01        20.40 o
  -3   6  10        661.45        658.01        32.87 o
  -2   6  10        248.06        241.08        19.26 o
  -1   6  10        690.42        660.64        18.30 o
   0   6  10         34.44         38.68         7.52 o
   1   6  10        691.18        668.99        18.54 o
   2   6  10        248.03        235.50        14.67 o
   3   6  10        661.52        660.97        37.28 o
   4   6  10         92.20         99.13        16.84 o
   5   6  10         41.68         24.76        21.88 o
   6   6  10        525.79        473.11        37.46 o
   7   6  10          0.87        -44.88        44.88 o
   8   6  10         92.37         10.08        58.51 o
  -8   7  10         18.79        100.62        59.17 o
  -7   7  10         68.64        133.14        46.29 o
  -6   7  10        613.69        602.61        50.08 o
  -5   7  10        717.40        680.45        40.60 o
  -4   7  10        379.36        369.82        31.01 o
  -3   7  10        217.95        214.28        36.26 o
  -2   7  10        186.01        160.15        14.25 o
  -1   7  10        670.38        671.46        22.95 o
   0   7  10        181.39        172.94        11.71 o
   1   7  10        668.87        694.19        18.87 o
   2   7  10        186.43        201.33        13.44 o
   3   7  10        218.60        251.28        16.29 o
   4   7  10        378.44        379.01        22.76 o
   5   7  10        717.80        694.09        37.76 o
   6   7  10        612.81        590.69        35.17 o
   7   7  10         68.56         10.33        41.54 o
   8   7  10         18.93         53.97        63.06 o
  -8   8  10        216.94        360.62        95.17 o
  -7   8  10        135.12        143.90        48.13 o
  -6   8  10        542.29        595.66        48.61 o
  -5   8  10         31.55        -10.47        22.72 o
  -4   8  10         58.96        106.00        17.79 o
  -3   8  10        988.19        961.28        34.19 o
  -2   8  10        118.46        115.19        13.65 o
  -1   8  10        259.78        276.68        17.61 o
   0   8  10         16.46         38.74         9.01 o
   1   8  10        259.36        270.16        12.40 o
   2   8  10        118.60        108.63        12.25 o
   3   8  10        987.99        972.44        26.59 o
   4   8  10         59.17         62.44        15.15 o
   5   8  10         31.27         32.39        20.11 o
   6   8  10        541.14        573.34        38.80 o
   7   8  10        135.35        263.02        39.78 o
   8   8  10        216.80        146.85        81.10 o
  -8   9  10         78.11         56.76        66.70 o
  -7   9  10         24.80        -11.51        44.46 o
  -6   9  10        165.11        149.50        45.50 o
  -5   9  10        712.53        693.85        40.03 o
  -4   9  10        345.67        354.47        41.33 o
  -3   9  10       2088.99       1912.48        56.39 o
  -2   9  10        925.79        832.79        36.33 o
  -1   9  10        396.35        436.95        29.47 o
   0   9  10        840.18        799.84        22.46 o
   1   9  10        396.34        423.69        16.35 o
   2   9  10        924.09        853.35        21.67 o
   3   9  10       2088.19       2015.24        46.67 o
   4   9  10        345.98        360.24        23.82 o
   5   9  10        713.51        682.90        33.07 o
   6   9  10        165.00        202.18        34.82 o
   7   9  10         24.88         21.55        39.64 o
   8   9  10         78.07        227.97       135.09 o
  -7  10  10         10.32        -62.63        65.25 o
  -6  10  10        268.14        295.52        36.56 o
  -5  10  10        176.04        179.80        30.21 o
  -4  10  10        156.99        173.44        22.30 o
  -3  10  10         53.23         59.68        24.15 o
  -2  10  10        991.29        987.86        39.41 o
  -1  10  10        122.88        142.06        15.79 o
   0  10  10         13.37         25.34        10.00 o
   1  10  10        122.82        136.10        10.80 o
   2  10  10        990.50        991.49        29.89 o
   3  10  10         53.52         48.22        12.02 o
   4  10  10        157.22        147.79        17.92 o
   5  10  10        175.98        132.15        28.22 o
   6  10  10        267.89        250.58        30.50 o
   7  10  10         10.24         27.71        81.70 o
  -7  11  10        164.90        168.38        42.73 o
  -6  11  10        805.02        886.70       104.40 o
  -5  11  10        874.34        834.52        82.45 o
  -4  11  10        576.96        545.12        31.51 o
  -3  11  10        561.17        616.54        49.88 o
  -2  11  10        119.42        132.42        28.97 o
  -1  11  10         74.07         87.24        15.31 o
   0  11  10        825.30        859.96        25.33 o
   1  11  10         74.03         94.10        10.75 o
   2  11  10        119.97        124.21        11.47 o
   3  11  10        561.67        534.07        20.56 o
   4  11  10        577.28        574.53        27.61 o
   5  11  10        875.14        775.31        35.08 o
   6  11  10        804.81        821.20        47.52 o
   7  11  10        164.55        150.89        58.81 o
  -7  12  10        119.62        288.51        80.01 o
  -6  12  10        101.87        107.69        31.28 o
  -5  12  10         43.85         19.26        22.19 o
  -4  12  10        862.96        825.84        57.49 o
  -3  12  10         72.37          3.89        33.37 o
  -2  12  10        217.71        238.15        25.10 o
  -1  12  10        576.91        578.44        26.56 o
   0  12  10         10.23         16.71        11.64 o
   1  12  10        578.97        568.93        31.30 o
   2  12  10        217.91        233.96        17.24 o
   3  12  10         72.89         60.23        15.67 o
   4  12  10        863.29        857.82        37.42 o
   5  12  10         43.86         56.41        19.71 o
   6  12  10        102.19         93.56        28.84 o
   7  12  10        119.94         64.08        59.47 o
  -7  13  10          6.49        107.33        75.80 o
  -6  13  10        689.94        789.02        80.78 o
  -5  13  10        893.67       1010.24       142.59 o
  -4  13  10         95.34         87.24        43.64 o
  -3  13  10        289.03        162.43        50.37 o
  -2  13  10        306.39        327.56        41.76 o
  -1  13  10         96.76        125.09        16.85 o
   0  13  10          4.65         -8.10        12.53 o
   1  13  10         96.34         96.35        17.73 o
   2  13  10        307.46        332.41        20.84 o
   3  13  10        289.06        257.28        20.85 o
   4  13  10         95.35        127.86        22.74 o
   5  13  10        893.40        915.65        61.54 o
   6  13  10        688.92        703.72        59.63 o
  -6  14  10         29.04        103.02        97.25 o
  -5  14  10        134.18        158.00        56.27 o
  -4  14  10        105.86         96.16        60.93 o
  -3  14  10        141.90         99.44        46.72 o
  -2  14  10        985.05        940.83        51.02 o
  -1  14  10        657.90        686.89        32.48 o
   0  14  10       1072.59       1048.42        49.51 o
   1  14  10        659.02        653.14        34.72 o
   2  14  10        985.22        997.19        35.97 o
   3  14  10        142.31        158.79        26.12 o
   4  14  10        105.59        130.99        23.58 o
   5  14  10        134.77        142.57        29.48 o
   6  14  10         28.81         95.45        69.62 o
  -6  15  10        268.63        348.65        74.63 o
  -5  15  10        215.16        209.18       154.79 o
  -4  15  10       1044.39        857.49        93.75 o
  -3  15  10          6.48         12.99        47.53 o
  -2  15  10       1432.28       1287.11        52.61 o
  -1  15  10        219.06        234.49        31.18 o
   0  15  10       2077.36       2025.14        43.44 o
   1  15  10        219.16        211.56        15.50 o
   2  15  10       1432.46       1368.57        50.61 o
   3  15  10          6.47        -19.41        19.41 o
   4  15  10       1044.65        963.11        42.15 o
   5  15  10        214.62        189.51        42.99 o
   6  15  10        268.64        239.69        78.44 o
  -5  16  10         35.88        198.75        82.77 o
  -4  16  10        152.17        153.31        73.68 o
  -3  16  10        395.29        384.66        56.79 o
  -2  16  10         64.65        108.69        34.19 o
  -1  16  10       1110.01       1099.43        44.83 o
   0  16  10        495.84        530.34        26.98 o
   1  16  10       1110.83       1039.27        29.19 o
   2  16  10         64.45         49.15        24.69 o
   3  16  10        396.39        341.30        29.87 o
   4  16  10        151.30        135.58        31.42 o
   5  16  10         35.81         77.65        56.33 o
  -5  17  10        281.92        240.73       100.13 o
  -4  17  10        227.03        429.41        84.51 o
  -3  17  10        380.42        411.97        64.09 o
  -2  17  10        337.19        325.20        46.63 o
  -1  17  10        160.66        172.72        51.21 o
   0  17  10       1032.76       1125.20        38.22 o
   1  17  10        161.34        131.78        16.84 o
   2  17  10        336.70        331.01        46.41 o
   3  17  10        380.48        337.58        31.65 o
   4  17  10        227.04        315.02        49.06 o
   5  17  10        281.85        280.84        69.26 o
  -4  18  10        465.06        485.83       116.80 o
  -3  18  10        221.79        131.73        62.35 o
  -2  18  10        168.80        195.41        54.16 o
  -1  18  10       1019.56       1003.82        84.62 o
   0  18  10        342.14        333.71        32.01 o
   1  18  10       1018.69        970.70        49.51 o
   2  18  10        169.27        145.80        37.29 o
   3  18  10        221.08        239.05        42.07 o
   4  18  10        465.63        346.69        84.12 o
  -4  19  10         81.31         41.08       130.87 o
  -3  19  10        150.25         85.66        97.14 o
  -2  19  10         82.18         30.90        56.74 o
  -1  19  10          3.08         87.70        48.32 o
   0  19  10         38.43         37.19        30.49 o
   1  19  10          3.11        -15.12        30.14 o
   2  19  10         82.59         44.43        29.74 o
   3  19  10        150.57        174.00        58.09 o
   4  19  10         80.95        161.49        74.92 o
  -3  20  10        329.94        197.39       105.54 o
  -2  20  10         39.28         28.20        64.09 o
  -1  20  10        167.90        271.55        57.65 o
   0  20  10        138.78        165.32        34.69 o
   1  20  10        167.37        240.87        84.90 o
   2  20  10         39.22         76.47        39.60 o
   3  20  10        329.06        310.37        55.58 o
  -2  21  10        340.58        482.41        79.66 o
  -1  21  10        118.53        118.20       129.46 o
   0  21  10          0.06         17.81       103.27 o
   1  21  10        118.48         84.55        56.72 o
   2  21  10        339.90        433.62        82.87 o
   1   0  11       1233.72       1166.29        22.28 o
   2   0  11        366.50        345.53        15.08 o
   3   0  11        823.32        797.01        25.62 o
   4   0  11         68.25         79.92        18.38 o
   5   0  11        306.06        372.91        26.99 o
   6   0  11          7.83         51.23        26.86 o
   7   0  11          0.20         82.27        47.97 o
   8   0  11          3.71        -48.01        48.01 o
  -8   1  11          0.11         -6.00        49.52 o
  -7   1  11        503.65        539.38        43.23 o
  -6   1  11        456.67        489.67        33.57 o
  -5   1  11       1030.81        977.39        40.29 o
  -4   1  11        140.99        161.62        15.94 o
  -3   1  11        206.74        225.12        17.78 o
  -2   1  11       4071.13       4020.45        60.89 o
  -1   1  11       1645.80       1595.44        25.04 o
   0   1  11        153.14        193.54        10.37 o
   1   1  11       1645.60       1560.86        28.26 o
   2   1  11       4067.66       4034.55        54.16 o
   3   1  11        207.07        225.11        19.35 o
   4   1  11        141.21        133.41        22.16 o
   5   1  11       1030.66       1005.75        37.72 o
   6   1  11        457.03        480.17        37.03 o
   7   1  11        504.47        436.93        40.40 o
   8   1  11          0.10         16.36        64.84 o
  -8   2  11         28.05          4.98        66.94 o
  -7   2  11        143.23        143.98        35.14 o
  -6   2  11        115.27         95.59        25.74 o
  -5   2  11        106.55        121.93        21.67 o
  -4   2  11        416.52        393.11        21.12 o
  -3   2  11        811.65        810.69        28.29 o
  -2   2  11        318.98        326.99        15.68 o
  -1   2  11        190.22        193.12        10.22 o
   0   2  11        931.20        872.51        18.39 o
   1   2  11        190.17        188.43        11.14 o
   2   2  11        319.13        348.45        16.25 o
   3   2  11        812.53        819.79        23.57 o
   4   2  11        415.95        425.15        25.86 o
   5   2  11        105.93        105.74        19.09 o
   6   2  11        114.72         99.02        26.78 o
   7   2  11        142.55        -12.58        34.19 o
   8   2  11         28.02         13.41        49.21 o
  -8   3  11         25.89        128.82        58.58 o
  -7   3  11        111.68         50.29        38.54 o
  -6   3  11        844.74        853.36        53.24 o
  -5   3  11        356.14        374.59        24.85 o
  -4   3  11        764.62        787.87        40.07 o
  -3   3  11        514.84        547.28        35.87 o
  -2   3  11       1256.62       1262.62        35.24 o
  -1   3  11       1529.41       1547.99        25.38 o
   0   3  11       3743.65       3896.26        49.74 o
   1   3  11       1529.24       1573.40        28.29 o
   2   3  11       1256.44       1310.82        30.70 o
   3   3  11        512.97        506.15        20.84 o
   4   3  11        764.25        779.07        32.57 o
   5   3  11        355.70        372.59        25.37 o
   6   3  11        845.17        837.89        54.50 o
   7   3  11        111.87         35.52        36.21 o
   8   3  11         25.83         -2.30        48.99 o
  -8   4  11         40.92         61.85        58.94 o
  -7   4  11         43.86         82.12        35.54 o
  -6   4  11         66.52         94.32        24.34 o
  -5   4  11          3.66         -9.53        23.08 o
  -4   4  11        112.10         93.33        19.51 o
  -3   4  11        292.05        261.94        23.94 o
  -2   4  11       1057.96       1035.92        32.44 o
  -1   4  11        637.41        583.09        16.30 o
   0   4  11       1467.80       1420.82        25.27 o
   1   4  11        636.80        618.79        18.31 o
   2   4  11       1058.71       1100.27        23.48 o
   3   4  11        291.79        277.30        16.22 o
   4   4  11        111.74        112.05        17.11 o
   5   4  11          3.61         -3.00        22.64 o
   6   4  11         66.45         -8.41        28.81 o
   7   4  11         43.92         10.72        35.16 o
   8   4  11         41.08        -22.90        57.04 o
  -8   5  11        302.36        375.51        66.89 o
  -7   5  11        149.89        267.34        46.72 o
  -6   5  11        244.14        212.19        30.64 o
  -5   5  11        271.55        301.01        29.12 o
  -4   5  11        315.03        262.33        23.12 o
  -3   5  11        373.37        391.46        27.95 o
  -2   5  11       1102.56       1151.27        71.09 o
  -1   5  11       2103.26       2171.97        32.60 o
   0   5  11        722.94        692.43        18.47 o
   1   5  11       2104.14       2183.09        36.36 o
   2   5  11       1101.66       1146.53        27.20 o
   3   5  11        374.96        398.04        20.68 o
   4   5  11        315.15        294.55        20.94 o
   5   5  11        271.14        275.14        24.55 o
   6   5  11        244.81        217.33        32.45 o
   7   5  11        149.51        118.87        44.91 o
   8   5  11        302.98        236.30        62.54 o
  -8   6  11        260.40        255.44        64.67 o
  -7   6  11         74.07         65.31        43.48 o
  -6   6  11        303.75        260.38        36.20 o
  -5   6  11        340.76        366.67        30.52 o
  -4   6  11        171.21        166.34        23.20 o
  -3   6  11        335.38        341.24        26.40 o
  -2   6  11        855.05        858.31        31.66 o
  -1   6  11         72.72         78.82         9.15 o
   0   6  11       1035.94       1117.05        23.84 o
   1   6  11         72.71         76.15         9.31 o
   2   6  11        855.36        851.09        25.24 o
   3   6  11        335.04        338.19        21.28 o
   4   6  11        171.57        173.90        18.85 o
   5   6  11        340.96        326.86        29.95 o
   6   6  11        303.85        302.48        32.31 o
   7   6  11         74.23         29.88        43.63 o
   8   6  11        260.34        286.10        71.11 o
  -8   7  11        209.24        178.79        63.17 o
  -7   7  11        203.54        159.15        73.53 o
  -6   7  11        266.66        344.80        51.40 o
  -5   7  11          4.91         17.44        22.69 o
  -4   7  11        700.66        741.32        50.39 o
  -3   7  11        381.45        378.32        24.24 o
  -2   7  11        197.25        191.72        15.82 o
  -1   7  11         62.43         62.49         9.02 o
   0   7  11        479.74        524.28        19.14 o
   1   7  11         62.38         67.65         9.68 o
   2   7  11        197.02        218.46        14.58 o
   3   7  11        381.57        359.77        18.59 o
   4   7  11        700.55        751.60        36.60 o
   5   7  11          4.85          1.16        23.10 o
   6   7  11        266.80        285.94        30.93 o
   7   7  11        203.71        167.92        46.67 o
   8   7  11        209.11        190.55        62.12 o
  -8   8  11         51.71        133.64        73.31 o
  -7   8  11         50.78         88.80        45.93 o
  -6   8  11        100.01        167.60        38.63 o
  -5   8  11        266.56        235.71        42.85 o
  -4   8  11         43.45         19.32        20.56 o
  -3   8  11         32.00         11.77        27.25 o
  -2   8  11       1256.87       1158.36        34.09 o
  -1   8  11        246.59        270.40        16.52 o
   0   8  11         13.08         26.53         8.92 o
   1   8  11        246.74        265.40        13.63 o
   2   8  11       1254.68       1244.35        30.37 o
   3   8  11         32.16         34.04        11.97 o
   4   8  11         43.25         42.28        15.89 o
   5   8  11        266.33        280.61        29.97 o
   6   8  11         99.77         87.67        39.73 o
   7   8  11         50.44         18.85        38.85 o
   8   8  11         51.64        -37.67        58.66 o
  -7   9  11        516.58        612.29        55.73 o
  -6   9  11        881.19        963.94        68.65 o
  -5   9  11        277.20        268.21        34.28 o
  -4   9  11       1107.54       1219.59        55.97 o
  -3   9  11        186.29        175.40        24.11 o
  -2   9  11       1014.85        958.43        31.43 o
  -1   9  11        201.92        260.67        30.01 o
   0   9  11         86.29         97.35        11.48 o
   1   9  11        201.69        223.96        13.41 o
   2   9  11       1016.02       1018.11        26.44 o
   3   9  11        186.33        177.50        14.75 o
   4   9  11       1107.22       1058.30        48.09 o
   5   9  11        277.88        268.95        24.43 o
   6   9  11        880.04       1115.67        52.49 o
   7   9  11        515.79        566.73        53.48 o
  -7  10  11         15.98        -29.58        64.64 o
  -6  10  11         70.69        117.02        34.09 o
  -5  10  11         98.10         88.70        24.97 o
  -4  10  11        640.73        608.50        33.22 o
  -3  10  11         81.93        129.32        21.11 o
  -2  10  11        439.51        446.22        31.02 o
  -1  10  11        398.99        388.48        25.17 o
   0  10  11        446.79        488.86        21.28 o
   1  10  11        399.43        390.84        17.48 o
   2  10  11        440.02        477.43        17.79 o
   3  10  11         81.86         73.81        13.26 o
   4  10  11        640.72        551.30        27.90 o
   5  10  11         98.59         75.11        21.06 o
   6  10  11         70.49         39.36        29.22 o
   7  10  11         15.86         -6.08        45.09 o
  -7  11  11        211.76        256.93        44.04 o
  -6  11  11        252.15        259.22        55.25 o
  -5  11  11        364.60        341.80        33.15 o
  -4  11  11        541.12        492.71        34.77 o
  -3  11  11        948.77        956.44        63.42 o
  -2  11  11        102.06        100.56        20.46 o
  -1  11  11         41.53         57.54        13.18 o
   0  11  11        147.23        165.68        14.16 o
   1  11  11         41.62         38.13        10.93 o
   2  11  11        102.17        115.97        12.11 o
   3  11  11        949.86        959.17        31.19 o
   4  11  11        541.32        498.20        32.40 o
   5  11  11        364.79        299.81        25.80 o
   6  11  11        252.34        238.23        32.10 o
   7  11  11        211.76        211.93        72.62 o
  -7  12  11         57.03        121.80        75.31 o
  -6  12  11          7.64          7.07        36.15 o
  -5  12  11        487.27        394.99        37.81 o
  -4  12  11        243.90        222.69        44.74 o
  -3  12  11        274.42        305.29        51.18 o
  -2  12  11       1244.85       1222.69        47.37 o
  -1  12  11        177.39        197.48        18.31 o
   0  12  11         68.44         53.46        13.53 o
   1  12  11        177.03        193.42        16.44 o
   2  12  11       1243.73       1212.57        27.88 o
   3  12  11        273.95        293.18        17.20 o
   4  12  11        243.51        245.24        25.30 o
   5  12  11        486.59        462.65        35.50 o
   6  12  11          7.68         12.28        33.00 o
   7  12  11         57.14        193.52        65.14 o
  -6  13  11        189.36        320.09        68.31 o
  -5  13  11        370.55        329.65        74.92 o
  -4  13  11         69.31         62.72        46.48 o
  -3  13  11       1043.59        936.20        68.08 o
  -2  13  11        210.67        221.35        29.00 o
  -1  13  11        847.39        851.74        32.41 o
   0  13  11         10.14         40.14        13.29 o
   1  13  11        846.77        822.37        27.34 o
   2  13  11        210.86        223.60        16.47 o
   3  13  11       1043.44       1005.08        35.06 o
   4  13  11         69.52         62.48        27.39 o
   5  13  11        370.25        430.68        32.95 o
   6  13  11        189.05        128.45        35.27 o
  -6  14  11        246.58        244.22        68.40 o
  -5  14  11        283.48        389.33       164.64 o
  -4  14  11        586.48        476.72        84.50 o
  -3  14  11        114.19          9.53        52.63 o
  -2  14  11        581.32        550.87        39.02 o
  -1  14  11        153.52        161.87        19.72 o
   0  14  11       1911.46       1865.07        55.61 o
   1  14  11        153.70        141.56        16.59 o
   2  14  11        580.18        591.38        29.83 o
   3  14  11        114.28        119.55        20.54 o
   4  14  11        585.41        633.96        38.21 o
   5  14  11        283.15        302.47        32.42 o
   6  14  11        246.22        301.03        98.50 o
  -6  15  11        417.95        584.60       111.56 o
  -5  15  11         19.38         51.35       119.61 o
  -4  15  11        604.32        659.42        74.76 o
  -3  15  11        317.75        361.15        55.58 o
  -2  15  11        406.63        416.60        34.20 o
  -1  15  11         86.63        101.71        20.49 o
   0  15  11        112.02        137.79        17.30 o
   1  15  11         86.80         61.58        17.12 o
   2  15  11        407.01        434.12        28.11 o
   3  15  11        318.17        341.09        24.23 o
   4  15  11        605.04        556.73        42.54 o
   5  15  11         19.32         79.52        42.08 o
   6  15  11        417.77        698.57        97.45 o
  -5  16  11         18.24         17.62        85.84 o
  -4  16  11        259.72        280.62        79.79 o
  -3  16  11          9.78         26.16        48.46 o
  -2  16  11       1929.73       1792.24        62.80 o
  -1  16  11        195.83        241.23        39.44 o
   0  16  11       1780.89       1768.20        49.15 o
   1  16  11        195.53        205.84        30.81 o
   2  16  11       1931.08       1870.49        64.62 o
   3  16  11          9.80          3.53        22.89 o
   4  16  11        259.67        248.83        31.32 o
   5  16  11         18.29        -25.29        57.04 o
  -5  17  11        317.05        295.95       100.06 o
  -4  17  11         35.36         38.36        73.68 o
  -3  17  11        338.82        331.63        62.53 o
  -2  17  11          2.95         24.34        49.15 o
  -1  17  11        259.30        261.03        55.59 o
   0  17  11         60.15         54.73        18.54 o
   1  17  11        259.45        213.54        33.63 o
   2  17  11          2.95          2.52        25.95 o
   3  17  11        338.58        352.74        29.00 o
   4  17  11         35.25         46.07        50.50 o
   5  17  11        316.70        369.60        95.74 o
  -4  18  11         91.42        229.09        87.19 o
  -3  18  11        195.92        284.02        64.49 o
  -2  18  11        470.43        479.99        83.95 o
  -1  18  11        302.61        297.38        28.48 o
   0  18  11        943.24        857.44        56.22 o
   1  18  11        302.74        281.93        21.42 o
   2  18  11        470.38        476.74        44.87 o
   3  18  11        196.04        156.60        36.77 o
   4  18  11         91.44        142.80        59.58 o
  -4  19  11        204.95        206.11       219.52 o
  -3  19  11        107.57         42.83       136.50 o
  -2  19  11         48.59        -35.87       122.43 o
  -1  19  11        209.57        209.57        37.97 o
   0  19  11         10.05         34.98        22.04 o
   1  19  11        209.70        231.58        44.39 o
   2  19  11         48.69        108.20        37.11 o
   3  19  11        107.28         14.28        63.37 o
   4  19  11        205.17        232.30        76.40 o
  -3  20  11        190.81        121.81       111.17 o
  -2  20  11         90.74         86.44        81.05 o
  -1  20  11          5.46          9.71        57.66 o
   0  20  11         81.86         85.61        44.91 o
   1  20  11          5.54         34.33        65.00 o
   2  20  11         91.01         85.36        40.49 o
   3  20  11        190.68        173.07        78.61 o
  -1  21  11         61.52        219.52       151.98 o
   0  21  11         41.66        206.67        93.16 o
   1  21  11         61.26         62.07        48.34 o
   0   0  12        264.41        296.45        17.25 o
   1   0  12        429.30        366.89        14.32 o
   2   0  12          3.05         -8.01         8.13 o
   3   0  12        331.99        310.55        18.27 o
   4   0  12        494.96        511.58        37.88 o
   5   0  12        106.94         98.88        19.90 o
   6   0  12       1149.86       1098.51        46.61 o
   7   0  12         70.47         95.64        34.59 o
   8   0  12        263.18        198.49        54.58 o
  -8   1  12        296.94        358.83        62.08 o
  -7   1  12        420.39        360.54        39.72 o
  -6   1  12        531.63        519.65        37.76 o
  -5   1  12       1097.47       1100.62        57.62 o
  -4   1  12       1331.99       1338.99        34.44 o
  -3   1  12        695.07        679.06        24.08 o
  -2   1  12      11481.77      11692.55       130.67 o
  -1   1  12       4779.09       4663.23        58.33 o
   0   1  12      22576.22      23948.24       244.41 o
   1   1  12       4780.57       4660.81        58.01 o
   2   1  12      11483.22      11863.04       131.19 o
   3   1  12        695.71        694.60        23.80 o
   4   1  12       1330.84       1318.35        36.06 o
   5   1  12       1096.73       1125.81        39.78 o
   6   1  12        531.39        491.42        37.17 o
   7   1  12        421.57        507.82        48.04 o
   8   1  12        297.04        411.36        69.87 o
  -8   2  12         50.97         93.12        59.30 o
  -7   2  12         54.25         38.25        35.39 o
  -6   2  12         15.19         23.00        25.13 o
  -5   2  12         51.59         75.46        19.36 o
  -4   2  12        760.53        733.04        28.75 o
  -3   2  12        100.13        105.40        14.09 o
  -2   2  12       1051.75       1092.85        23.94 o
  -1   2  12        271.88        275.51        13.37 o
   0   2  12        127.18        111.85         8.80 o
   1   2  12        271.67        277.62        14.01 o
   2   2  12       1052.61       1134.41        25.34 o
   3   2  12         99.91         84.06        12.90 o
   4   2  12        761.40        747.67        37.48 o
   5   2  12         51.93         44.24        22.62 o
   6   2  12         15.15         15.45        24.59 o
   7   2  12         54.16         51.50        34.74 o
   8   2  12         50.80        127.46        52.09 o
  -8   3  12        214.71        222.89        62.42 o
  -7   3  12        188.19        158.84        36.35 o
  -6   3  12        100.61        110.74        32.58 o
  -5   3  12          3.18         27.35        21.88 o
  -4   3  12        222.70        206.82        24.51 o
  -3   3  12        302.36        264.19        22.58 o
  -2   3  12       2820.69       2889.55        51.92 o
  -1   3  12      11803.20      11999.31       123.19 o
   0   3  12        335.00        369.43        14.30 o
   1   3  12      11805.62      12092.24       140.82 o
   2   3  12       2824.04       3015.17        44.63 o
   3   3  12        302.15        279.58        17.43 o
   4   3  12        223.83        195.95        20.53 o
   5   3  12          3.23        -14.20        23.69 o
   6   3  12        100.67        146.94        27.21 o
   7   3  12        188.31        125.87        34.91 o
   8   3  12        214.90        181.02       121.85 o
  -8   4  12        282.66        289.55        62.78 o
  -7   4  12         47.03        126.00        35.69 o
  -6   4  12        448.96        397.98        33.75 o
  -5   4  12         75.10         97.86        24.13 o
  -4   4  12          2.90         -0.38        23.88 o
  -3   4  12        102.69         79.46        19.74 o
  -2   4  12        609.36        632.55        29.63 o
  -1   4  12       1153.33       1154.97        22.95 o
   0   4  12        232.44        225.90        12.18 o
   1   4  12       1153.52       1176.52        31.19 o
   2   4  12        609.56        648.78        26.02 o
   3   4  12        102.62         93.99        13.21 o
   4   4  12          2.88          5.51        16.97 o
   5   4  12         75.47         63.31        22.79 o
   6   4  12        449.26        378.72        37.50 o
   7   4  12         47.53         -3.10        42.59 o
   8   4  12        283.30        256.52        69.87 o
  -8   5  12         16.90         39.27        65.40 o
  -7   5  12        237.30        216.95        42.85 o
  -6   5  12         12.39         -9.71        30.75 o
  -5   5  12        889.87        982.86        46.97 o
  -4   5  12        388.95        354.52        28.08 o
  -3   5  12        552.52        590.39        30.44 o
  -2   5  12        732.03        703.97        26.07 o
  -1   5  12       1851.43       1949.22        31.37 o
   0   5  12       3817.52       4166.16        54.63 o
   1   5  12       1850.89       1961.38        35.05 o
   2   5  12        731.42        750.29        23.69 o
   3   5  12        552.56        578.25        24.15 o
   4   5  12        388.06        395.38        24.65 o
   5   5  12        892.10        954.67        40.16 o
   6   5  12         12.54         21.90        25.95 o
   7   5  12        236.74        186.32        48.44 o
   8   5  12         16.81        -18.16        57.88 o
  -8   6  12         68.02         90.52        60.34 o
  -7   6  12         90.29         97.47        57.24 o
  -6   6  12        643.12        668.18        55.34 o
  -5   6  12        239.83        340.91        37.54 o
  -4   6  12         17.91         20.68        21.94 o
  -3   6  12        645.43        690.26        53.55 o
  -2   6  12        257.14        285.64        17.94 o
  -1   6  12       1460.36       1483.27        27.11 o
   0   6  12         95.07        126.56        10.49 o
   1   6  12       1460.69       1476.92        31.59 o
   2   6  12        256.30        242.92        15.38 o
   3   6  12        646.24        707.22        24.18 o
   4   6  12         17.89         16.80        16.23 o
   5   6  12        238.84        262.09        24.30 o
   6   6  12        644.19        593.34        36.64 o
   7   6  12         89.74        111.90        38.29 o
   8   6  12         67.96        133.40        67.77 o
  -8   7  12         11.55         62.71        63.84 o
  -7   7  12        112.61        137.98        47.79 o
  -6   7  12          8.43         65.44        42.29 o
  -5   7  12        451.67        572.34        53.76 o
  -4   7  12         38.04         70.08        19.60 o
  -3   7  12         94.77         99.76        21.23 o
  -2   7  12         39.75         29.40        12.41 o
  -1   7  12        742.43        815.40        23.39 o
   0   7  12       1468.04       1398.45        28.00 o
   1   7  12        741.11        833.95        22.40 o
   2   7  12         40.27         29.02        11.35 o
   3   7  12         95.23        116.68        13.92 o
   4   7  12         37.80         44.62        16.03 o
   5   7  12        452.00        601.18        33.50 o
   6   7  12          8.39        -41.95        41.95 o
   7   7  12        112.60        171.71        40.84 o
   8   7  12         11.48        -24.64        72.03 o
  -8   8  12        193.36        308.88        71.08 o
  -7   8  12         91.71        141.25        46.78 o
  -6   8  12        370.74        435.69        61.16 o
  -5   8  12        116.45        142.55        37.53 o
  -4   8  12         19.57          2.34        19.91 o
  -3   8  12        385.20        348.02        28.80 o
  -2   8  12        123.16        116.49        23.28 o
  -1   8  12         26.68         37.66        10.91 o
   0   8  12         79.10        116.76        11.27 o
   1   8  12         26.82         25.05         9.14 o
   2   8  12        122.63        115.69        14.16 o
   3   8  12        385.39        387.13        20.85 o
   4   8  12         19.57         18.54        16.36 o
   5   8  12        116.20        135.20        23.22 o
   6   8  12        370.86        361.69        36.15 o
   7   8  12         91.63          9.82        40.55 o
   8   8  12        193.34        233.26       129.46 o
  -7   9  12        127.70         62.79        84.09 o
  -6   9  12        174.02        114.91        34.83 o
  -5   9  12        325.69        358.23        33.68 o
  -4   9  12       1131.53       1151.57        48.69 o
  -3   9  12        243.91        239.43        23.69 o
  -2   9  12        347.89        350.33        29.12 o
  -1   9  12        725.12        718.16        24.85 o
   0   9  12          8.58         14.81         9.43 o
   1   9  12        724.37        695.81        21.24 o
   2   9  12        348.13        366.30        20.99 o
   3   9  12        244.11        250.85        17.28 o
   4   9  12       1132.64       1067.17        52.09 o
   5   9  12        325.37        300.93        27.54 o
   6   9  12        173.69        147.06        31.60 o
   7   9  12        127.56         90.68        53.82 o
  -7  10  12         40.19        150.19        71.22 o
  -6  10  12         30.07         55.67        33.03 o
  -5  10  12         34.37         22.51        23.43 o
  -4  10  12         79.09        136.70        44.39 o
  -3  10  12        114.11        105.56        21.10 o
  -2  10  12        544.80        527.30        33.97 o
  -1  10  12        116.02        132.89        15.38 o
   0  10  12        104.72        113.98        13.92 o
   1  10  12        115.56        106.78        12.18 o
   2  10  12        544.42        543.74        19.24 o
   3  10  12        114.07        124.86        15.07 o
   4  10  12         78.83         89.58        22.20 o
   5  10  12         34.60         -0.06        25.27 o
   6  10  12         30.07         -0.83        30.70 o
   7  10  12         40.42          7.04        54.77 o
  -7  11  12          8.58        -44.60        71.69 o
  -6  11  12         22.88         62.99        39.50 o
  -5  11  12        273.67        317.31        37.25 o
  -4  11  12        398.88        318.55        37.77 o
  -3  11  12        452.91        467.32        47.09 o
  -2  11  12        701.26        652.08        37.77 o
  -1  11  12          0.35         16.06        13.30 o
   0  11  12        493.88        561.16        23.22 o
   1  11  12          0.36          1.91        12.10 o
   2  11  12        700.70        670.13        22.18 o
   3  11  12        452.88        423.97        23.31 o
   4  11  12        397.91        382.97        28.24 o
   5  11  12        273.52        247.14        25.39 o
   6  11  12         22.91         19.12        28.74 o
   7  11  12          8.54          2.71        86.26 o
  -7  12  12         59.37        199.63        76.98 o
  -6  12  12        171.48        241.95        33.66 o
  -5  12  12        443.45        397.36        45.90 o
  -4  12  12        311.75        316.67        38.14 o
  -3  12  12        904.70        836.42        62.45 o
  -2  12  12        120.67        103.68        30.44 o
  -1  12  12        964.40        884.16        50.37 o
   0  12  12        240.65        258.55        17.88 o
   1  12  12        963.87        895.22        26.70 o
   2  12  12        120.93        117.88        13.47 o
   3  12  12        903.12        891.55        29.05 o
   4  12  12        311.68        326.92        25.93 o
   5  12  12        443.13        470.74        36.57 o
   6  12  12        171.34        169.32        38.37 o
   7  12  12         59.19         64.47        75.54 o
  -6  13  12         22.78         39.25        71.61 o
  -5  13  12        193.67         84.93       128.06 o
  -4  13  12         65.70         -2.51        46.94 o
  -3  13  12        360.10        218.26        56.85 o
  -2  13  12        147.55        214.62        28.23 o
  -1  13  12        218.51        226.97        19.13 o
   0  13  12          1.94          2.77        12.92 o
   1  13  12        219.86        218.31        15.90 o
   2  13  12        146.84        141.47        14.69 o
   3  13  12        360.90        372.46        20.52 o
   4  13  12         65.90         57.80        15.65 o
   5  13  12        193.40        273.76        50.02 o
   6  13  12         22.91        104.37       142.13 o
  -6  14  12         14.74         27.13        87.74 o
  -5  14  12         54.32         73.97        75.72 o
  -4  14  12        193.60         98.36        54.93 o
  -3  14  12        386.89        410.07        51.87 o
  -2  14  12        773.34        737.83        42.65 o
  -1  14  12       1026.73       1012.17        36.60 o
   0  14  12        777.84        780.12        32.13 o
   1  14  12       1026.68       1001.73        49.58 o
   2  14  12        773.22        761.75        26.79 o
   3  14  12        386.82        418.81        27.86 o
   4  14  12        193.57        189.79        25.98 o
   5  14  12         54.55         26.95        31.23 o
   6  14  12         14.78        -45.49       102.05 o
  -6  15  12         15.23        104.60        91.61 o
  -5  15  12         33.07         12.06        81.05 o
  -4  15  12        486.77        505.45       181.53 o
  -3  15  12         64.36         19.85        44.05 o
  -2  15  12       1010.00        935.10        50.20 o
  -1  15  12        303.38        293.06        24.28 o
   0  15  12         95.66         94.76        21.01 o
   1  15  12        303.62        289.69        21.22 o
   2  15  12       1009.73        944.44        31.98 o
   3  15  12         64.29         71.26        22.64 o
   4  15  12        485.95        491.77        36.25 o
   5  15  12         33.13         90.20        43.56 o
   6  15  12         15.49        181.23       135.73 o
  -5  16  12         72.17         97.70        87.81 o
  -4  16  12         62.01         19.89        72.25 o
  -3  16  12        116.37        123.17        53.18 o
  -2  16  12        288.94        273.14        32.48 o
  -1  16  12        453.13        453.64        30.03 o
   0  16  12       1942.29       1780.65        62.95 o
   1  16  12        452.62        480.65        27.36 o
   2  16  12        289.05        384.18        29.96 o
   3  16  12        115.46        109.99        24.35 o
   4  16  12         62.01        140.64        48.96 o
   5  16  12         71.95        164.40        60.86 o
  -5  17  12        100.64        190.11        96.61 o
  -4  17  12          3.43         43.91        79.59 o
  -3  17  12         67.32         83.86        57.86 o
  -2  17  12        292.13        258.54        51.07 o
  -1  17  12        760.11        780.91        40.75 o
   0  17  12        179.25        202.03        21.95 o
   1  17  12        760.25        757.06        30.62 o
   2  17  12        292.48        302.24        33.56 o
   3  17  12         67.37         42.22        38.56 o
   4  17  12          3.41        -80.72        87.11 o
   5  17  12        100.60         60.77        68.27 o
  -4  18  12         96.66        225.03        85.76 o
  -3  18  12        139.16        155.62        76.40 o
  -2  18  12        101.12         99.19        65.17 o
  -1  18  12         96.68         73.46        25.68 o
   0  18  12        134.51        171.02        23.83 o
   1  18  12         97.04         86.88        19.79 o
   2  18  12        101.28        170.66        33.83 o
   3  18  12        139.79         74.72        40.28 o
   4  18  12         96.49        127.11        57.60 o
  -3  19  12         48.55         64.59        76.95 o
  -2  19  12        220.76         84.32        61.06 o
  -1  19  12         20.58         -3.13        26.54 o
   0  19  12          7.17         14.03        34.61 o
   1  19  12         20.58        101.72        40.27 o
   2  19  12        220.58        231.82        52.81 o
   3  19  12         48.66        -15.65        50.78 o
  -2  20  12        240.02        232.08        75.93 o
  -1  20  12        283.88        237.61        68.02 o
   0  20  12       1041.47       1098.58        60.38 o
   1  20  12        284.94        348.69        42.60 o
   2  20  12        239.42        179.10        47.23 o
  -1  21  12          0.06        166.05       146.35 o
   0  21  12         11.62        120.89        86.04 o
   1  21  12          0.06        -17.14        45.57 o
   1   0  13        200.06        193.09        11.41 o
   2   0  13       1134.10       1128.78        25.37 o
   3   0  13         59.21         40.28        11.08 o
   4   0  13        796.95        850.12        34.57 o
   5   0  13        115.52        141.01        25.75 o
   6   0  13        636.27        619.79        50.53 o
   7   0  13          1.21         27.60        37.63 o
   8   0  13         48.99         76.68        79.42 o
  -8   1  13         11.65        153.62        57.54 o
  -7   1  13        177.44        115.43        44.18 o
  -6   1  13       1140.35       1105.38        59.02 o
  -5   1  13        546.14        562.48        34.93 o
  -4   1  13        113.38        102.12        17.76 o
  -3   1  13         86.51         78.71        11.47 o
  -2   1  13        442.26        481.77        23.44 o
  -1   1  13       6514.46       6768.27        79.78 o
   0   1  13      15515.02      16962.50       177.92 o
   1   1  13       6518.19       6750.16       103.65 o
   2   1  13        441.72        475.36        18.34 o
   3   1  13         86.68         76.62        13.41 o
   4   1  13        113.49         93.40        16.38 o
   5   1  13        546.83        547.42        36.33 o
   6   1  13       1139.14       1021.13        49.21 o
   7   1  13        176.57        153.78        39.04 o
   8   1  13         11.74         27.57        91.81 o
  -8   2  13        139.87        267.93        62.05 o
  -7   2  13         22.85          7.21        37.13 o
  -6   2  13        670.98        675.71        61.27 o
  -5   2  13        777.64        849.36        36.76 o
  -4   2  13       1378.98       1305.59        37.90 o
  -3   2  13        113.25         92.36        14.12 o
  -2   2  13        340.52        344.72        21.42 o
  -1   2  13       2248.89       2413.12        34.93 o
   0   2  13       2122.67       2206.51        36.57 o
   1   2  13       2247.56       2425.78        39.69 o
   2   2  13        340.03        350.96        17.11 o
   3   2  13        113.58        136.84        13.24 o
   4   2  13       1378.15       1298.38        43.06 o
   5   2  13        779.48        777.86        40.43 o
   6   2  13        670.27        705.86        44.28 o
   7   2  13         23.22        -35.66        35.66 o
   8   2  13        140.12         54.32        62.13 o
  -8   3  13         47.49         40.25        59.15 o
  -7   3  13        497.43        484.08        65.01 o
  -6   3  13       2366.33       2384.30        89.89 o
  -5   3  13        926.88        958.87        50.18 o
  -4   3  13        535.67        523.61        42.20 o
  -3   3  13        220.70        233.50        26.46 o
  -2   3  13        946.18       1033.79        33.55 o
  -1   3  13        513.70        532.76        22.30 o
   0   3  13      15225.50      16389.48       173.38 o
   1   3  13        514.08        500.49        18.22 o
   2   3  13        945.22        988.62        21.99 o
   3   3  13        220.71        213.84        16.58 o
   4   3  13        535.35        533.29        25.35 o
   5   3  13        926.61        874.00        46.13 o
   6   3  13       2366.45       2187.31        69.81 o
   7   3  13        497.09        401.48        52.70 o
   8   3  13         47.23        -43.35        62.81 o
  -8   4  13         24.01         38.20        65.05 o
  -7   4  13        239.02        285.48        45.19 o
  -6   4  13        347.33        354.77        38.27 o
  -5   4  13        278.81        258.49        35.00 o
  -4   4  13         33.98         24.64        34.97 o
  -3   4  13        556.12        578.67        30.82 o
  -2   4  13         70.52         66.47        12.80 o
  -1   4  13       2183.81       2170.14        33.68 o
   0   4  13         32.12         38.04         8.14 o
   1   4  13       2182.66       2213.12        37.78 o
   2   4  13         70.38         88.90        10.79 o
   3   4  13        556.43        587.20        23.16 o
   4   4  13         33.77         16.09        15.94 o
   5   4  13        278.58        306.18        25.98 o
   6   4  13        346.42        298.23        33.52 o
   7   4  13        239.02        222.20        48.89 o
   8   4  13         23.91         -6.71        66.54 o
  -8   5  13         46.07         28.32        61.84 o
  -7   5  13        339.63        403.51        84.90 o
  -6   5  13         70.14        122.03        33.11 o
  -5   5  13        130.75        146.29        26.62 o
  -4   5  13        329.14        289.70        27.39 o
  -3   5  13        162.80        162.74        18.95 o
  -2   5  13       2277.32       2253.47        57.27 o
  -1   5  13       1948.15       2101.48        33.50 o
   0   5  13         43.77         59.59         9.34 o
   1   5  13       1948.73       2145.06        39.53 o
   2   5  13       2276.65       2372.51        42.78 o
   3   5  13        163.01        171.59        15.74 o
   4   5  13        329.58        353.76        24.54 o
   5   5  13        130.68         89.73        22.09 o
   6   5  13         70.34        128.20        59.84 o
   7   5  13        339.70        410.38        45.01 o
   8   5  13         46.06         47.18        61.77 o
  -8   6  13        192.99        336.64        63.99 o
  -7   6  13        244.49        275.79        50.78 o
  -6   6  13        330.68        323.30        40.51 o
  -5   6  13        239.11        198.12        36.04 o
  -4   6  13         13.86         34.50        20.01 o
  -3   6  13       1394.98       1384.98        43.69 o
  -2   6  13       1167.22       1109.40        48.18 o
  -1   6  13        224.92        257.28        15.46 o
   0   6  13        129.20        149.39        11.84 o
   1   6  13        225.16        244.77        15.60 o
   2   6  13       1167.05       1124.28        33.23 o
   3   6  13       1396.16       1427.97        36.43 o
   4   6  13         13.65         -1.43        14.95 o
   5   6  13        239.09        259.56        26.31 o
   6   6  13        330.89        274.25        34.96 o
   7   6  13        244.59        322.19        53.49 o
   8   6  13        193.59        279.31        73.45 o
  -8   7  13         52.87        131.00       115.06 o
  -7   7  13        358.47        313.80        50.43 o
  -6   7  13       1511.74       1494.15       112.48 o
  -5   7  13        245.53        267.03        29.27 o
  -4   7  13        211.34        208.37        25.37 o
  -3   7  13        138.62        139.86        20.35 o
  -2   7  13        332.00        353.37        21.76 o
  -1   7  13        302.23        302.65        21.54 o
   0   7  13        836.91        932.52        23.92 o
   1   7  13        301.82        308.65        16.31 o
   2   7  13        331.56        399.46        19.63 o
   3   7  13        138.63        131.96        16.57 o
   4   7  13        211.41        192.42        20.74 o
   5   7  13        246.10        320.23        30.68 o
   6   7  13       1511.13       1357.50        57.73 o
   7   7  13        358.01        316.07        50.14 o
   8   7  13         52.97        220.79        92.39 o
  -7   8  13        261.67        142.04        47.45 o
  -6   8  13        115.38        105.26        43.14 o
  -5   8  13         55.41         44.41        25.37 o
  -4   8  13        135.81        145.38        41.97 o
  -3   8  13         42.75         65.92        36.19 o
  -2   8  13        212.70        204.14        20.07 o
  -1   8  13        638.87        666.09        37.04 o
   0   8  13         63.95         68.32        11.87 o
   1   8  13        639.13        654.93        21.26 o
   2   8  13        212.31        233.54        16.23 o
   3   8  13         42.72         48.95        15.90 o
   4   8  13        135.57        156.81        17.71 o
   5   8  13         55.55         83.52        24.02 o
   6   8  13        115.05         51.68        31.82 o
   7   8  13        262.50        263.00        69.67 o
  -7   9  13        554.08        654.48        56.75 o
  -6   9  13         95.28        161.77        53.19 o
  -5   9  13       1626.44       1504.78        58.75 o
  -4   9  13        528.52        548.20        35.35 o
  -3   9  13         46.96         35.05        19.85 o
  -2   9  13        550.92        535.90        31.60 o
  -1   9  13        903.96        927.98        32.05 o
   0   9  13         13.56         26.16        11.04 o
   1   9  13        902.90        928.60        24.19 o
   2   9  13        551.08        606.88        27.59 o
   3   9  13         47.10         45.53        18.17 o
   4   9  13        528.20        522.19        26.43 o
   5   9  13       1629.35       1544.35        51.83 o
   6   9  13         95.71         90.26        30.34 o
   7   9  13        554.99        742.29        58.61 o
  -7  10  13         19.15         33.48        66.21 o
  -6  10  13        156.25        163.80        36.87 o
  -5  10  13        224.77        195.60        36.16 o
  -4  10  13        386.16        447.63        43.10 o
  -3  10  13        209.94        215.31        54.74 o
  -2  10  13        175.40        181.94        27.48 o
  -1  10  13        681.33        707.80        26.48 o
   0  10  13          4.28        -11.30        11.30 o
   1  10  13        680.84        645.78        30.44 o
   2  10  13        175.53        205.85        14.02 o
   3  10  13        209.88        223.85        20.64 o
   4  10  13        386.14        399.64        25.65 o
   5  10  13        224.05        184.42        23.37 o
   6  10  13        156.52        127.86        31.77 o
   7  10  13         19.20          8.67        54.43 o
  -7  11  13         23.64        178.35        77.19 o
  -6  11  13       1249.76       1265.32        64.91 o
  -5  11  13        418.47        475.80        44.48 o
  -4  11  13        347.39        338.31        45.93 o
  -3  11  13         27.23         36.18        23.40 o
  -2  11  13       1168.65       1091.29        60.72 o
  -1  11  13        156.00        188.77        16.56 o
   0  11  13       1010.15       1024.07        29.29 o
   1  11  13        155.75        160.23        15.09 o
   2  11  13       1169.49       1242.13        27.33 o
   3  11  13         27.27         54.69        22.03 o
   4  11  13        347.13        323.66        23.13 o
   5  11  13        418.37        395.78        44.42 o
   6  11  13       1249.18       1224.53        58.46 o
   7  11  13         23.69        -47.84        98.50 o
  -7  12  13          8.07         62.24       177.31 o
  -6  12  13        180.06        187.61        55.28 o
  -5  12  13        102.55         79.88        31.70 o
  -4  12  13        117.62         86.95        32.05 o
  -3  12  13        316.18        326.15        49.15 o
  -2  12  13        349.18        384.36        33.71 o
  -1  12  13        118.05        122.41        16.75 o
   0  12  13        216.65        218.02        17.01 o
   1  12  13        118.07         98.01        16.44 o
   2  12  13        349.25        378.15        20.21 o
   3  12  13        315.99        353.68        19.73 o
   4  12  13        117.96        106.90        20.76 o
   5  12  13        102.01         87.01        25.18 o
   6  12  13        180.29        102.41        36.65 o
   7  12  13          8.04        -25.33       106.95 o
  -6  13  13        207.45        288.95        91.27 o
  -5  13  13        294.38        272.30        66.50 o
  -4  13  13         26.28        -45.41        45.41 o
  -3  13  13         18.67         51.87        48.34 o
  -2  13  13         45.28         23.76        28.55 o
  -1  13  13         92.22        103.57        17.35 o
   0  13  13        129.18        149.09        19.38 o
   1  13  13         92.38         88.98        14.53 o
   2  13  13         45.44         56.87        21.43 o
   3  13  13         18.52         15.89        15.26 o
   4  13  13         26.20         36.63        25.10 o
   5  13  13        294.36        282.67        37.10 o
   6  13  13        207.85        354.92        55.59 o
  -6  14  13         20.20         45.20        99.78 o
  -5  14  13        198.72        117.08        76.95 o
  -4  14  13         73.79         65.38        62.84 o
  -3  14  13        277.66        201.61        49.06 o
  -2  14  13         86.10        150.32        28.87 o
  -1  14  13       1060.10       1010.14        36.76 o
   0  14  13          5.58         15.08        15.73 o
   1  14  13       1059.97        980.79        32.27 o
   2  14  13         86.22         91.84        16.34 o
   3  14  13        277.03        279.99        24.77 o
   4  14  13         73.59         83.66        29.68 o
   5  14  13        198.82        204.40        45.42 o
   6  14  13         20.26          2.42        69.75 o
  -6  15  13        605.67        464.38       143.53 o
  -5  15  13        106.69        253.08        85.38 o
  -4  15  13         77.33         46.26        67.16 o
  -3  15  13         33.80        -38.33        48.39 o
  -2  15  13        625.44        582.48        43.47 o
  -1  15  13        454.56        494.40        27.99 o
   0  15  13       1948.31       1885.98        44.16 o
   1  15  13        454.59        482.82        25.52 o
   2  15  13        625.90        641.81        29.56 o
   3  15  13         33.81         35.61        23.66 o
   4  15  13         77.37         74.96        29.94 o
   5  15  13        106.66        135.76        48.54 o
   6  15  13        606.06        554.44       135.09 o
  -5  16  13        109.05         60.20        89.23 o
  -4  16  13         85.05        154.72        72.83 o
  -3  16  13        120.51          4.97        65.17 o
  -2  16  13        195.89        153.81        44.37 o
  -1  16  13        477.42        484.58        32.39 o
   0  16  13        277.68        297.88        27.16 o
   1  16  13        476.88        443.12        28.68 o
   2  16  13        195.91        197.47        19.99 o
   3  16  13        120.31         96.90        31.96 o
   4  16  13         85.06        179.04        33.96 o
   5  16  13        109.17         11.74        62.02 o
  -5  17  13         48.13        165.88        97.80 o
  -4  17  13          2.80        -66.87        78.62 o
  -3  17  13        431.47        437.29        78.03 o
  -2  17  13        165.81        158.44        36.24 o
  -1  17  13         23.61         15.51        33.64 o
   0  17  13          8.69         22.53        22.16 o
   1  17  13         23.54         11.23        18.14 o
   2  17  13        166.35        123.30        34.55 o
   3  17  13        431.93        425.17        32.84 o
   4  17  13          2.79         -4.14        55.67 o
   5  17  13         48.46        181.31        72.40 o
  -4  18  13          2.07         26.74        83.94 o
  -3  18  13        177.59        179.71        78.09 o
  -2  18  13          3.77         -3.76        50.19 o
  -1  18  13        448.22        430.82        44.34 o
   0  18  13        140.52        131.55        39.19 o
   1  18  13        447.86        414.04        27.69 o
   2  18  13          3.80        -27.45        38.81 o
   3  18  13        177.32        239.10        39.63 o
   4  18  13          2.07         -7.28        64.62 o
  -3  19  13         41.13        106.66        82.77 o
  -2  19  13         12.66          5.80        49.28 o
  -1  19  13        343.01        312.46        34.26 o
   0  19  13       1369.12       1338.04        56.33 o
   1  19  13        343.11        355.01        38.34 o
   2  19  13         12.58        -39.21        44.86 o
   3  19  13         41.26         78.56        55.25 o
  -2  20  13         46.22        -42.64       111.17 o
  -1  20  13         35.22        -27.21        61.09 o
   0  20  13          9.64         18.59        54.13 o
   1  20  13         35.29         58.04        49.97 o
   2  20  13         46.23         34.02        52.42 o
   0  21  13         18.28         86.07       173.09 o
   0   0  14      25083.14      28425.22       411.39 o
   1   0  14       3950.84       3979.96        65.69 o
   2   0  14        864.88        866.82        27.26 o
   3   0  14       1601.12       1652.81        45.53 o
   4   0  14        238.25        214.40        23.34 o
   5   0  14        457.79        566.93        38.93 o
   6   0  14          8.08        -13.20        29.67 o
   7   0  14         32.87         49.08        37.98 o
   8   0  14        164.83        206.82        64.59 o
  -8   1  14         46.11         77.34        60.73 o
  -7   1  14        454.37        364.71        56.39 o
  -6   1  14         52.55         32.45        25.23 o
  -5   1  14        767.03        897.60        44.82 o
  -4   1  14        556.98        501.40        26.26 o
  -3   1  14       1015.91        977.95        27.34 o
  -2   1  14        469.58        503.19        33.55 o
  -1   1  14       7400.71       7664.88        89.92 o
   0   1  14       4376.95       5018.02        63.11 o
   1   1  14       7399.42       7704.43       112.08 o
   2   1  14        467.47        504.02        19.70 o
   3   1  14       1014.75       1003.42        28.19 o
   4   1  14        558.12        557.83        31.36 o
   5   1  14        766.57        789.11        38.16 o
   6   1  14         52.93         15.94        31.45 o
   7   1  14        454.31        344.53        51.31 o
   8   1  14         46.01          6.52       112.56 o
  -8   2  14         60.68         29.67        59.30 o
  -7   2  14        514.00        410.91        45.90 o
  -6   2  14         47.45         75.12        34.70 o
  -5   2  14       2402.13       2383.97        54.64 o
  -4   2  14        102.39         87.47        18.53 o
  -3   2  14        544.73        527.15        21.01 o
  -2   2  14        290.53        328.06        23.49 o
  -1   2  14       1796.32       1874.33        30.72 o
   0   2  14       1681.71       1794.21        31.06 o
   1   2  14       1794.38       1858.61        34.83 o
   2   2  14        289.72        296.86        16.20 o
   3   2  14        545.02        554.49        25.88 o
   4   2  14        102.98        103.76        16.01 o
   5   2  14       2404.26       2350.59        74.99 o
   6   2  14         47.36         71.90        32.14 o
   7   2  14        514.10        379.70        53.58 o
   8   2  14         61.07          6.76       105.87 o
  -8   3  14        108.19        222.65        73.53 o
  -7   3  14         85.98         85.48        41.79 o
  -6   3  14        223.65        222.00        34.44 o
  -5   3  14        209.91        223.62        33.03 o
  -4   3  14        202.44        166.92        23.87 o
  -3   3  14        913.53        819.52        35.71 o
  -2   3  14        771.02        807.19        25.07 o
  -1   3  14       2189.53       2229.58        34.83 o
   0   3  14      50956.97      57524.45       606.53 o
   1   3  14       2184.41       2239.85        38.68 o
   2   3  14        770.71        746.06        29.28 o
   3   3  14        913.53        895.19        29.86 o
   4   3  14        201.86        198.44        18.70 o
   5   3  14        210.58        233.33        22.86 o
   6   3  14        223.81        202.87        34.95 o
   7   3  14         86.17         11.77        64.68 o
   8   3  14        108.18         94.81        66.53 o
  -8   4  14         88.05         71.28        62.99 o
  -7   4  14        376.51        344.80        52.40 o
  -6   4  14        412.62        439.12        42.17 o
  -5   4  14        712.67        735.58        48.10 o
  -4   4  14         25.38        -13.27        23.16 o
  -3   4  14         61.58         82.33        19.91 o
  -2   4  14         41.94         34.11        12.06 o
  -1   4  14        964.29        949.48        23.60 o
   0   4  14       3788.68       4029.10        54.19 o
   1   4  14        964.25        977.77        25.61 o
   2   4  14         41.75         41.98        16.15 o
   3   4  14         61.34         58.47        12.69 o
   4   4  14         25.16         21.73        15.22 o
   5   4  14        710.65        782.05        38.53 o
   6   4  14        413.01        404.91        38.66 o
   7   4  14        376.32        242.17        57.69 o
   8   4  14         88.23         84.02        68.10 o
  -8   5  14         90.44        172.32        63.09 o
  -7   5  14        957.11        898.22       116.99 o
  -6   5  14         85.82         58.73        33.57 o
  -5   5  14       1732.51       1558.77        63.17 o
  -4   5  14        864.41        831.11        60.88 o
  -3   5  14        262.16        272.39        30.74 o
  -2   5  14        686.51        748.70        26.24 o
  -1   5  14       1802.38       1914.25        32.53 o
   0   5  14       2954.58       3041.24        57.10 o
   1   5  14       1800.35       1970.57        36.60 o
   2   5  14        686.18        743.00        34.51 o
   3   5  14        262.28        294.37        25.29 o
   4   5  14        864.39        866.56        31.35 o
   5   5  14       1733.84       1721.60        55.74 o
   6   5  14         86.17         73.58        41.06 o
   7   5  14        957.58        743.19        65.24 o
   8   5  14         90.60        179.73        69.60 o
  -8   6  14        194.95        272.25        65.49 o
  -7   6  14         31.86         72.55        55.02 o
  -6   6  14        385.74        423.87        47.09 o
  -5   6  14        418.46        340.64        35.49 o
  -4   6  14        223.93        265.69        26.99 o
  -3   6  14        336.02        336.01        49.70 o
  -2   6  14        999.11        918.96        52.65 o
  -1   6  14        951.07        945.70        25.68 o
   0   6  14       2719.79       2800.01        46.92 o
   1   6  14        948.91        978.06        26.60 o
   2   6  14        998.46        940.59        33.07 o
   3   6  14        335.74        349.76        18.93 o
   4   6  14        223.53        247.88        19.81 o
   5   6  14        417.21        435.93        29.86 o
   6   6  14        384.86        322.19        55.17 o
   7   6  14         31.50         91.17        45.73 o
   8   6  14        195.07        164.64        66.86 o
  -7   7  14         52.90         16.08        63.87 o
  -6   7  14        901.61        801.38        94.24 o
  -5   7  14       1027.22       1055.05        74.55 o
  -4   7  14          1.90        -26.66        41.21 o
  -3   7  14        105.34        143.03        31.47 o
  -2   7  14        867.25        765.00        35.66 o
  -1   7  14        140.58        130.93        11.83 o
   0   7  14       5253.83       5621.28        72.42 o
   1   7  14        141.10        145.59        15.31 o
   2   7  14        866.10        804.51        35.53 o
   3   7  14        105.31         92.29        14.27 o
   4   7  14          2.00          7.73        18.75 o
   5   7  14       1027.33       1034.18        55.30 o
   6   7  14        902.70        903.74        54.46 o
   7   7  14         53.25        -13.19        40.57 o
  -7   8  14        509.30        469.43        55.14 o
  -6   8  14         94.59         72.91        38.55 o
  -5   8  14        406.58        476.48        40.14 o
  -4   8  14         40.38         66.38        23.06 o
  -3   8  14        127.99        129.61        21.02 o
  -2   8  14        482.01        421.74        23.22 o
  -1   8  14        343.53        366.84        20.10 o
   0   8  14         29.37         25.98        10.10 o
   1   8  14        343.85        389.19        20.86 o
   2   8  14        481.85        524.52        28.75 o
   3   8  14        128.46        120.80        15.40 o
   4   8  14         40.24         33.16        18.18 o
   5   8  14        406.98        461.24        35.77 o
   6   8  14         94.54         87.12        31.70 o
   7   8  14        510.77        509.20        48.80 o
  -7   9  14        261.30        245.94        49.00 o
  -6   9  14        755.55        851.38        62.69 o
  -5   9  14        371.41        381.65        34.57 o
  -4   9  14        870.46        916.58        45.09 o
  -3   9  14         27.22         14.81        30.04 o
  -2   9  14       1531.96       1540.98        50.17 o
  -1   9  14        970.61        977.31        30.00 o
   0   9  14       1134.25       1161.69        29.07 o
   1   9  14        970.33       1014.04        26.05 o
   2   9  14       1532.01       1594.89        38.52 o
   3   9  14         27.45         31.17        14.01 o
   4   9  14        870.46        836.86        35.46 o
   5   9  14        370.97        389.49        26.84 o
   6   9  14        755.59        752.80        47.91 o
   7   9  14        261.62        240.80        51.24 o
  -7  10  14         23.54         11.10        59.00 o
  -6  10  14        805.55        772.74        71.27 o
  -5  10  14        270.88        281.53        33.77 o
  -4  10  14         66.66         47.71        27.57 o
  -3  10  14        247.22        269.55        28.68 o
  -2  10  14        251.34        251.15        27.33 o
  -1  10  14        215.67        228.46        32.04 o
   0  10  14         24.91         43.63        11.86 o
   1  10  14        217.03        216.80        14.88 o
   2  10  14        251.27        270.93        17.25 o
   3  10  14        246.43        256.81        20.36 o
   4  10  14         66.49         55.88        18.73 o
   5  10  14        270.68        244.86        25.66 o
   6  10  14        805.75        796.09        57.90 o
   7  10  14         23.47         44.58        46.90 o
  -7  11  14        230.57        392.63       106.82 o
  -6  11  14       1164.65       1226.51       133.40 o
  -5  11  14       1101.28       1199.38        67.56 o
  -4  11  14       1060.93        955.30        64.01 o
  -3  11  14        357.52        433.43        43.06 o
  -2  11  14        600.14        527.25        40.18 o
  -1  11  14          7.11         13.22        18.01 o
   0  11  14       5362.55       5300.43        86.11 o
   1  11  14          7.20          5.27        12.47 o
   2  11  14        600.16        618.99        22.86 o
   3  11  14        358.24        383.45        22.36 o
   4  11  14       1061.17       1028.65        37.39 o
   5  11  14       1101.26       1183.23        89.59 o
   6  11  14       1165.08       1166.98        57.93 o
   7  11  14        230.65        143.35        73.01 o
  -6  12  14         60.48         79.17        37.69 o
  -5  12  14        382.81        329.13        39.14 o
  -4  12  14        169.96        162.72        30.71 o
  -3  12  14       1106.63       1149.11        94.15 o
  -2  12  14         26.76        -14.04        38.27 o
  -1  12  14        113.68         99.81        19.70 o
   0  12  14         59.59         55.83        14.16 o
   1  12  14        113.38        120.72        14.79 o
   2  12  14         26.77         42.91        13.23 o
   3  12  14       1106.22       1155.33        45.50 o
   4  12  14        169.17        188.99        25.34 o
   5  12  14        382.80        413.73        35.32 o
   6  12  14         60.18         -7.48        37.90 o
  -6  13  14        609.01        591.07       151.98 o
  -5  13  14        494.56        456.13        55.77 o
  -4  13  14        496.83        542.73        70.49 o
  -3  13  14        900.20        812.33        97.49 o
  -2  13  14        368.54        347.37        42.86 o
  -1  13  14       3568.13       3478.33        63.10 o
   0  13  14         40.73         36.74        16.29 o
   1  13  14       3565.94       3524.70        54.95 o
   2  13  14        368.90        362.70        20.01 o
   3  13  14        899.40        900.62        31.71 o
   4  13  14        496.52        540.51        35.62 o
   5  13  14        495.14        460.48        42.89 o
   6  13  14        609.96        590.36        72.31 o
  -6  14  14        138.50        327.85       102.57 o
  -5  14  14         60.40        -34.86        84.43 o
  -4  14  14         51.47        -15.28        60.79 o
  -3  14  14        479.65        427.18        55.79 o
  -2  14  14         87.66         94.44        28.37 o
  -1  14  14        927.81        867.74        40.43 o
   0  14  14          0.13         10.41        19.30 o
   1  14  14        928.02        879.24        31.81 o
   2  14  14         87.77         87.68        16.99 o
   3  14  14        480.43        514.52        26.58 o
   4  14  14         51.48         55.14        23.07 o
   5  14  14         60.30        -15.87        33.09 o
   6  14  14        138.75        106.76        67.07 o
  -5  15  14         87.39        104.10        85.84 o
  -4  15  14        175.18         78.54        71.32 o
  -3  15  14        324.54        234.57        55.25 o
  -2  15  14         59.32         55.15        30.60 o
  -1  15  14        465.90        484.24        33.32 o
   0  15  14        802.97        741.73        31.98 o
   1  15  14        465.93        483.07        26.54 o
   2  15  14         59.19         57.28        17.89 o
   3  15  14        324.97        351.91        32.12 o
   4  15  14        174.76        202.33        34.52 o
   5  15  14         87.30         99.42        48.75 o
  -5  16  14          3.40        106.62        99.40 o
  -4  16  14         28.67         66.85        75.41 o
  -3  16  14         74.83         17.26        62.98 o
  -2  16  14         45.84         19.51        40.70 o
  -1  16  14        410.44        395.41        32.34 o
   0  16  14          0.56         17.72        18.67 o
   1  16  14        409.81        442.97        29.97 o
   2  16  14         46.10         47.32        19.22 o
   3  16  14         74.13        121.59        32.61 o
   4  16  14         28.81          8.92        41.04 o
   5  16  14          3.42         41.26        62.10 o
  -4  17  14        254.81        411.89        91.08 o
  -3  17  14         27.13         33.77        84.43 o
  -2  17  14        375.89        396.54        35.99 o
  -1  17  14        192.40        154.74        27.72 o
   0  17  14       1839.34       1733.85        48.18 o
   1  17  14        192.50        125.09        23.34 o
   2  17  14        376.14        347.74        36.89 o
   3  17  14         27.08         45.16        36.93 o
   4  17  14        254.99        169.37        61.59 o
  -4  18  14        173.19        136.67        96.61 o
  -3  18  14         52.54         25.33        95.69 o
  -2  18  14         19.77         -7.27        31.46 o
  -1  18  14        179.82        189.08        30.00 o
   0  18  14          3.95        -11.67        32.93 o
   1  18  14        180.02        177.87        28.19 o
   2  18  14         19.90        -32.07        32.07 o
   3  18  14         52.77        167.39        46.83 o
   4  18  14        172.77        107.54        73.49 o
  -3  19  14         36.83         45.69        82.47 o
  -2  19  14         42.18         -3.04        48.08 o
  -1  19  14        385.57        404.53        37.00 o
   0  19  14         20.64         34.96        28.04 o
   1  19  14        385.92        441.59        42.65 o
   2  19  14         42.18        -29.19        48.52 o
   3  19  14         37.08         69.69        54.19 o
  -2  20  14        285.73        403.23        87.19 o
  -1  20  14        178.60         48.89       130.27 o
   0  20  14        154.18        213.82       102.14 o
   1  20  14        178.86        155.25        69.55 o
   2  20  14        285.92        373.17        63.92 o
   1   0  15       1574.58       1637.92        33.76 o
   2   0  15        942.57        867.30        24.12 o
   3   0  15       1161.39       1102.41        32.74 o
   4   0  15          3.97        -14.25        14.25 o
   5   0  15        291.51        305.40        24.63 o
   6   0  15       1534.89       1594.74        60.21 o
   7   0  15        240.46        239.06        46.63 o
   8   0  15          3.93        -74.40        74.45 o
  -8   1  15          0.70        -67.67        73.42 o
  -7   1  15        598.84        715.66        66.94 o
  -6   1  15        704.54        714.70        38.80 o
  -5   1  15        576.36        569.21        33.00 o
  -4   1  15        411.03        421.77        23.34 o
  -3   1  15        132.69        103.93        16.92 o
  -2   1  15          7.99         25.37        10.55 o
  -1   1  15       2572.68       2653.29        49.59 o
   0   1  15        832.33        987.42        22.99 o
   1   1  15       2572.66       2695.73        54.30 o
   2   1  15          7.94         15.78         9.43 o
   3   1  15        133.01        122.77        14.19 o
   4   1  15        411.45        452.86        25.71 o
   5   1  15        576.40        573.59        45.23 o
   6   1  15        705.50        705.77        40.43 o
   7   1  15        598.72        561.47        58.95 o
   8   1  15          0.65        -75.63        75.63 o
  -8   2  15        108.80        218.53        78.04 o
  -7   2  15        306.67        311.04        40.04 o
  -6   2  15        168.47        236.93        29.36 o
  -5   2  15          7.07         -8.65        23.73 o
  -4   2  15         36.90         31.88        17.88 o
  -3   2  15        641.87        626.00        33.00 o
  -2   2  15        337.32        351.17        18.79 o
  -1   2  15       2980.65       3071.84        62.12 o
   0   2  15          0.01         -4.19        10.92 o
   1   2  15       2981.79       3114.12        56.43 o
   2   2  15        337.07        329.06        17.14 o
   3   2  15        640.85        660.84        25.61 o
   4   2  15         37.14         18.60        14.90 o
   5   2  15          7.10         34.35        20.02 o
   6   2  15        169.05        200.21        36.26 o
   7   2  15        307.56        329.16        54.61 o
   8   2  15        108.60         73.31        82.23 o
  -8   3  15         72.24        -73.11        73.11 o
  -7   3  15         25.64         62.29        59.73 o
  -6   3  15       2431.78       2257.35        87.29 o
  -5   3  15        210.19        204.20        32.58 o
  -4   3  15        330.45        272.28        27.81 o
  -3   3  15        272.57        277.45        21.78 o
  -2   3  15         83.22         94.77        12.87 o
  -1   3  15         41.86         35.17        10.25 o
   0   3  15       1053.28       1125.54        43.98 o
   1   3  15         41.65         43.20        19.32 o
   2   3  15         83.24         70.60         9.71 o
   3   3  15        272.05        280.35        21.73 o
   4   3  15        330.64        290.00        20.16 o
   5   3  15        211.07        198.62        22.96 o
   6   3  15       2431.42       2174.78        74.94 o
   7   3  15         25.66        -13.27        48.49 o
   8   3  15         72.20         18.05        95.80 o
  -8   4  15         38.12        111.03        83.22 o
  -7   4  15        609.77        608.78        69.25 o
  -6   4  15       1173.51        816.47        76.02 o
  -5   4  15        851.54        898.08        65.32 o
  -4   4  15        210.43        224.14        42.25 o
  -3   4  15        301.20        349.19        23.78 o
  -2   4  15         20.09         21.10        10.91 o
  -1   4  15        228.12        245.82        14.02 o
   0   4  15        825.97        880.89        23.03 o
   1   4  15        228.06        247.25        17.42 o
   2   4  15         20.04         42.50        14.46 o
   3   4  15        301.79        356.58        21.63 o
   4   4  15        211.16        200.39        19.35 o
   5   4  15        851.18        815.31        40.61 o
   6   4  15       1175.34       1110.72        50.62 o
   7   4  15        610.03        630.10        59.23 o
   8   4  15         38.22        -84.42        84.42 o
  -8   5  15          3.06         66.31        74.33 o
  -7   5  15        340.43        376.73        63.48 o
  -6   5  15         96.27         58.13        54.17 o
  -5   5  15        358.68        270.68        38.89 o
  -4   5  15        153.91        142.87        25.47 o
  -3   5  15        858.78        768.84        36.19 o
  -2   5  15        501.64        532.91        24.48 o
  -1   5  15        725.05        751.61        22.83 o
   0   5  15        215.13        221.35        13.82 o
   1   5  15        724.30        763.06        24.11 o
   2   5  15        502.05        536.44        23.97 o
   3   5  15        858.30        850.47        34.56 o
   4   5  15        153.38        178.13        19.88 o
   5   5  15        360.18        306.76        26.05 o
   6   5  15         96.26         71.96        29.32 o
   7   5  15        341.05        430.13        48.39 o
   8   5  15          3.03         16.52        95.87 o
  -7   6  15        523.61        591.07        85.58 o
  -6   6  15        200.13        187.14        74.62 o
  -5   6  15        152.88        160.17        30.42 o
  -4   6  15        176.95        159.44        32.09 o
  -3   6  15        155.56        204.70        22.04 o
  -2   6  15         91.93         89.75        13.79 o
  -1   6  15        243.13        257.37        14.89 o
   0   6  15        498.73        500.47        19.67 o
   1   6  15        243.23        255.54        16.25 o
   2   6  15         91.61         75.39        14.90 o
   3   6  15        155.70        199.84        18.52 o
   4   6  15        177.66        178.20        20.56 o
   5   6  15        153.17        136.38        24.25 o
   6   6  15        200.53        298.39        44.55 o
   7   6  15        522.65        618.84        60.20 o
  -7   7  15         21.51         31.74       142.13 o
  -6   7  15        914.46        889.07        66.32 o
  -5   7  15          8.61         10.73        29.71 o
  -4   7  15        107.09        135.12        24.60 o
  -3   7  15       1054.40       1127.01        60.38 o
  -2   7  15        799.73        732.67        27.50 o
  -1   7  15        523.15        514.77        20.86 o
   0   7  15       1481.70       1426.74        30.89 o
   1   7  15        523.33        528.93        27.34 o
   2   7  15        798.38        742.47        28.89 o
   3   7  15       1054.98       1130.88        31.49 o
   4   7  15        106.70        117.34        18.21 o
   5   7  15          8.55         -4.70        21.96 o
   6   7  15        914.81        983.11        49.47 o
   7   7  15         21.45         71.64        42.33 o
  -7   8  15        570.20        498.09        97.16 o
  -6   8  15        459.61        416.64        49.06 o
  -5   8  15        596.84        539.94        43.68 o
  -4   8  15        210.19        187.19        27.31 o
  -3   8  15        135.28        149.26        22.79 o
  -2   8  15       1246.99       1234.83        51.63 o
  -1   8  15        124.79        114.61        17.20 o
   0   8  15       1141.51       1069.61        27.75 o
   1   8  15        124.82        117.88        12.72 o
   2   8  15       1247.32       1289.97        35.08 o
   3   8  15        135.02        157.50        15.62 o
   4   8  15        209.70        241.47        26.14 o
   5   8  15        596.42        679.45        33.64 o
   6   8  15        459.66        461.30        37.60 o
   7   8  15        570.48        654.86        49.07 o
  -7   9  15        610.70        632.98        66.86 o
  -6   9  15        176.05        154.54        40.74 o
  -5   9  15       1775.00       1764.70       102.24 o
  -4   9  15        281.64        286.97        40.24 o
  -3   9  15         32.88          0.32        23.06 o
  -2   9  15       1521.23       1506.58        47.49 o
  -1   9  15       1160.35       1191.24        33.45 o
   0   9  15       2848.97       2898.53        61.26 o
   1   9  15       1159.72       1217.11        28.86 o
   2   9  15       1523.83       1583.22        39.12 o
   3   9  15         32.89         51.19        15.86 o
   4   9  15        281.73        266.40        23.27 o
   5   9  15       1773.91       1691.44        50.52 o
   6   9  15        176.28        219.71        35.42 o
   7   9  15        610.80        724.21        58.07 o
  -7  10  15        105.36         85.21        55.54 o
  -6  10  15        798.40        610.68       130.87 o
  -5  10  15        126.52        162.55        46.94 o
  -4  10  15        387.09        457.78        56.67 o
  -3  10  15         25.89         79.50        24.46 o
  -2  10  15        332.64        314.64        25.72 o
  -1  10  15        731.77        735.83        31.16 o
   0  10  15        598.57        588.69        27.84 o
   1  10  15        731.06        786.35        26.00 o
   2  10  15        332.87        332.35        20.36 o
   3  10  15         25.97         26.07        20.31 o
   4  10  15        386.84        388.13        26.28 o
   5  10  15        126.45         95.96        25.84 o
   6  10  15        798.57        725.42        52.76 o
   7  10  15        105.54        157.68        45.33 o
  -7  11  15        104.61        360.24       182.94 o
  -6  11  15        569.58        642.80        57.28 o
  -5  11  15         41.77         97.03        34.45 o
  -4  11  15        258.94        218.16        42.63 o
  -3  11  15        773.45        821.21        50.39 o
  -2  11  15        717.85        664.74        37.69 o
  -1  11  15        512.77        548.71        34.27 o
   0  11  15       5175.74       5021.05        71.81 o
   1  11  15        514.26        544.50        25.46 o
   2  11  15        717.75        746.96        34.30 o
   3  11  15        773.62        835.08        33.16 o
   4  11  15        258.63        266.61        23.84 o
   5  11  15         41.58         44.30        27.29 o
   6  11  15        569.78        597.20        65.63 o
   7  11  15        104.47        112.58        91.54 o
  -6  12  15        152.74        189.09        43.34 o
  -5  12  15        166.67        125.76        99.05 o
  -4  12  15        290.06        312.15        35.62 o
  -3  12  15        378.89        406.67        51.18 o
  -2  12  15         14.64         20.04        42.16 o
  -1  12  15        101.95        116.59        21.53 o
   0  12  15        771.74        811.11        32.18 o
   1  12  15        101.64        114.31        15.49 o
   2  12  15         14.58         -1.06        14.82 o
   3  12  15        379.33        405.66        22.42 o
   4  12  15        290.82        267.48        25.31 o
   5  12  15        166.78        202.20        30.05 o
   6  12  15        153.35        180.39        58.79 o
  -6  13  15        254.62        262.43       111.17 o
  -5  13  15        632.73        512.47        86.30 o
  -4  13  15         62.59         90.86        64.88 o
  -3  13  15         55.21        118.80        54.03 o
  -2  13  15        643.22        545.27        41.71 o
  -1  13  15       3811.59       3639.08        65.55 o
   0  13  15         10.01          8.73        20.48 o
   1  13  15       3813.12       3756.98        58.15 o
   2  13  15        642.60        628.80        26.93 o
   3  13  15         55.07         68.43        16.74 o
   4  13  15         62.91         24.07        32.23 o
   5  13  15        631.13        584.20        47.73 o
   6  13  15        253.94        236.94        96.68 o
  -6  14  15        126.58        114.39        98.91 o
  -5  14  15         19.15        -21.85       130.87 o
  -4  14  15         25.09        -63.44        63.44 o
  -3  14  15        258.55        189.43        52.53 o
  -2  14  15        534.34        435.19        40.67 o
  -1  14  15       1473.92       1320.34        42.77 o
   0  14  15        155.38        159.98        19.10 o
   1  14  15       1474.85       1423.62        40.90 o
   2  14  15        533.90        547.81        26.49 o
   3  14  15        258.28        270.22        21.10 o
   4  14  15         25.00         14.63        27.98 o
   5  14  15         19.08         44.41        35.96 o
   6  14  15        126.57         66.93       132.28 o
  -5  15  15         50.42         95.16       123.83 o
  -4  15  15         73.21        -43.15        95.69 o
  -3  15  15         59.47         27.97        53.62 o
  -2  15  15        883.67        848.69       102.77 o
  -1  15  15          9.87         20.64        18.75 o
   0  15  15       2385.58       2258.43        49.21 o
   1  15  15          9.73         18.61        18.03 o
   2  15  15        884.08        859.52        38.03 o
   3  15  15         59.20         83.35        31.91 o
   4  15  15         73.14         87.11        33.53 o
   5  15  15         50.08        111.09        72.84 o
  -5  16  15          6.39        162.66        92.67 o
  -4  16  15        218.16        180.25        82.66 o
  -3  16  15        220.99        185.75        84.43 o
  -2  16  15        199.74        175.44        41.50 o
  -1  16  15        133.83        131.68        23.99 o
   0  16  15         78.78         74.06        35.57 o
   1  16  15        133.44        111.31        21.96 o
   2  16  15        199.41        157.86        22.56 o
   3  16  15        220.98        306.31        33.95 o
   4  16  15        217.44        210.62        47.73 o
   5  16  15          6.39         57.65        66.95 o
  -4  17  15        168.35        305.90       159.01 o
  -3  17  15        112.45        112.58        90.06 o
  -2  17  15        305.55        255.43        44.37 o
  -1  17  15       1581.96       1459.86        97.06 o
   0  17  15         21.61         -1.04        20.65 o
   1  17  15       1581.61       1369.79        44.64 o
   2  17  15        306.49        275.91        28.38 o
   3  17  15        112.74        149.64        35.80 o
   4  17  15        168.28        151.89        59.38 o
  -3  18  15         61.70         73.17        92.88 o
  -2  18  15        280.99        249.88        53.53 o
  -1  18  15        463.31        490.34        58.95 o
   0  18  15         32.41        126.03        30.64 o
   1  18  15        463.33        475.76        36.22 o
   2  18  15        281.45        262.98        38.04 o
   3  18  15         61.49        127.43        48.06 o
  -3  19  15        112.48       -124.03       130.87 o
  -2  19  15        184.46        221.96        59.45 o
  -1  19  15        317.52        342.30        43.20 o
   0  19  15       1079.50       1078.54        85.45 o
   1  19  15        317.81        382.39        42.60 o
   2  19  15        183.80        243.95        51.03 o
   3  19  15        112.68        -17.53        90.06 o
  -1  20  15        250.22        216.22        96.50 o
   0  20  15         27.24         69.89        67.77 o
   1  20  15        250.25        254.42        48.76 o
   0   0  16        678.39        847.89        32.35 o
   1   0  16       4405.51       4747.74        62.94 o
   2   0  16        732.17        714.19        25.37 o
   3   0  16        141.93        138.84        15.03 o
   4   0  16        165.76        188.44        18.88 o
   5   0  16         99.17         55.64        29.99 o
   6   0  16        230.25        252.05        32.59 o
   7   0  16         86.11        119.49        46.62 o
   8   0  16         19.71         90.59        78.11 o
  -8   1  16         34.36         97.46       113.98 o
  -7   1  16        266.78        349.47        51.27 o
  -6   1  16        801.60        790.66        65.99 o
  -5   1  16        216.24        171.23        23.92 o
  -4   1  16         80.93         60.14        16.61 o
  -3   1  16        288.75        265.19        17.34 o
  -2   1  16        239.46        248.15        16.49 o
  -1   1  16        307.51        342.02        16.75 o
   0   1  16       5815.79       6206.13        76.87 o
   1   1  16        306.88        344.69        16.53 o
   2   1  16        238.79        235.07        15.19 o
   3   1  16        288.96        268.20        17.91 o
   4   1  16         80.84         75.75        16.91 o
   5   1  16        216.51        211.38        22.45 o
   6   1  16        802.57        692.76        44.22 o
   7   1  16        266.24        219.26        45.82 o
   8   1  16         34.42        -76.31        76.31 o
  -8   2  16         30.04        -45.10        80.95 o
  -7   2  16         11.67         64.44        51.18 o
  -6   2  16        282.96        293.29        48.17 o
  -5   2  16        192.58        198.92        56.08 o
  -4   2  16        522.95        459.39        24.17 o
  -3   2  16        887.12        897.19        52.82 o
  -2   2  16        503.50        540.32        25.97 o
  -1   2  16        388.47        454.94        17.83 o
   0   2  16        451.51        412.62        19.44 o
   1   2  16        388.71        445.98        22.34 o
   2   2  16        502.07        484.51        22.02 o
   3   2  16        887.80        876.01        28.57 o
   4   2  16        522.63        511.11        28.19 o
   5   2  16        191.78        196.01        22.98 o
   6   2  16        283.44        285.15        32.55 o
   7   2  16         11.58        -10.40        40.14 o
   8   2  16         30.35        -42.61        66.96 o
  -8   3  16         79.98          8.43       107.47 o
  -7   3  16        288.00        381.90        64.80 o
  -6   3  16       1234.81       1288.95        76.15 o
  -5   3  16        272.53        258.59        35.68 o
  -4   3  16        188.15        172.75        25.27 o
  -3   3  16         75.71         77.13        19.47 o
  -2   3  16        796.42        841.51        27.17 o
  -1   3  16       2710.50       2723.71        41.06 o
   0   3  16         69.13         36.26        10.62 o
   1   3  16       2710.64       2754.09        51.07 o
   2   3  16        797.13        797.90        23.03 o
   3   3  16         75.64         65.10        13.85 o
   4   3  16        188.22        189.51        20.14 o
   5   3  16        272.33        314.35        30.90 o
   6   3  16       1235.31       1183.64        52.68 o
   7   3  16        287.38        268.65        46.01 o
   8   3  16         79.62         24.73        78.70 o
  -8   4  16         26.07         66.29        75.29 o
  -7   4  16        164.52        127.76        59.44 o
  -6   4  16        236.56        302.40        60.07 o
  -5   4  16        876.73        823.93        53.54 o
  -4   4  16        183.01        176.61        33.33 o
  -3   4  16        406.46        416.28        26.07 o
  -2   4  16         67.20         53.88        11.40 o
  -1   4  16        431.25        457.71        24.47 o
   0   4  16       2797.02       2821.03        44.67 o
   1   4  16        432.28        432.98        21.67 o
   2   4  16         67.17         71.98        13.01 o
   3   4  16        405.85        442.13        24.15 o
   4   4  16        183.35        184.43        21.56 o
   5   4  16        875.22        958.69        45.34 o
   6   4  16        236.53        256.39        32.53 o
   7   4  16        164.50        170.07        45.55 o
   8   4  16         25.93         28.97       109.27 o
  -7   5  16        387.22        465.60        62.69 o
  -6   5  16        902.04        833.68       156.20 o
  -5   5  16         51.59         49.97        29.87 o
  -4   5  16        144.96        115.41        25.02 o
  -3   5  16        128.03        129.90        17.42 o
  -2   5  16        265.27        255.07        18.26 o
  -1   5  16       1196.76       1237.05        28.44 o
   0   5  16       1735.42       1819.58        34.37 o
   1   5  16       1197.07       1243.22        34.94 o
   2   5  16        264.57        253.94        19.11 o
   3   5  16        127.87        128.91        21.09 o
   4   5  16        144.78        169.51        21.16 o
   5   5  16         51.35         58.95        22.23 o
   6   5  16        901.20        829.62        56.25 o
   7   5  16        387.28        375.46        50.22 o
  -7   6  16        129.12          8.14        54.58 o
  -6   6  16         65.94         41.34        85.78 o
  -5   6  16        952.75        973.14        71.70 o
  -4   6  16         68.16         46.60        24.21 o
  -3   6  16        152.89        155.81        18.82 o
  -2   6  16        228.50        192.78        17.98 o
  -1   6  16        112.92        104.76        12.81 o
   0   6  16         32.77         24.72        12.51 o
   1   6  16        113.08        121.02        13.06 o
   2   6  16        229.33        258.68        21.65 o
   3   6  16        152.66        157.14        16.64 o
   4   6  16         68.18         75.39        22.59 o
   5   6  16        953.16       1017.47        48.81 o
   6   6  16         66.23         78.03        34.23 o
   7   6  16        129.27         93.48        41.87 o
  -7   7  16        685.63        596.06        69.00 o
  -6   7  16       1156.24       1232.91       139.35 o
  -5   7  16         10.18         84.61        29.01 o
  -4   7  16        447.84        416.78        41.96 o
  -3   7  16         39.99         45.44        19.97 o
  -2   7  16        175.39        175.23        19.42 o
  -1   7  16        267.08        292.51        18.04 o
   0   7  16       2175.50       2247.35        44.55 o
   1   7  16        267.56        290.28        20.42 o
   2   7  16        174.61        180.81        17.21 o
   3   7  16         39.83         29.57        15.31 o
   4   7  16        448.79        408.53        24.78 o
   5   7  16         10.18         28.27        34.38 o
   6   7  16       1155.79       1131.98        53.73 o
   7   7  16        686.03        742.55        53.85 o
  -7   8  16        120.38         94.78        61.48 o
  -6   8  16        467.53        584.50        60.15 o
  -5   8  16        395.60        383.97        42.19 o
  -4   8  16        155.32        139.67        35.92 o
  -3   8  16        429.29        416.08        35.85 o
  -2   8  16        631.03        589.14        40.41 o
  -1   8  16       1720.38       1724.66        49.19 o
   0   8  16       1814.15       1852.83        37.07 o
   1   8  16       1720.82       1752.42        38.78 o
   2   8  16        630.95        617.74        28.57 o
   3   8  16        429.69        460.64        25.44 o
   4   8  16        154.87        198.54        21.09 o
   5   8  16        395.69        403.17        28.61 o
   6   8  16        466.94        593.39        53.27 o
   7   8  16        120.29         24.47        49.09 o
  -7   9  16        192.81        278.38        56.26 o
  -6   9  16        112.93          8.91        41.74 o
  -5   9  16          3.12        -56.10        58.08 o
  -4   9  16       2197.48       2152.18        92.82 o
  -3   9  16        109.19        103.07        28.02 o
  -2   9  16         61.77         58.43        19.17 o
  -1   9  16       1661.60       1608.73        44.59 o
   0   9  16       1030.33       1019.86        29.35 o
   1   9  16       1662.08       1623.28        34.06 o
   2   9  16         62.16         43.46        18.15 o
   3   9  16        109.08        134.64        20.92 o
   4   9  16       2196.94       2228.26        58.54 o
   5   9  16          3.07         67.53        24.46 o
   6   9  16        113.04         93.04        33.40 o
   7   9  16        192.43        154.74        64.74 o
  -7  10  16         83.43         -2.22        58.46 o
  -6  10  16        309.11        320.83        46.05 o
  -5  10  16        650.27        692.64        52.89 o
  -4  10  16        125.79        154.51        30.15 o
  -3  10  16        522.41        492.44        38.73 o
  -2  10  16        128.06        123.10        37.55 o
  -1  10  16         21.13         37.34        14.65 o
   0  10  16       3998.59       4027.66        72.57 o
   1  10  16         21.42         17.49        12.60 o
   2  10  16        127.94         96.40        17.96 o
   3  10  16        521.70        522.54        25.63 o
   4  10  16        125.62        124.49        21.52 o
   5  10  16        650.58        671.16        47.19 o
   6  10  16        308.74        336.98        37.64 o
   7  10  16         83.00        156.98        57.86 o
  -6  11  16        698.14        729.06       246.26 o
  -5  11  16         64.99         73.63        35.93 o
  -4  11  16        266.29        220.13        34.21 o
  -3  11  16        330.54        367.27        35.26 o
  -2  11  16          6.58        -18.18        19.95 o
  -1  11  16        765.33        775.85        32.00 o
   0  11  16        759.75        747.61        38.29 o
   1  11  16        765.34        818.30        33.31 o
   2  11  16          6.70         -1.37        15.12 o
   3  11  16        331.08        406.80        24.44 o
   4  11  16        266.09        250.41        24.12 o
   5  11  16         65.29        140.75        30.41 o
   6  11  16        697.08        697.32        58.81 o
  -6  12  16        142.87         94.11        47.70 o
  -5  12  16       1093.49        896.51        63.26 o
  -4  12  16        183.81        148.38        36.86 o
  -3  12  16        618.07        643.94        77.99 o
  -2  12  16        685.75        664.92        41.43 o
  -1  12  16        258.30        278.56        23.95 o
   0  12  16        306.99        299.61        20.60 o
   1  12  16        258.02        307.48        19.35 o
   2  12  16        685.18        658.02        26.81 o
   3  12  16        618.32        685.21        28.92 o
   4  12  16        183.39        126.51        24.46 o
   5  12  16       1093.23       1119.69        86.41 o
   6  12  16        142.83         53.84        38.15 o
  -6  13  16         39.50        211.62        95.99 o
  -5  13  16       1109.54       1110.97        78.45 o
  -4  13  16        902.36        900.95       101.92 o
  -3  13  16        348.29        269.69        73.93 o
  -2  13  16        214.63        200.53        28.07 o
  -1  13  16        135.65        176.11        27.72 o
   0  13  16       1727.45       1641.15        41.25 o
   1  13  16        135.67        182.90        18.14 o
   2  13  16        213.77        218.55        19.06 o
   3  13  16        349.09        348.63        22.33 o
   4  13  16        903.83        968.09        42.19 o
   5  13  16       1108.20       1187.89        79.60 o
   6  13  16         39.46        -31.21        56.31 o
  -5  14  16        600.97        417.32        92.15 o
  -4  14  16        164.33        185.96        80.43 o
  -3  14  16       1029.16       1055.37        78.83 o
  -2  14  16        128.08        130.19        71.00 o
  -1  14  16        971.15        913.06        37.97 o
   0  14  16       1545.80       1502.40        43.60 o
   1  14  16        971.18        955.82        37.15 o
   2  14  16        128.63        138.48        22.13 o
   3  14  16       1029.61       1050.07        50.00 o
   4  14  16        163.92        145.03        25.68 o
   5  14  16        601.15        653.85        59.57 o
  -5  15  16        227.49        255.08       101.32 o
  -4  15  16        219.28         70.43        78.62 o
  -3  15  16        186.51        203.92        87.25 o
  -2  15  16        139.62         75.97        31.05 o
  -1  15  16         87.73         66.84        28.52 o
   0  15  16        776.36        689.18        38.02 o
   1  15  16         87.97        106.92        20.87 o
   2  15  16        139.97        157.34        21.53 o
   3  15  16        186.71        231.94        23.57 o
   4  15  16        220.02        202.48        41.36 o
   5  15  16        227.69        188.82        53.50 o
  -5  16  16         63.42        237.83       100.45 o
  -4  16  16        128.28         35.84        80.54 o
  -3  16  16        299.84        207.13        78.14 o
  -2  16  16        359.68        325.90        58.40 o
  -1  16  16         53.24         66.96        25.90 o
   0  16  16        167.34        154.89        23.26 o
   1  16  16         53.30         64.03        31.47 o
   2  16  16        359.40        302.04        25.41 o
   3  16  16        299.77        325.36        37.05 o
   4  16  16        128.05        182.58        55.24 o
   5  16  16         63.25        131.87       101.32 o
  -4  17  16         68.87         18.98        89.91 o
  -3  17  16         14.15        -66.04        66.04 o
  -2  17  16         50.32         16.50        43.48 o
  -1  17  16        435.74        409.23        34.61 o
   0  17  16         11.68         10.87        26.79 o
   1  17  16        434.57        400.90        28.34 o
   2  17  16         50.54         49.77        26.04 o
   3  17  16         14.13         22.12        49.46 o
   4  17  16         68.74        191.47        85.60 o
  -3  18  16         19.40        104.13       104.13 o
  -2  18  16        131.94        192.66        39.11 o
  -1  18  16          3.00        -30.81        33.77 o
   0  18  16          0.25         -8.14        32.93 o
   1  18  16          2.98        -26.29        27.21 o
   2  18  16        131.76         69.10        36.53 o
   3  18  16         19.30         -5.50        97.54 o
  -2  19  16        190.62        166.79        77.79 o
  -1  19  16         74.59         44.72        34.92 o
   0  19  16         97.83        128.96        33.52 o
   1  19  16         74.23         85.90        45.90 o
   2  19  16        190.30        176.55        51.18 o
  -1  20  16        167.28        -25.51        92.39 o
   0  20  16         31.00         75.36        44.18 o
   1  20  16        167.17        202.82        53.58 o
   1   0  17        182.38        183.99        13.52 o
   2   0  17          0.18         -2.01        15.52 o
   3   0  17        151.93        156.75        15.89 o
   4   0  17          0.16         -3.64        18.34 o
   5   0  17       1943.73       1899.24        59.04 o
   6   0  17         19.09          5.36        28.38 o
   7   0  17         34.75        -11.41        46.99 o
   8   0  17         32.28         -4.74        78.51 o
  -8   1  17        173.97        162.27        84.11 o
  -7   1  17        463.28        607.47        78.48 o
  -6   1  17        318.51        337.60        49.91 o
  -5   1  17        414.17        418.06        35.53 o
  -4   1  17        102.07        105.83        18.42 o
  -3   1  17        287.14        315.35        19.74 o
  -2   1  17        196.65        195.51        16.43 o
  -1   1  17        326.34        326.41        16.75 o
   0   1  17         80.91         79.02        10.22 o
   1   1  17        325.78        316.06        16.85 o
   2   1  17        196.98        210.18        20.79 o
   3   1  17        286.83        312.85        20.45 o
   4   1  17        101.67         89.62        18.92 o
   5   1  17        414.54        432.70        28.17 o
   6   1  17        318.57        285.79        33.13 o
   7   1  17        463.35        402.08        50.42 o
   8   1  17        174.39        142.52        98.60 o
  -8   2  17         19.11          7.46        80.46 o
  -7   2  17         54.54         60.83        59.44 o
  -6   2  17         38.51         52.25        72.71 o
  -5   2  17         47.21         62.13        37.21 o
  -4   2  17        709.57        705.07        53.07 o
  -3   2  17        800.57        811.71        34.97 o
  -2   2  17       1529.68       1526.48        35.90 o
  -1   2  17        832.73        842.07        27.13 o
   0   2  17        301.28        313.58        16.79 o
   1   2  17        831.13        836.86        42.78 o
   2   2  17       1529.07       1546.40        33.77 o
   3   2  17        802.24        832.55        29.50 o
   4   2  17        708.66        713.79        36.21 o
   5   2  17         47.24         78.64        22.59 o
   6   2  17         38.64         47.08        30.08 o
   7   2  17         54.27        121.59        46.84 o
   8   2  17         19.07          5.17        91.43 o
  -7   3  17        385.29        451.54        71.93 o
  -6   3  17         69.20         18.22        43.39 o
  -5   3  17        183.14        121.08        34.14 o
  -4   3  17        355.98        327.37        27.02 o
  -3   3  17        872.10        877.76        47.41 o
  -2   3  17         66.56         74.60        13.35 o
  -1   3  17       1948.31       1970.57        39.96 o
   0   3  17        216.74        269.77        15.64 o
   1   3  17       1948.36       2014.46        43.90 o
   2   3  17         66.30         46.60        10.94 o
   3   3  17        871.85        870.66        30.25 o
   4   3  17        356.20        383.48        34.69 o
   5   3  17        182.59        165.64        23.50 o
   6   3  17         69.41        104.52        31.35 o
   7   3  17        385.96        310.86        48.84 o
  -7   4  17        458.24        519.80        68.65 o
  -6   4  17         68.38        -11.80        43.28 o
  -5   4  17        726.78        629.61        73.94 o
  -4   4  17        128.81         96.70        21.76 o
  -3   4  17        791.37        756.90        41.27 o
  -2   4  17        178.07        190.30        14.80 o
  -1   4  17       1584.71       1652.26        38.85 o
   0   4  17       2702.42       2767.03        48.93 o
   1   4  17       1585.72       1640.40        35.76 o
   2   4  17        178.11        164.45        14.55 o
   3   4  17        791.84        772.30        29.53 o
   4   4  17        129.43        112.66        19.09 o
   5   4  17        727.49        799.73        40.02 o
   6   4  17         68.34         44.31        37.38 o
   7   4  17        458.02        459.81        52.86 o
  -7   5  17         24.28        117.20       108.35 o
  -6   5  17        276.38        171.55        49.78 o
  -5   5  17       1086.24       1031.28        89.30 o
  -4   5  17        376.17        334.01        47.09 o
  -3   5  17         81.87         68.64        21.61 o
  -2   5  17        366.19        383.67        20.06 o
  -1   5  17        452.65        486.49        23.90 o
   0   5  17       3942.22       3942.75        65.49 o
   1   5  17        453.21        441.30        23.66 o
   2   5  17        365.95        367.15        18.92 o
   3   5  17         81.97         78.64        15.29 o
   4   5  17        377.03        345.72        23.03 o
   5   5  17       1085.47       1130.34        55.89 o
   6   5  17        276.37        298.59        39.02 o
   7   5  17         23.99         -7.02        46.17 o
  -7   6  17        170.22         76.33        57.99 o
  -6   6  17        122.74        -68.96        68.96 o
  -5   6  17        658.67        756.66        71.93 o
  -4   6  17        329.77        323.83        31.42 o
  -3   6  17       1558.65       1540.24        60.53 o
  -2   6  17        383.13        357.13        22.16 o
  -1   6  17       3664.65       3751.77        55.22 o
   0   6  17        364.00        349.78        19.43 o
   1   6  17       3666.83       3677.72        59.40 o
   2   6  17        382.54        404.54        22.02 o
   3   6  17       1558.91       1621.76        42.45 o
   4   6  17        328.76        340.29        23.64 o
   5   6  17        659.50        706.69        37.37 o
   6   6  17        122.27         81.91        54.85 o
   7   6  17        170.54        143.98        48.62 o
  -7   7  17         75.71         81.57        56.52 o
  -6   7  17        306.22        409.34        54.01 o
  -5   7  17        623.91        653.34        47.40 o
  -4   7  17         81.16        117.33        38.63 o
  -3   7  17       1526.12       1558.02        74.08 o
  -2   7  17        444.74        451.99        24.03 o
  -1   7  17       1506.30       1601.86        33.51 o
   0   7  17       2663.02       2804.83        47.03 o
   1   7  17       1506.46       1561.50        36.97 o
   2   7  17        446.44        464.67        25.27 o
   3   7  17       1527.62       1529.03        42.79 o
   4   7  17         81.60         74.45        18.62 o
   5   7  17        623.02        652.05        38.74 o
   6   7  17        306.22        394.88        38.95 o
   7   7  17         75.70         65.47        50.18 o
  -7   8  17        254.32        150.54       156.22 o
  -6   8  17        267.30        324.64        48.28 o
  -5   8  17         73.95         99.31        32.52 o
  -4   8  17        631.31        639.60        40.31 o
  -3   8  17        422.72        395.34        30.71 o
  -2   8  17        568.98        532.55        29.01 o
  -1   8  17        467.17        511.46        24.27 o
   0   8  17        476.42        446.12        21.87 o
   1   8  17        467.11        511.48        25.91 o
   2   8  17        568.97        540.04        28.03 o
   3   8  17        422.49        462.11        25.65 o
   4   8  17        629.87        606.50        30.78 o
   5   8  17         73.66         93.12        35.30 o
   6   8  17        267.26        283.17        36.31 o
   7   8  17        254.14        175.32        47.26 o
  -7   9  17          0.89       -100.50       136.50 o
  -6   9  17         49.79        -17.99        73.23 o
  -5   9  17         28.66         26.47        33.27 o
  -4   9  17       1016.25       1028.38        55.78 o
  -3   9  17         35.91         54.88        22.07 o
  -2   9  17        181.26        189.13        21.11 o
  -1   9  17       1228.55       1121.31        34.44 o
   0   9  17        624.62        627.57        26.30 o
   1   9  17       1228.51       1222.18        35.63 o
   2   9  17        180.88        246.07        24.04 o
   3   9  17         35.78         62.16        18.18 o
   4   9  17       1016.37        989.20        45.93 o
   5   9  17         28.58         37.83        26.45 o
   6   9  17         49.77         29.87        31.97 o
   7   9  17          0.86        -28.12        60.79 o
  -6  10  17        151.75         79.20        59.13 o
  -5  10  17        117.22        151.40       153.38 o
  -4  10  17        693.45        606.70        58.98 o
  -3  10  17       1466.55       1339.15        98.29 o
  -2  10  17         21.13         24.16        20.20 o
  -1  10  17       1033.96       1027.55        41.84 o
   0  10  17       1529.25       1550.84        63.37 o
   1  10  17       1034.72       1078.17        34.18 o
   2  10  17         21.04         36.07        23.83 o
   3  10  17       1465.10       1442.47        45.57 o
   4  10  17        693.25        702.86        41.10 o
   5  10  17        116.94        142.36        29.27 o
   6  10  17        151.54        145.62        48.46 o
  -6  11  17        683.76        807.00        85.75 o
  -5  11  17       1370.48       1395.89       122.60 o
  -4  11  17        173.78         99.64        35.43 o
  -3  11  17        250.68        272.23        30.64 o
  -2  11  17        137.94        117.89        26.65 o
  -1  11  17        192.61        209.02        20.13 o
   0  11  17       3472.02       3509.92        65.06 o
   1  11  17        192.73        211.68        18.16 o
   2  11  17        137.65        115.98        17.76 o
   3  11  17        249.79        272.94        23.79 o
   4  11  17        173.87        134.10        24.76 o
   5  11  17       1370.45       1477.65        58.67 o
   6  11  17        683.00        832.84        84.74 o
  -6  12  17        713.13        489.07       177.31 o
  -5  12  17        201.70        142.54        42.87 o
  -4  12  17       1669.03       1417.41        98.53 o
  -3  12  17        588.75        557.86        51.00 o
  -2  12  17        296.24        249.07        28.81 o
  -1  12  17       1028.97        978.88        37.16 o
   0  12  17        854.77        894.18        51.90 o
   1  12  17       1030.46       1032.83        33.30 o
   2  12  17        296.51        292.74        22.75 o
   3  12  17        589.00        559.57        28.98 o
   4  12  17       1667.99       1618.28        54.99 o
   5  12  17        201.65        224.40        37.04 o
   6  12  17        712.55        707.27       105.06 o
  -6  13  17         40.94        157.66        98.66 o
  -5  13  17        389.34        383.56        51.92 o
  -4  13  17       1272.23       1383.41       128.62 o
  -3  13  17        185.13        163.82        52.29 o
  -2  13  17        345.36        338.34        41.71 o
  -1  13  17        432.32        421.11        26.47 o
   0  13  17        672.19        618.06        30.16 o
   1  13  17        430.85        427.26        27.35 o
   2  13  17        345.01        366.54        22.21 o
   3  13  17        185.11        190.35        23.10 o
   4  13  17       1271.45       1196.25        49.07 o
   5  13  17        389.26        355.94        45.07 o
   6  13  17         41.05        -26.49        91.82 o
  -5  14  17        121.40          3.19        87.19 o
  -4  14  17        302.05        267.61        99.91 o
  -3  14  17        682.37        652.85        54.65 o
  -2  14  17        584.51        528.40        39.89 o
  -1  14  17        335.49        351.19        26.98 o
   0  14  17       1955.79       1823.44        45.54 o
   1  14  17        334.85        372.82        24.17 o
   2  14  17        584.40        597.35        29.64 o
   3  14  17        682.92        759.13        38.05 o
   4  14  17        302.08        337.79        31.22 o
   5  14  17        121.66        117.18        50.13 o
  -5  15  17        371.73        217.85       100.70 o
  -4  15  17        293.54        369.09        94.56 o
  -3  15  17        151.48        150.64        49.69 o
  -2  15  17        205.70        206.83        42.79 o
  -1  15  17         34.43         45.15        37.99 o
   0  15  17        378.54        363.55        27.19 o
   1  15  17         34.25         23.69        21.23 o
   2  15  17        204.54        224.96        23.16 o
   3  15  17        151.23        143.81        24.91 o
   4  15  17        293.83        254.88        39.43 o
   5  15  17        372.13        444.98        98.71 o
  -4  16  17        234.55         79.19       195.60 o
  -3  16  17        139.70        142.48        85.82 o
  -2  16  17       1073.98       1009.68        58.11 o
  -1  16  17       1038.29       1043.83        55.28 o
   0  16  17        212.05        201.17        62.09 o
   1  16  17       1038.20       1012.77        43.68 o
   2  16  17       1074.05       1086.24        60.34 o
   3  16  17        139.64        193.64        36.34 o
   4  16  17        235.01        259.88        49.25 o
  -4  17  17        265.88        188.56       112.58 o
  -3  17  17        293.40        263.25        79.00 o
  -2  17  17        373.00        326.08        41.23 o
  -1  17  17        236.61        181.31        45.40 o
   0  17  17        428.17        475.30        33.09 o
   1  17  17        236.55        219.49        31.63 o
   2  17  17        373.42        402.40        39.85 o
   3  17  17        292.68        189.50        44.97 o
   4  17  17        265.01        387.62        64.61 o
  -3  18  17        162.85        150.65        86.55 o
  -2  18  17         75.14          1.13        38.74 o
  -1  18  17        242.04        228.43        34.85 o
   0  18  17       1424.28       1262.89        87.01 o
   1  18  17        242.55        204.72        39.75 o
   2  18  17         74.96         76.06        46.09 o
   3  18  17        162.51         25.52        54.58 o
  -2  19  17        479.00        400.74        90.61 o
  -1  19  17         17.34         26.00       149.16 o
   0  19  17        327.91        339.19        61.76 o
   1  19  17         17.13         78.08        37.91 o
   2  19  17        480.06        470.17        67.67 o
   0   0  18       1117.57       1086.13        59.65 o
   1   0  18       3599.43       3806.76        55.86 o
   2   0  18        566.82        558.50        23.52 o
   3   0  18       4676.90       4882.85        71.70 o
   4   0  18       1557.07       1507.40        44.25 o
   5   0  18        368.20        345.33        27.91 o
   6   0  18         71.90         52.90        30.56 o
   7   0  18        166.79        247.66        55.73 o
  -7   1  18        196.30        270.73        90.35 o
  -6   1  18        103.24        130.74        35.68 o
  -5   1  18       1121.90       1068.69        42.48 o
  -4   1  18        202.40        214.77        22.95 o
  -3   1  18        212.96        230.86        21.81 o
  -2   1  18        961.98        973.45        28.09 o
  -1   1  18        967.21        961.68        30.91 o
   0   1  18       4087.31       4144.79        64.10 o
   1   1  18        966.62        972.03        26.52 o
   2   1  18        962.99        966.39        28.52 o
   3   1  18        213.10        229.32        18.64 o
   4   1  18        201.68        219.35        22.90 o
   5   1  18       1122.81       1037.80        42.63 o
   6   1  18        102.75        176.57        32.55 o
   7   1  18        196.29        130.44        46.97 o
  -7   2  18        167.10         86.95        87.63 o
  -6   2  18        375.81        455.26       111.17 o
  -5   2  18        252.07        213.31        30.69 o
  -4   2  18        786.39        786.18        31.13 o
  -3   2  18       2379.08       2339.79        44.46 o
  -2   2  18        836.48        853.16        34.61 o
  -1   2  18       1476.03       1547.48        36.78 o
   0   2  18        598.71        500.20        22.33 o
   1   2  18       1474.44       1519.25        44.26 o
   2   2  18        837.05        880.86        35.90 o
   3   2  18       2378.80       2416.25        46.80 o
   4   2  18        786.23        794.15        37.77 o
   5   2  18        251.75        239.07        28.20 o
   6   2  18        375.67        420.61        40.76 o
   7   2  18        166.92        185.36        49.61 o
  -7   3  18        256.94        271.59        65.50 o
  -6   3  18         35.34         13.21        43.26 o
  -5   3  18         21.79        -24.06        35.28 o
  -4   3  18         40.79         48.78        22.88 o
  -3   3  18        222.34        257.05        22.05 o
  -2   3  18        528.00        516.44        28.34 o
  -1   3  18       1591.31       1641.62        34.27 o
   0   3  18        319.76        352.77        19.61 o
   1   3  18       1592.19       1667.97        36.38 o
   2   3  18        528.91        534.07        22.32 o
   3   3  18        222.67        268.60        20.43 o
   4   3  18         40.89         35.28        18.36 o
   5   3  18         21.74         53.70        23.61 o
   6   3  18         35.23         29.57        31.91 o
   7   3  18        256.52        218.49        53.06 o
  -7   4  18         97.63        104.13       177.31 o
  -6   4  18        132.33         69.84        46.26 o
  -5   4  18        587.74        634.49        66.83 o
  -4   4  18       2023.41       1883.77        66.47 o
  -3   4  18       5571.52       5723.63        95.46 o
  -2   4  18        305.25        323.81        20.40 o
  -1   4  18          0.08        -10.55        10.55 o
   0   4  18        117.83        135.53        14.16 o
   1   4  18          0.06          0.97        11.46 o
   2   4  18        305.33        351.46        19.57 o
   3   4  18       5572.64       5987.12        83.16 o
   4   4  18       2023.86       1975.80        47.89 o
   5   4  18        589.45        661.10        34.38 o
   6   4  18        132.30        136.37        33.96 o
   7   4  18         97.80        117.19        48.18 o
  -7   5  18        192.81        211.72        63.21 o
  -6   5  18        149.41        114.70        66.50 o
  -5   5  18        316.18        381.63        53.59 o
  -4   5  18        688.03        623.21        37.13 o
  -3   5  18         81.61         69.78        18.50 o
  -2   5  18       1878.64       1872.45        38.93 o
  -1   5  18        134.10        139.53        13.46 o
   0   5  18         19.80         30.81        12.51 o
   1   5  18        134.15        143.50        16.04 o
   2   5  18       1876.99       1933.55        40.15 o
   3   5  18         81.80         93.89        17.90 o
   4   5  18        688.82        650.62        31.79 o
   5   5  18        315.56        401.76        29.31 o
   6   5  18        149.53        102.98        33.51 o
   7   5  18        192.86        270.06        55.41 o
  -7   6  18        586.47        675.55        72.40 o
  -6   6  18        239.46        259.28        60.45 o
  -5   6  18        744.95        631.31        47.83 o
  -4   6  18        718.38        767.61        42.37 o
  -3   6  18       1039.33        961.98        57.48 o
  -2   6  18        127.73        152.87        15.53 o
  -1   6  18       3006.99       3050.59        48.06 o
   0   6  18         96.28        125.03        15.07 o
   1   6  18       3008.99       3049.30        54.02 o
   2   6  18        128.07        155.07        15.19 o
   3   6  18       1040.65       1050.81        35.80 o
   4   6  18        719.18        647.28        33.79 o
   5   6  18        746.21        777.62        41.17 o
   6   6  18        239.17        231.73        39.01 o
   7   6  18        585.92        736.66        73.31 o
  -7   7  18        289.89        294.92        93.39 o
  -6   7  18         13.13         73.17        76.95 o
  -5   7  18        324.58        384.60        88.66 o
  -4   7  18          4.41        -23.08        23.08 o
  -3   7  18         39.25          8.84        35.14 o
  -2   7  18         20.96         19.00        15.42 o
  -1   7  18        398.97        358.78        20.14 o
   0   7  18         63.65         52.06        18.14 o
   1   7  18        398.96        423.69        23.95 o
   2   7  18         21.00          9.91        14.50 o
   3   7  18         39.39         25.74        15.90 o
   4   7  18          4.32          2.58        19.04 o
   5   7  18        324.68        325.72        32.06 o
   6   7  18         13.29         19.46        33.07 o
   7   7  18        290.71        402.19        57.21 o
  -7   8  18         55.74        -52.39       133.59 o
  -6   8  18          7.86         -4.15        43.22 o
  -5   8  18        333.07        403.42        49.39 o
  -4   8  18       1778.84       1648.38       125.44 o
  -3   8  18        241.86        222.34        25.48 o
  -2   8  18        367.51        386.87        26.25 o
  -1   8  18        117.81        124.07        16.61 o
   0   8  18        557.13        574.76        25.46 o
   1   8  18        117.69        107.03        15.98 o
   2   8  18        367.49        363.71        23.85 o
   3   8  18        242.09        262.59        23.78 o
   4   8  18       1777.19       1638.58        46.92 o
   5   8  18        333.40        329.74        31.14 o
   6   8  18          7.76          5.65        33.53 o
   7   8  18         55.93        149.22        73.12 o
  -7   9  18        139.18        -53.65       161.83 o
  -6   9  18          5.33         38.78        53.88 o
  -5   9  18        366.84        442.39        51.17 o
  -4   9  18        220.48        125.47        44.63 o
  -3   9  18         25.52         10.87        23.11 o
  -2   9  18        188.42        222.43        22.25 o
  -1   9  18        112.10        128.28        22.24 o
   0   9  18         36.26         39.80        13.64 o
   1   9  18        112.39        130.21        15.84 o
   2   9  18        189.21        229.25        24.68 o
   3   9  18         25.42         -8.90        18.50 o
   4   9  18        220.46        218.36        24.05 o
   5   9  18        366.39        381.85        36.50 o
   6   9  18          5.33          4.44        32.39 o
   7   9  18        138.95        320.84       101.49 o
  -6  10  18        110.20         78.61        57.67 o
  -5  10  18         80.86        158.57        62.79 o
  -4  10  18        816.74        686.04        91.21 o
  -3  10  18       2086.33       1876.31        59.09 o
  -2  10  18         89.31         93.45        22.75 o
  -1  10  18        748.97        796.22        33.21 o
   0  10  18        151.56        160.29        17.34 o
   1  10  18        748.27        761.65        29.18 o
   2  10  18         89.28         71.50        19.15 o
   3  10  18       2087.07       2070.73        49.40 o
   4  10  18        816.43        820.57        39.08 o
   5  10  18         80.77         20.67        31.56 o
   6  10  18        110.32         71.61        48.48 o
  -6  11  18        134.32        256.76        50.41 o
  -5  11  18         14.62         39.80        75.06 o
  -4  11  18         14.23        -30.11        42.26 o
  -3  11  18        243.67        263.91        42.07 o
  -2  11  18        230.13        201.50        29.87 o
  -1  11  18        128.74        149.54        19.38 o
   0  11  18        546.52        534.10        27.03 o
   1  11  18        128.87        115.46        17.34 o
   2  11  18        229.58        206.63        20.07 o
   3  11  18        243.93        266.08        24.13 o
   4  11  18         14.25          9.59        22.97 o
   5  11  18         14.72         13.65        50.14 o
   6  11  18        135.09        112.80        42.35 o
  -6  12  18        181.13        -33.69       102.10 o
  -5  12  18        190.09        108.62        54.00 o
  -4  12  18        327.66        290.52        56.53 o
  -3  12  18        271.39        222.08        41.31 o
  -2  12  18        906.91        835.28        58.02 o
  -1  12  18        211.96        259.54        22.52 o
   0  12  18          0.11        -16.61        18.24 o
   1  12  18        212.31        197.76        21.93 o
   2  12  18        906.49        940.79        38.65 o
   3  12  18        271.84        264.94        25.05 o
   4  12  18        328.04        327.09        35.40 o
   5  12  18        189.85        179.89        68.65 o
   6  12  18        181.25        141.82        61.22 o
  -5  13  18         43.35        -42.99        57.23 o
  -4  13  18         16.60          2.85        69.59 o
  -3  13  18        192.16        170.16        70.23 o
  -2  13  18        511.31        507.91        41.97 o
  -1  13  18        427.57        411.91        28.09 o
   0  13  18         93.86         83.53        21.12 o
   1  13  18        427.56        426.06        27.02 o
   2  13  18        510.71        590.63        61.36 o
   3  13  18        192.41        157.40        42.76 o
   4  13  18         16.46         17.78        24.34 o
   5  13  18         43.77         35.89        36.87 o
  -5  14  18        173.24        -66.27       147.76 o
  -4  14  18         93.41        100.40        79.59 o
  -3  14  18        455.36        400.32        61.13 o
  -2  14  18         97.55        111.01        35.06 o
  -1  14  18        152.97        140.17        26.19 o
   0  14  18        511.77        522.00        35.79 o
   1  14  18        152.36        155.34        23.21 o
   2  14  18         97.39        102.37        33.22 o
   3  14  18        454.98        486.70        32.51 o
   4  14  18         93.82         54.25        40.28 o
   5  14  18        173.17        175.28        69.87 o
  -5  15  18         46.88        -75.96       175.90 o
  -4  15  18         76.56        103.44        86.55 o
  -3  15  18        116.05        138.24        59.62 o
  -2  15  18        100.42        115.55        31.11 o
  -1  15  18         40.83         37.74        28.82 o
   0  15  18          9.38        -12.38        21.10 o
   1  15  18         40.93         84.35        23.52 o
   2  15  18        100.63        101.65        23.61 o
   3  15  18        116.35        111.94        28.85 o
   4  15  18         76.47        128.04        38.55 o
   5  15  18         46.73         67.02        54.56 o
  -4  16  18         47.93        -80.57        86.92 o
  -3  16  18        199.81         97.80       118.20 o
  -2  16  18        396.28        328.13        47.62 o
  -1  16  18         22.72         -9.59        26.30 o
   0  16  18         54.05         80.64        28.67 o
   1  16  18         22.62         15.41        33.58 o
   2  16  18        396.04        390.38        39.94 o
   3  16  18        199.73        174.09        40.57 o
   4  16  18         47.96        143.03        48.13 o
  -3  17  18        216.75        144.25       115.39 o
  -2  17  18        305.36        330.37        44.93 o
  -1  17  18          0.57         -0.85        38.08 o
   0  17  18        359.54        370.28        38.15 o
   1  17  18          0.59         18.18        43.49 o
   2  17  18        305.13        319.40        44.88 o
   3  17  18        216.77        310.64        92.62 o
  -3  18  18         40.07         80.05        85.38 o
  -2  18  18        263.74        261.61        86.53 o
  -1  18  18        226.48        279.85        76.99 o
   0  18  18       1116.88       1136.10        58.64 o
   1  18  18        226.66        278.59        52.00 o
   2  18  18        263.66        258.35        53.00 o
   3  18  18         40.03         80.78        61.80 o
  -1  19  18        115.09        103.57        94.07 o
   0  19  18        121.29         50.02        69.06 o
   1  19  18        115.22        182.05        51.05 o
   1   0  19        354.07        367.59        21.91 o
   2   0  19        138.99        130.09        18.22 o
   3   0  19       1827.03       1814.89        41.34 o
   4   0  19        332.43        315.77        37.29 o
   5   0  19          1.71         -4.30        27.39 o
   6   0  19        286.78        285.56        36.38 o
   7   0  19          7.70          3.89        70.28 o
  -7   1  19        120.36        117.21        63.29 o
  -6   1  19          6.55         47.21        33.27 o
  -5   1  19        382.01        336.27        27.54 o
  -4   1  19       1373.39       1272.22        38.62 o
  -3   1  19        273.84        308.13        20.20 o
  -2   1  19        350.45        385.51        20.60 o
  -1   1  19         80.16         79.91        23.86 o
   0   1  19         46.02         49.37        18.76 o
   1   1  19         80.21         88.63        12.73 o
   2   1  19        350.42        351.29        20.03 o
   3   1  19        274.06        289.32        26.73 o
   4   1  19       1374.20       1336.98        46.23 o
   5   1  19        381.98        391.56        29.86 o
   6   1  19          6.59         -1.69        35.67 o
   7   1  19        120.71         72.57        52.25 o
  -7   2  19        100.71        118.07        91.58 o
  -6   2  19        974.83       1006.16        84.41 o
  -5   2  19        107.94         96.23        28.69 o
  -4   2  19        907.26        990.54        37.35 o
  -3   2  19       8167.05       8234.17       106.06 o
  -2   2  19       3078.65       3179.12        52.56 o
  -1   2  19        581.36        593.81        24.84 o
   0   2  19        345.10        338.45        17.71 o
   1   2  19        582.21        578.26        23.16 o
   2   2  19       3082.63       3180.31        51.84 o
   3   2  19       8164.76       8471.48       107.81 o
   4   2  19        908.09        904.79        37.39 o
   5   2  19        108.17         91.05        25.11 o
   6   2  19        974.91        876.47        53.86 o
   7   2  19        100.45        176.30        50.37 o
  -7   3  19         55.95          9.41        77.39 o
  -6   3  19        131.88         45.99        48.20 o
  -5   3  19        846.82        845.67        85.58 o
  -4   3  19        209.22        199.78        25.66 o
  -3   3  19        295.81        320.35        22.47 o
  -2   3  19         35.53         45.78        14.64 o
  -1   3  19        499.59        494.80        21.43 o
   0   3  19         78.52         83.86        12.81 o
   1   3  19        499.49        528.37        23.65 o
   2   3  19         35.46         40.41        19.09 o
   3   3  19        296.35        303.57        22.21 o
   4   3  19        209.66        203.70        22.83 o
   5   3  19        846.67        925.50        65.30 o
   6   3  19        132.07        167.10        43.21 o
   7   3  19         56.00         19.84        49.22 o
  -7   4  19         47.20         33.77       126.65 o
  -6   4  19        354.49        288.58        52.52 o
  -5   4  19        258.20        249.21        37.10 o
  -4   4  19       2943.77       2714.27        93.77 o
  -3   4  19        749.75        806.18        43.47 o
  -2   4  19        889.28        850.52        33.56 o
  -1   4  19       4259.99       4265.25        59.39 o
   0   4  19       2147.80       2238.24        41.61 o
   1   4  19       4257.85       4362.69        67.65 o
   2   4  19        890.05        915.77        28.49 o
   3   4  19        749.11        799.24        35.68 o
   4   4  19       2941.86       2870.35        71.74 o
   5   4  19        257.81        255.19        28.12 o
   6   4  19        354.61        364.80        37.46 o
   7   4  19         46.96         26.95        53.81 o
  -7   5  19        142.66        227.10        75.16 o
  -6   5  19        690.35        593.04        87.19 o
  -5   5  19        400.52        417.19        45.52 o
  -4   5  19         51.58         22.86        22.50 o
  -3   5  19         87.47         71.42        21.61 o
  -2   5  19         60.75         83.32        14.83 o
  -1   5  19         58.74         50.78        12.94 o
   0   5  19        125.72        132.98        14.64 o
   1   5  19         58.91         53.54        13.76 o
   2   5  19         60.57         78.19        14.14 o
   3   5  19         87.78         81.48        17.14 o
   4   5  19         51.52         49.28        22.45 o
   5   5  19        400.81        369.06        30.54 o
   6   5  19        690.19        717.04        47.61 o
   7   5  19        142.48         99.36        90.26 o
  -7   6  19        230.93        346.07        66.19 o
  -6   6  19        160.33        245.70        51.79 o
  -5   6  19       1514.10       1387.58        73.24 o
  -4   6  19         81.87         96.31        24.19 o
  -3   6  19       2761.85       2672.88        62.70 o
  -2   6  19       1194.91       1130.53        32.44 o
  -1   6  19        294.03        322.06        18.94 o
   0   6  19          0.91         -2.81        12.41 o
   1   6  19        292.65        324.30        33.85 o
   2   6  19       1196.95       1217.77        32.96 o
   3   6  19       2761.31       2894.12        54.39 o
   4   6  19         82.14         82.73        25.43 o
   5   6  19       1513.96       1613.51        96.86 o
   6   6  19        160.81        143.32        35.69 o
   7   6  19        230.60        230.45        54.34 o
  -7   7  19        205.33        234.47       118.28 o
  -6   7  19        215.27        270.92        83.41 o
  -5   7  19        693.15        653.63        55.31 o
  -4   7  19         33.31         24.66        24.42 o
  -3   7  19        684.82        722.52        38.31 o
  -2   7  19        384.43        388.38        31.02 o
  -1   7  19        895.83        859.30        28.34 o
   0   7  19        272.46        272.24        18.11 o
   1   7  19        895.81        879.80        32.07 o
   2   7  19        383.94        400.94        26.17 o
   3   7  19        684.11        658.77        32.10 o
   4   7  19         33.39         47.71        22.50 o
   5   7  19        693.75        645.52        40.99 o
   6   7  19        214.76        211.92        37.67 o
   7   7  19        205.14        224.14        56.35 o
  -7   8  19        144.09         77.65       161.83 o
  -6   8  19         36.99         -0.64        79.59 o
  -5   8  19        259.66        150.80        40.65 o
  -4   8  19       2195.69       1947.08        84.09 o
  -3   8  19        571.62        577.03        35.07 o
  -2   8  19        840.29        869.30        41.22 o
  -1   8  19        715.29        670.57        30.06 o
   0   8  19         69.83         55.37        14.54 o
   1   8  19        714.27        644.01        30.81 o
   2   8  19        841.87        875.15        36.28 o
   3   8  19        571.14        561.88        29.45 o
   4   8  19       2196.38       2043.62        69.01 o
   5   8  19        260.63        213.81        31.43 o
   6   8  19         37.04         -6.83        37.00 o
   7   8  19        143.93        208.65        94.39 o
  -6   9  19        301.35        331.11        51.56 o
  -5   9  19         64.77         42.41        37.47 o
  -4   9  19        233.79        263.10        53.60 o
  -3   9  19        295.81        294.11        37.12 o
  -2   9  19         55.60         33.87        21.51 o
  -1   9  19        383.49        368.07        23.68 o
   0   9  19         41.66         53.11        15.86 o
   1   9  19        383.20        373.65        24.03 o
   2   9  19         55.47         79.38        20.43 o
   3   9  19        294.82        254.38        23.11 o
   4   9  19        232.90        218.54        25.66 o
   5   9  19         64.73         84.61        28.74 o
   6   9  19        301.32        297.48        39.53 o
  -6  10  19         95.65        108.76        46.50 o
  -5  10  19         90.37        128.90        41.74 o
  -4  10  19        311.79        217.75        40.22 o
  -3  10  19       1899.99       1690.18        59.68 o
  -2  10  19        869.43        862.00        48.81 o
  -1  10  19        130.46        175.91        20.44 o
   0  10  19         20.30         20.39        15.86 o
   1  10  19        130.60        158.77        20.60 o
   2  10  19        868.48        905.17        39.17 o
   3  10  19       1900.36       1747.06        48.17 o
   4  10  19        311.44        292.31        29.69 o
   5  10  19         90.56         71.72        29.96 o
   6  10  19         96.00         60.38        53.88 o
  -6  11  19        318.19        390.04        77.89 o
  -5  11  19         35.22         48.57        90.39 o
  -4  11  19          8.25         82.59        69.59 o
  -3  11  19        708.68        681.51        45.46 o
  -2  11  19          8.16        -23.65        23.65 o
  -1  11  19        208.15        229.53        21.73 o
   0  11  19          8.45          1.58        15.95 o
   1  11  19        207.57        197.20        19.79 o
   2  11  19          8.19         -8.40        17.80 o
   3  11  19        708.54        780.45        46.01 o
   4  11  19          8.28        -21.36        26.07 o
   5  11  19         35.51         38.43        33.92 o
   6  11  19        318.51        343.66        55.81 o
  -6  12  19        183.27         94.68       108.20 o
  -5  12  19        303.72        396.95        94.53 o
  -4  12  19        211.12        254.70        48.76 o
  -3  12  19        780.61        768.59        54.25 o
  -2  12  19       1219.83       1149.82        52.06 o
  -1  12  19        274.77        285.95        24.95 o
   0  12  19        810.69        712.24        36.47 o
   1  12  19        274.82        291.10        22.05 o
   2  12  19       1218.36       1227.27        42.04 o
   3  12  19        780.80        748.50        36.39 o
   4  12  19        211.57        256.35        31.24 o
   5  12  19        303.41        279.15        40.12 o
   6  12  19        183.21        113.07        90.40 o
  -5  13  19         17.14         16.45        56.45 o
  -4  13  19        255.62        103.01        78.42 o
  -3  13  19         53.06         71.03        45.49 o
  -2  13  19         45.93         14.34        29.88 o
  -1  13  19        479.92        482.64        36.52 o
   0  13  19        562.37        518.04        32.53 o
   1  13  19        479.74        508.31        27.54 o
   2  13  19         45.77         44.90        25.78 o
   3  13  19         53.25         55.38        25.66 o
   4  13  19        256.34        259.80        30.53 o
   5  13  19         17.02         41.70        39.00 o
  -5  14  19        145.53         66.86       100.06 o
  -4  14  19        522.41        604.11        99.27 o
  -3  14  19        458.69        382.45        59.00 o
  -2  14  19         72.98          5.15        33.64 o
  -1  14  19        326.45        341.37        32.63 o
   0  14  19          0.57          7.81        28.19 o
   1  14  19        326.25        337.89        34.40 o
   2  14  19         73.02         84.88        25.50 o
   3  14  19        458.75        423.00        34.03 o
   4  14  19        522.15        593.87        56.01 o
   5  14  19        145.58          0.08        60.62 o
  -4  15  19        244.70        182.14       111.17 o
  -3  15  19         79.74        121.31       106.95 o
  -2  15  19        101.41        128.65        34.08 o
  -1  15  19         38.51         69.92        36.74 o
   0  15  19       1058.99       1105.09        69.03 o
   1  15  19         38.62         49.41        25.99 o
   2  15  19        100.98        125.00        24.82 o
   3  15  19         79.57        105.90        29.32 o
   4  15  19        244.93        226.20        70.46 o
  -4  16  19         53.20        -27.89        94.23 o
  -3  16  19         62.42         89.74        83.71 o
  -2  16  19         97.64        132.37        44.25 o
  -1  16  19         62.12         23.68        26.12 o
   0  16  19         50.26         60.30        26.03 o
   1  16  19         61.90         59.83        36.07 o
   2  16  19         97.68        149.60        32.24 o
   3  16  19         62.39         84.83        35.73 o
   4  16  19         53.13        -46.04        47.93 o
  -3  17  19        322.15        309.36        94.76 o
  -2  17  19        143.16        239.34        57.99 o
  -1  17  19        222.83        206.27        33.60 o
   0  17  19        156.92        163.99        28.37 o
   1  17  19        222.24        273.01        49.97 o
   2  17  19        142.98        165.62        44.28 o
   3  17  19        321.88        451.79        68.65 o
  -2  18  19        242.89        265.12        64.07 o
  -1  18  19         38.95        101.04        40.48 o
   0  18  19         87.66         94.60        34.29 o
   1  18  19         38.96        102.97        43.47 o
   2  18  19        242.90        358.44        54.94 o
   0  19  19          0.92         33.21        43.22 o
   0   0  20       1107.23       1105.09        40.95 o
   1   0  20        254.99        246.39        17.40 o
   2   0  20       4683.30       4764.53        69.36 o
   3   0  20       5106.78       5314.84        83.27 o
   4   0  20       4679.71       4641.48       104.87 o
   5   0  20         78.95         41.24        24.14 o
   6   0  20          8.09         -5.42        36.54 o
   7   0  20         23.74         67.72       129.98 o
  -7   1  20        171.64        194.64        68.89 o
  -6   1  20        507.86        475.69        41.40 o
  -5   1  20        119.27         87.15        24.05 o
  -4   1  20         83.89         56.51        21.16 o
  -3   1  20        192.37        183.53        20.11 o
  -2   1  20        353.67        348.81        21.04 o
  -1   1  20        143.54        164.68        19.15 o
   0   1  20        172.21        157.91        15.34 o
   1   1  20        143.46        155.34        15.19 o
   2   1  20        352.44        327.69        20.31 o
   3   1  20        192.34        187.74        23.54 o
   4   1  20         83.99        101.53        21.60 o
   5   1  20        118.78        125.55        26.21 o
   6   1  20        507.20        516.77        49.02 o
   7   1  20        171.55        235.53        53.43 o
  -7   2  20          4.59        -64.96        64.96 o
  -6   2  20          3.67         24.71        48.48 o
  -5   2  20         85.93         73.51        30.00 o
  -4   2  20       2900.43       2703.43        59.84 o
  -3   2  20       2715.45       2727.10        55.90 o
  -2   2  20        172.24        175.01        16.90 o
  -1   2  20        830.81        832.44        27.48 o
   0   2  20       1604.13       1587.49        38.34 o
   1   2  20        831.63        871.60        27.47 o
   2   2  20        172.08        153.90        15.79 o
   3   2  20       2717.16       2648.86        57.69 o
   4   2  20       2899.73       2810.64        61.84 o
   5   2  20         85.84        107.80        30.18 o
   6   2  20          3.68         23.77        35.63 o
   7   2  20          4.53         16.64        64.34 o
  -7   3  20         35.51        117.22       108.35 o
  -6   3  20         65.50         55.85        49.12 o
  -5   3  20        142.91        134.45        39.40 o
  -4   3  20        964.01        983.44        46.60 o
  -3   3  20        661.69        677.78        28.01 o
  -2   3  20        899.69        941.27        30.93 o
  -1   3  20         90.91         91.65        13.39 o
   0   3  20        323.43        359.16        20.40 o
   1   3  20         91.14         91.08        18.40 o
   2   3  20        899.89        913.43        31.94 o
   3   3  20        661.57        630.46        29.18 o
   4   3  20        963.99        984.26        39.44 o
   5   3  20        142.66        193.74        32.01 o
   6   3  20         65.37         48.10        41.33 o
   7   3  20         35.56         41.14        55.53 o
  -7   4  20        180.05        102.59        70.36 o
  -6   4  20        849.36        902.61       182.23 o
  -5   4  20        469.51        509.88        55.83 o
  -4   4  20        354.50        337.47        33.77 o
  -3   4  20       3477.14       3496.64        73.21 o
  -2   4  20       1093.13       1048.42        36.97 o
  -1   4  20       1748.81       1788.62        44.16 o
   0   4  20         30.99         29.84        12.69 o
   1   4  20       1746.46       1812.96        43.71 o
   2   4  20       1092.91       1183.32        36.10 o
   3   4  20       3478.27       3576.69        66.43 o
   4   4  20        354.15        357.77        25.90 o
   5   4  20        469.90        471.50        35.69 o
   6   4  20        849.45        896.97        63.11 o
   7   4  20        179.92        192.05        79.86 o
  -7   5  20        168.95        245.69        66.50 o
  -6   5  20        358.41        330.56        73.27 o
  -5   5  20        179.72        173.67        40.32 o
  -4   5  20       1037.66        988.30        48.88 o
  -3   5  20        186.49        216.17        22.56 o
  -2   5  20        266.05        292.79        21.14 o
  -1   5  20        389.32        398.84        21.31 o
   0   5  20        663.33        677.97        28.06 o
   1   5  20        389.68        394.97        23.67 o
   2   5  20        267.15        252.18        20.19 o
   3   5  20        186.51        202.39        20.78 o
   4   5  20       1036.91       1032.64        54.48 o
   5   5  20        180.01        142.36        28.78 o
   6   5  20        358.94        391.39        48.04 o
   7   5  20        169.10        114.42        61.73 o
  -7   6  20          2.01        143.53        65.39 o
  -6   6  20        104.22        127.83        74.57 o
  -5   6  20       1110.02        986.35       132.28 o
  -4   6  20        260.17        197.47        29.37 o
  -3   6  20       4141.40       4003.18        80.05 o
  -2   6  20        965.35        835.37        32.17 o
  -1   6  20        220.00        252.17        17.85 o
   0   6  20        139.31        171.15        16.79 o
   1   6  20        219.89        203.79        20.35 o
   2   6  20        964.99        927.87        34.76 o
   3   6  20       4141.68       4194.82        69.01 o
   4   6  20        259.68        260.42        25.25 o
   5   6  20       1110.08       1113.48        50.63 o
   6   6  20        104.01        121.31        42.47 o
   7   6  20          2.04        -23.96        58.40 o
  -7   7  20         80.38        153.73       123.83 o
  -6   7  20         32.17         61.66        63.74 o
  -5   7  20        199.28        227.59        40.44 o
  -4   7  20        227.89        281.45        30.63 o
  -3   7  20        911.95        878.47        45.52 o
  -2   7  20        295.48        277.41        21.39 o
  -1   7  20        130.17        134.11        16.50 o
   0   7  20         29.35         19.45        13.99 o
   1   7  20        130.27        142.12        18.94 o
   2   7  20        295.55        267.26        19.66 o
   3   7  20        912.27        921.17        36.11 o
   4   7  20        227.64        254.83        25.11 o
   5   7  20        198.99        180.92        34.52 o
   6   7  20         32.35         56.06        42.49 o
   7   7  20         80.80        -50.15        71.85 o
  -6   8  20        539.95        536.81        69.16 o
  -5   8  20         10.44        -44.48        44.48 o
  -4   8  20        120.02        127.15        30.82 o
  -3   8  20       1992.17       1902.60        58.36 o
  -2   8  20       1607.80       1555.15        61.72 o
  -1   8  20        219.37        205.35        19.60 o
   0   8  20        381.36        387.88        24.62 o
   1   8  20        219.81        179.21        23.24 o
   2   8  20       1607.60       1649.27        50.25 o
   3   8  20       1992.42       2029.40        51.80 o
   4   8  20        120.54         64.64        23.78 o
   5   8  20         10.43         24.13        27.59 o
   6   8  20        539.39        516.20        48.00 o
  -6   9  20         11.97       -100.14       122.43 o
  -5   9  20        312.61        348.84        46.06 o
  -4   9  20        208.20        116.61        37.38 o
  -3   9  20        157.72        135.06        28.44 o
  -2   9  20        575.18        622.77        46.17 o
  -1   9  20        367.12        353.59        24.73 o
   0   9  20          8.85         23.21        16.24 o
   1   9  20        367.30        352.15        22.18 o
   2   9  20        574.83        587.57        35.51 o
   3   9  20        157.77        164.11        22.58 o
   4   9  20        208.32        223.20        26.99 o
   5   9  20        312.77        309.66        39.23 o
   6   9  20         11.97         41.81        37.35 o
  -6  10  20        450.60        516.76        59.95 o
  -5  10  20        732.34        768.13        66.48 o
  -4  10  20         39.84        -13.12        52.18 o
  -3  10  20        268.82        283.34        31.87 o
  -2  10  20       1558.27       1602.42        55.78 o
  -1  10  20        186.06        194.50        21.59 o
   0  10  20         96.20         82.28        19.58 o
   1  10  20        186.30        175.72        18.66 o
   2  10  20       1557.38       1646.48        48.78 o
   3  10  20        268.57        241.82        25.59 o
   4  10  20         39.92         39.99        25.10 o
   5  10  20        733.06        772.26        46.72 o
   6  10  20        450.61        484.26        49.24 o
  -6  11  20          0.48        115.39        78.28 o
  -5  11  20        191.12        209.29       109.03 o
  -4  11  20         36.71        -26.69        91.22 o
  -3  11  20         73.04         50.98        32.26 o
  -2  11  20        687.64        739.32        43.89 o
  -1  11  20        112.02        157.95        22.34 o
   0  11  20        277.66        274.41        34.55 o
   1  11  20        111.81        129.24        19.14 o
   2  11  20        687.41        720.63        36.78 o
   3  11  20         73.13         65.48        24.65 o
   4  11  20         36.85         25.65        28.06 o
   5  11  20        191.76        198.72        43.59 o
   6  11  20          0.44        -28.30        48.02 o
  -5  12  20         76.52        102.73        83.92 o
  -4  12  20        683.43        700.41       125.24 o
  -3  12  20         85.67         -4.04        70.28 o
  -2  12  20        406.75        385.27        37.29 o
  -1  12  20         43.28         22.03        28.32 o
   0  12  20          1.10        -17.61        17.61 o
   1  12  20         43.29         44.50        18.82 o
   2  12  20        406.48        398.43        29.73 o
   3  12  20         85.35         68.60        29.34 o
   4  12  20        683.39        605.76        40.32 o
   5  12  20         76.64         90.67        39.07 o
  -5  13  20         71.55         20.18       133.68 o
  -4  13  20        296.05        199.52        87.99 o
  -3  13  20        126.44        126.45        48.99 o
  -2  13  20        204.79        188.44        39.12 o
  -1  13  20        393.74        370.84        30.47 o
   0  13  20         42.77         41.47        21.35 o
   1  13  20        394.01        433.99        28.62 o
   2  13  20        205.16        190.72        30.72 o
   3  13  20        126.57         93.30        32.36 o
   4  13  20        296.36        292.25        48.46 o
   5  13  20         71.14        122.26        43.35 o
  -5  14  20        112.14         13.39       105.54 o
  -4  14  20        117.85         21.18        82.45 o
  -3  14  20         94.37         82.99        73.93 o
  -2  14  20        441.41        423.70        60.10 o
  -1  14  20        141.16        159.07        37.02 o
   0  14  20        593.83        623.46        36.04 o
   1  14  20        141.21        171.33        29.74 o
   2  14  20        441.46        531.60        36.72 o
   3  14  20         94.29         25.16        28.38 o
   4  14  20        118.17         93.21        43.66 o
   5  14  20        112.43         76.07        67.84 o
  -4  15  20        147.03         51.09        95.16 o
  -3  15  20         70.65         24.80        77.75 o
  -2  15  20        760.69        766.45        53.17 o
  -1  15  20         44.25         73.82        35.16 o
   0  15  20       1146.06       1120.92        46.66 o
   1  15  20         44.18         78.10        30.65 o
   2  15  20        759.36        761.69        43.54 o
   3  15  20         70.53         72.26        33.18 o
   4  15  20        147.08         51.63        97.49 o
  -3  16  20         86.77        161.48        85.88 o
  -2  16  20        136.97        169.22        41.60 o
  -1  16  20         61.97         89.79        47.26 o
   0  16  20        309.97        357.83        32.41 o
   1  16  20         61.47         23.71        25.77 o
   2  16  20        136.85        113.13        35.12 o
   3  16  20         87.27        107.99        44.13 o
  -3  17  20        409.90        463.93       212.49 o
  -2  17  20         90.18        129.04        42.81 o
  -1  17  20         37.69         47.82        51.81 o
   0  17  20         39.06         35.64        29.00 o
   1  17  20         37.72         24.45        32.90 o
   2  17  20         90.52        156.39        45.55 o
   3  17  20        410.10        415.97        85.44 o
  -2  18  20        285.81        276.96        64.35 o
  -1  18  20         83.47        205.27        65.45 o
   0  18  20        201.99        147.61        38.01 o
   1  18  20         83.76         97.86        41.89 o
   2  18  20        285.92        422.47       101.32 o
   1   0  21       3446.93       3583.74        57.40 o
   2   0  21        792.15        754.46        29.32 o
   3   0  21        464.98        464.17        29.29 o
   4   0  21       7746.00       7838.26       108.31 o
   5   0  21          1.10         27.50        29.25 o
   6   0  21        130.04         95.06        39.91 o
   7   0  21         10.17         55.37        76.01 o
  -7   1  21         25.09        -56.69        88.32 o
  -6   1  21         32.59         27.71        35.80 o
  -5   1  21        225.75        185.41        33.98 o
  -4   1  21        770.04        827.34        45.21 o
  -3   1  21        222.67        216.01        20.45 o
  -2   1  21         70.01         76.44        15.63 o
  -1   1  21        210.45        196.81        16.13 o
   0   1  21        395.28        386.28        21.12 o
   1   1  21        210.36        222.52        17.12 o
   2   1  21         70.25         76.73        15.16 o
   3   1  21        222.84        255.18        26.92 o
   4   1  21        769.53        836.92        58.51 o
   5   1  21        226.12        236.39        30.52 o
   6   1  21         32.49         51.54        43.86 o
   7   1  21         25.21         43.97        70.18 o
  -7   2  21        131.95        130.77        69.37 o
  -6   2  21         68.18         51.34        49.68 o
  -5   2  21         34.59         51.44        40.68 o
  -4   2  21       2084.35       2089.73        82.95 o
  -3   2  21      13998.55      14099.91       165.78 o
  -2   2  21       2259.09       2340.70        46.32 o
  -1   2  21        444.36        487.65        24.56 o
   0   2  21        133.94        125.70        15.11 o
   1   2  21        444.08        482.93        22.63 o
   2   2  21       2259.25       2378.35        45.96 o
   3   2  21      13997.32      14266.28       175.54 o
   4   2  21       2085.34       2255.04        68.70 o
   5   2  21         34.39         79.98        28.28 o
   6   2  21         68.24         41.27        56.47 o
   7   2  21        131.79        186.17        75.56 o
  -7   3  21        154.30        260.46        76.59 o
  -6   3  21        166.85        158.17        74.43 o
  -5   3  21          4.11         -3.92        37.03 o
  -4   3  21         23.85          7.63        25.43 o
  -3   3  21        269.48        249.00        20.14 o
  -2   3  21        374.39        399.14        23.67 o
  -1   3  21         25.09          8.49        12.37 o
   0   3  21        358.16        368.49        21.52 o
   1   3  21         25.14         18.01        14.28 o
   2   3  21        374.56        376.00        25.45 o
   3   3  21        270.07        264.47        26.19 o
   4   3  21         24.00         41.13        21.63 o
   5   3  21          4.07         20.36        26.96 o
   6   3  21        167.20        130.93        41.95 o
   7   3  21        153.64         96.50        70.68 o
  -7   4  21        253.00        119.11       122.27 o
  -6   4  21         87.32        108.04        53.29 o
  -5   4  21        383.92        392.18        49.53 o
  -4   4  21       2699.58       2615.44        99.69 o
  -3   4  21        982.24       1016.31        41.84 o
  -2   4  21        716.79        705.02        33.07 o
  -1   4  21       1231.91       1252.90        35.80 o
   0   4  21       1109.64       1164.14        33.90 o
   1   4  21       1236.80       1274.03        36.65 o
   2   4  21        716.05        713.46        37.34 o
   3   4  21        981.58        949.76        38.28 o
   4   4  21       2701.06       2747.44        59.58 o
   5   4  21        383.97        337.45        33.70 o
   6   4  21         87.73        115.00        41.70 o
   7   4  21        253.27        172.57        75.10 o
  -7   5  21        193.06        329.79        81.38 o
  -6   5  21        255.62        206.37       144.94 o
  -5   5  21        122.96         82.61        39.28 o
  -4   5  21        316.36        307.66        38.60 o
  -3   5  21         83.54        164.12        31.05 o
  -2   5  21         54.67         67.33        17.38 o
  -1   5  21        459.73        478.74        25.44 o
   0   5  21        113.55        134.95        16.59 o
   1   5  21        459.77        444.49        27.03 o
   2   5  21         54.42         58.37        15.64 o
   3   5  21         83.30         65.13        19.93 o
   4   5  21        316.67        343.11        26.42 o
   5   5  21        122.88        124.16        29.08 o
   6   5  21        255.72        382.78        53.21 o
   7   5  21        192.45        153.21        68.37 o
  -7   6  21        202.99        250.48        84.43 o
  -6   6  21         78.25         15.24        49.37 o
  -5   6  21        193.39        244.96        45.03 o
  -4   6  21       2769.96       2669.46       128.38 o
  -3   6  21       2877.71       2820.96        66.20 o
  -2   6  21        550.49        506.36        26.79 o
  -1   6  21        421.15        456.74        24.15 o
   0   6  21         20.02          2.36        14.73 o
   1   6  21        421.40        490.27        30.43 o
   2   6  21        550.65        552.36        26.52 o
   3   6  21       2878.29       2759.20        58.10 o
   4   6  21       2769.06       2777.45        68.74 o
   5   6  21        192.98        219.74        33.41 o
   6   6  21         78.15         86.42        69.77 o
   7   6  21        203.14        171.68       151.98 o
  -6   7  21        513.05        494.76        59.42 o
  -5   7  21        127.32        105.20        39.93 o
  -4   7  21        295.28        317.85        34.45 o
  -3   7  21        463.59        424.15        32.35 o
  -2   7  21        213.13        187.14        19.86 o
  -1   7  21        698.56        676.66        37.29 o
   0   7  21        276.42        328.48        22.60 o
   1   7  21        698.18        756.36        33.20 o
   2   7  21        213.39        208.28        20.18 o
   3   7  21        463.18        475.21        30.01 o
   4   7  21        295.17        296.98        30.58 o
   5   7  21        127.37        126.38        29.87 o
   6   7  21        512.67        630.29        55.11 o
  -6   8  21         25.59         69.73        49.66 o
  -5   8  21        226.47        200.13        72.91 o
  -4   8  21        351.85        422.59       114.96 o
  -3   8  21       3517.97       3442.36        78.01 o
  -2   8  21       1083.77       1059.54        42.98 o
  -1   8  21        737.18        770.14        33.00 o
   0   8  21         20.75         17.09        19.35 o
   1   8  21        736.38        705.82        34.32 o
   2   8  21       1083.30       1127.20        50.97 o
   3   8  21       3517.75       3571.92        66.36 o
   4   8  21        351.62        300.96        29.52 o
   5   8  21        226.85        210.82        41.51 o
   6   8  21         25.55         60.23        50.30 o
  -6   9  21          2.52         21.30        71.27 o
  -5   9  21         55.11        127.99        45.72 o
  -4   9  21        328.25        268.38        44.48 o
  -3   9  21        263.79        232.77        31.15 o
  -2   9  21        136.16        153.19        27.41 o
  -1   9  21         55.47         48.43        21.46 o
   0   9  21        119.26        156.51        21.41 o
   1   9  21         55.28         49.56        17.35 o
   2   9  21        136.48        150.14        23.11 o
   3   9  21        263.88        250.73        25.11 o
   4   9  21        328.38        322.62        30.10 o
   5   9  21         55.12          3.97        42.44 o
   6   9  21          2.55        103.43        52.71 o
  -6  10  21          9.57         85.41        77.38 o
  -5  10  21        245.04        290.15        79.67 o
  -4  10  21        164.89        112.26        41.82 o
  -3  10  21        803.31        731.06        55.23 o
  -2  10  21        797.22        740.30        47.94 o
  -1  10  21        892.05        758.61        44.18 o
   0  10  21        275.70        333.53        24.02 o
   1  10  21        892.80        919.79        34.42 o
   2  10  21        798.17        818.65        47.36 o
   3  10  21        804.40        776.23        40.47 o
   4  10  21        165.11        191.50        30.04 o
   5  10  21        245.05        253.60        36.31 o
   6  10  21          9.54        -24.61        95.03 o
  -5  11  21         61.16         61.00        82.70 o
  -4  11  21        118.93         51.21        82.79 o
  -3  11  21        620.11        697.78        52.93 o
  -2  11  21        403.22        382.30        35.11 o
  -1  11  21        299.20        284.30        27.51 o
   0  11  21         29.10         -7.78        20.64 o
   1  11  21        298.39        326.39        24.00 o
   2  11  21        402.76        431.41        30.29 o
   3  11  21        619.59        662.16        42.63 o
   4  11  21        119.31         64.71        30.02 o
   5  11  21         60.93        104.06        43.84 o
  -5  12  21        497.02        537.51       108.78 o
  -4  12  21        354.54        366.27        98.93 o
  -3  12  21        524.44        456.79        76.78 o
  -2  12  21        409.17        401.97        36.24 o
  -1  12  21        650.78        667.48        37.16 o
   0  12  21       1560.75       1489.61        90.73 o
   1  12  21        649.72        672.28        34.56 o
   2  12  21        408.89        474.72        37.20 o
   3  12  21        524.77        541.87        34.12 o
   4  12  21        354.32        341.85        36.44 o
   5  12  21        496.53        481.23        47.34 o
  -5  13  21         97.85        264.77       102.77 o
  -4  13  21        273.20        283.54        90.46 o
  -3  13  21        498.24        498.86        88.99 o
  -2  13  21         35.60          3.70        31.64 o
  -1  13  21         48.34         44.59        30.29 o
   0  13  21        604.46        626.61        43.44 o
   1  13  21         48.19         57.62        26.83 o
   2  13  21         35.52          9.04        25.82 o
   3  13  21        498.49        536.46        45.40 o
   4  13  21        273.42        247.41        35.11 o
   5  13  21         98.00        137.17        47.22 o
  -4  14  21        217.31        137.53        92.15 o
  -3  14  21         94.36        213.09        81.05 o
  -2  14  21        133.68         86.42        52.43 o
  -1  14  21        126.09        117.11        26.62 o
   0  14  21         75.19         96.02        29.32 o
   1  14  21        126.25        121.79        28.83 o
   2  14  21        133.92        186.18        30.02 o
   3  14  21         94.11         48.78        29.01 o
   4  14  21        217.85        139.80        54.79 o
  -4  15  21         83.01        290.20       129.46 o
  -3  15  21         83.16         44.75        85.38 o
  -2  15  21        138.81         97.88        42.20 o
  -1  15  21        214.65        195.05        29.00 o
   0  15  21        362.23        387.04        30.89 o
   1  15  21        214.30        241.04        30.38 o
   2  15  21        138.54        140.08        31.63 o
   3  15  21         83.21        125.10        38.15 o
   4  15  21         82.81        123.75        63.76 o
  -3  16  21        274.08        242.98       146.35 o
  -2  16  21        445.91        393.52        51.04 o
  -1  16  21         65.50         33.39        43.00 o
   0  16  21        154.72        141.07        30.14 o
   1  16  21         65.70         71.80        30.63 o
   2  16  21        446.32        454.08        43.50 o
   3  16  21        274.02        373.22        45.73 o
  -2  17  21        496.04        421.92       110.73 o
  -1  17  21        482.41        537.90        63.14 o
   0  17  21         30.29        -13.40        37.22 o
   1  17  21        482.36        512.71        43.74 o
   2  17  21        496.77        589.10        57.77 o
  -1  18  21        304.82        367.51        63.46 o
   0  18  21          0.52         98.82        49.86 o
   1  18  21        304.89        251.72        50.92 o
   0   0  22       5724.69       5856.79       125.99 o
   1   0  22        950.07        974.27        34.70 o
   2   0  22       9730.40       9941.51       132.42 o
   3   0  22        158.16        118.12        19.30 o
   4   0  22       1120.70       1055.43        51.59 o
   5   0  22         91.59        142.04        30.86 o
   6   0  22          0.37         -3.48        43.37 o
   7   0  22       1105.88       1057.72        95.16 o
  -7   1  22         44.98         93.94        68.97 o
  -6   1  22        108.52        142.56        53.29 o
  -5   1  22        122.70        199.01        38.44 o
  -4   1  22        119.34        107.04        22.88 o
  -3   1  22        739.93        801.11        33.23 o
  -2   1  22         75.68         85.25        16.28 o
  -1   1  22         39.86         63.31        26.33 o
   0   1  22         24.31         14.20        13.26 o
   1   1  22         39.76         71.18        15.05 o
   2   1  22         75.61         76.15        19.68 o
   3   1  22        739.65        790.75        40.69 o
   4   1  22        118.50        131.19        23.25 o
   5   1  22        122.44        187.28        33.56 o
   6   1  22        108.21         66.84        47.96 o
   7   1  22         44.98        -30.37        73.77 o
  -7   2  22         33.31         23.58        68.85 o
  -6   2  22         64.79         56.70        50.88 o
  -5   2  22        208.64        189.04        57.16 o
  -4   2  22         89.82         84.99        20.92 o
  -3   2  22       5173.30       5138.19        87.26 o
  -2   2  22        237.08        219.87        18.32 o
  -1   2  22         77.37         81.50        16.48 o
   0   2  22        183.26        168.44        17.21 o
   1   2  22         77.71         97.97        15.56 o
   2   2  22        236.32        229.09        21.86 o
   3   2  22       5171.95       5443.79        80.98 o
   4   2  22         89.77         87.86        25.53 o
   5   2  22        208.92        225.37        36.74 o
   6   2  22         64.54        -27.18        49.74 o
   7   2  22         33.36         19.34        84.99 o
  -7   3  22         59.84        211.08        72.80 o
  -6   3  22         82.14        104.80        53.64 o
  -5   3  22         13.35         37.68        74.04 o
  -4   3  22        255.30        257.53        29.47 o
  -3   3  22         36.53         42.42        17.46 o
  -2   3  22        878.62        870.92        33.59 o
  -1   3  22        333.88        302.60        18.86 o
   0   3  22        574.49        587.83        26.75 o
   1   3  22        333.24        322.64        22.60 o
   2   3  22        878.71        864.81        34.88 o
   3   3  22         36.28          0.72        21.30 o
   4   3  22        255.35        218.76        27.02 o
   5   3  22         13.33         21.41        41.33 o
   6   3  22         81.99        110.46        43.78 o
   7   3  22         59.97        161.34        83.85 o
  -7   4  22        181.58        354.61       101.32 o
  -6   4  22        152.57         90.65        52.96 o
  -5   4  22         91.14        158.03        68.23 o
  -4   4  22       1037.45        990.39        58.07 o
  -3   4  22       1311.65       1297.80        41.47 o
  -2   4  22       3565.14       3447.90        65.07 o
  -1   4  22        575.74        558.07        25.39 o
   0   4  22          9.53         40.30        14.92 o
   1   4  22        577.08        565.99        32.76 o
   2   4  22       3563.33       3494.47        62.54 o
   3   4  22       1310.98       1323.73        43.51 o
   4   4  22       1038.68       1021.54        50.53 o
   5   4  22         91.14         66.99        30.50 o
   6   4  22        152.28        194.84        46.46 o
   7   4  22        181.78        297.70        87.91 o
  -6   5  22          2.94        -49.57        49.57 o
  -5   5  22        118.70        125.76        43.99 o
  -4   5  22       1039.04        960.29        78.22 o
  -3   5  22        305.96        287.45        28.88 o
  -2   5  22        434.45        454.79        29.68 o
  -1   5  22        254.25        275.84        24.07 o
   0   5  22        287.68        294.46        23.36 o
   1   5  22        254.78        268.86        31.03 o
   2   5  22        434.33        408.95        25.91 o
   3   5  22        306.01        276.42        23.86 o
   4   5  22       1039.15        992.45        45.40 o
   5   5  22        118.45         94.07        30.02 o
   6   5  22          2.90         13.59        66.37 o
  -6   6  22         87.66        -32.82        50.72 o
  -5   6  22        747.78        841.80        76.36 o
  -4   6  22       1032.29       1075.41       237.34 o
  -3   6  22        504.07        529.49        36.79 o
  -2   6  22        751.06        746.02        31.74 o
  -1   6  22       1379.22       1309.06        42.45 o
   0   6  22          3.34        -17.46        17.46 o
   1   6  22       1378.82       1292.82        40.63 o
   2   6  22        750.65        698.03        31.35 o
   3   6  22        505.96        504.72        30.58 o
   4   6  22       1032.01        962.45        45.88 o
   5   6  22        747.50        701.46        43.30 o
   6   6  22         87.52         34.23        65.10 o
  -6   7  22        109.58        265.83        54.90 o
  -5   7  22        484.99        478.03        53.20 o
  -4   7  22         93.71        136.11        38.59 o
  -3   7  22        760.06        605.19        44.56 o
  -2   7  22        258.16        251.53        25.59 o
  -1   7  22        143.97        107.96        19.03 o
   0   7  22         30.33         35.45        16.36 o
   1   7  22        144.02        133.37        20.42 o
   2   7  22        257.90        230.69        21.73 o
   3   7  22        759.71        779.26        45.94 o
   4   7  22         93.53         93.18        26.30 o
   5   7  22        485.08        415.14        36.07 o
   6   7  22        109.96        161.41        47.49 o
  -6   8  22         44.88         49.67        53.04 o
  -5   8  22        244.34        210.41        45.72 o
  -4   8  22        492.61        473.29        52.29 o
  -3   8  22        537.28        580.17        40.32 o
  -2   8  22       1815.23       1632.85        44.22 o
  -1   8  22         35.21         63.32        20.44 o
   0   8  22        223.31        255.96        21.84 o
   1   8  22         35.30          1.33        19.62 o
   2   8  22       1817.43       1668.49        44.01 o
   3   8  22        537.54        550.36        39.09 o
   4   8  22        493.07        409.42        32.47 o
   5   8  22        244.56        236.97        34.65 o
   6   8  22         44.95         65.02        53.10 o
  -6   9  22        223.61        256.89        98.66 o
  -5   9  22        132.96         19.36        79.79 o
  -4   9  22         47.76         -1.59        37.77 o
  -3   9  22         75.90         97.48        33.30 o
  -2   9  22         39.95         25.37        23.40 o
  -1   9  22        108.40         95.47        20.74 o
   0   9  22          2.32        -16.15        24.54 o
   1   9  22        108.51         91.84        21.44 o
   2   9  22         40.07         30.77        27.27 o
   3   9  22         76.24         94.61        24.79 o
   4   9  22         47.68         22.87        27.75 o
   5   9  22        133.27        119.79        33.56 o
   6   9  22        223.34        389.93        74.36 o
  -5  10  22         73.98         19.25        53.84 o
  -4  10  22        715.06        639.49        98.99 o
  -3  10  22        186.17        153.92        35.82 o
  -2  10  22         41.07         30.74        27.76 o
  -1  10  22        570.53        528.80        32.58 o
   0  10  22        255.88        252.69        22.82 o
   1  10  22        571.37        568.70        28.30 o
   2  10  22         41.24         18.54        24.09 o
   3  10  22        185.36        168.22        27.78 o
   4  10  22        715.36        637.98        39.58 o
   5  10  22         73.65         29.80        43.21 o
  -5  11  22         26.08         38.63        52.25 o
  -4  11  22         66.91         97.16        50.53 o
  -3  11  22        341.68        340.92        48.92 o
  -2  11  22         80.73         83.85        29.83 o
  -1  11  22        559.53        470.50        30.76 o
   0  11  22         21.30         38.68        21.81 o
   1  11  22        559.47        518.04        30.47 o
   2  11  22         80.52         64.06        24.24 o
   3  11  22        341.92        336.33        34.32 o
   4  11  22         66.67         24.11        31.89 o
   5  11  22         25.82         -6.15        37.87 o
  -5  12  22         61.75         -7.38        98.59 o
  -4  12  22        349.35        388.60        64.40 o
  -3  12  22       1066.99       1040.74       147.76 o
  -2  12  22       1321.89       1334.11        65.63 o
  -1  12  22        179.01        111.82        28.41 o
   0  12  22          0.96        -12.17        22.63 o
   1  12  22        178.76        171.96        25.34 o
   2  12  22       1321.05       1443.86        80.54 o
   3  12  22       1068.17       1053.59        47.64 o
   4  12  22        348.85        361.40        38.75 o
   5  12  22         61.38         -1.53        41.34 o
  -4  13  22         41.12         77.19        87.81 o
  -3  13  22        137.30         60.15       133.68 o
  -2  13  22        184.67        182.42        37.75 o
  -1  13  22         90.26        137.89        26.16 o
   0  13  22         52.62         64.84        30.22 o
   1  13  22         90.13         59.89        28.02 o
   2  13  22        184.03        187.34        30.04 o
   3  13  22        137.08        158.47        29.81 o
   4  13  22         40.92         91.20        34.36 o
  -4  14  22        158.15        149.75        96.30 o
  -3  14  22         89.46         23.01        80.70 o
  -2  14  22         78.75         38.99        44.03 o
  -1  14  22       1412.69       1366.82        55.33 o
   0  14  22         23.47         21.79        30.90 o
   1  14  22       1411.21       1323.39        63.19 o
   2  14  22         78.83         49.22        29.32 o
   3  14  22         89.12        123.27        33.43 o
   4  14  22        157.49         81.78        55.43 o
  -3  15  22        118.37        214.56        91.08 o
  -2  15  22       1077.77        973.92        75.52 o
  -1  15  22          1.65          4.67        30.73 o
   0  15  22        612.02        603.24        38.49 o
   1  15  22          1.63         18.94        28.97 o
   2  15  22       1078.50       1225.09        63.58 o
   3  15  22        118.66        234.73        43.09 o
  -3  16  22        378.39        233.60       118.20 o
  -2  16  22         42.74         -7.24       102.54 o
  -1  16  22         89.08         45.36        36.55 o
   0  16  22       1143.43       1182.43        61.45 o
   1  16  22         89.20         90.97        36.00 o
   2  16  22         42.87        125.65        40.06 o
   3  16  22        377.68        357.60        60.53 o
  -2  17  22         35.26        -13.82        67.55 o
  -1  17  22         46.93         -2.20        40.31 o
   0  17  22         33.16        126.54        60.51 o
   1  17  22         47.01         94.07        54.44 o
   2  17  22         35.27         55.62       122.43 o
   1   0  23         18.66         29.60        30.62 o
   2   0  23       1161.41       1197.44        38.96 o
   3   0  23        174.31        204.83        21.71 o
   4   0  23        145.06        138.72        24.65 o
   5   0  23         89.19        166.14        48.70 o
   6   0  23          0.69         28.93        46.21 o
   7   0  23         20.58         25.23        82.77 o
  -7   1  23         24.63         39.40       146.35 o
  -6   1  23        264.76        323.11        60.08 o
  -5   1  23         65.23         68.37        31.59 o
  -4   1  23        757.91        725.99        51.85 o
  -3   1  23        323.97        348.19        25.21 o
  -2   1  23        873.92        866.61        34.51 o
  -1   1  23        257.03        257.04        31.73 o
   0   1  23        920.29        837.31        34.12 o
   1   1  23        257.12        267.99        25.37 o
   2   1  23        872.87        839.01        32.27 o
   3   1  23        324.07        326.88        24.51 o
   4   1  23        757.15        723.94        54.86 o
   5   1  23         65.64         57.43        66.07 o
   6   1  23        264.95        273.19        52.52 o
   7   1  23         24.50        109.76       143.53 o
  -6   2  23        122.83        152.60        59.16 o
  -5   2  23         81.91         38.95        55.62 o
  -4   2  23        553.38        485.98        29.66 o
  -3   2  23       3502.06       3357.34        61.18 o
  -2   2  23        664.26        694.90        36.13 o
  -1   2  23         38.87         25.49        15.42 o
   0   2  23       4503.46       4479.46       147.87 o
   1   2  23         38.87         71.33        21.40 o
   2   2  23        664.78        631.12        30.88 o
   3   2  23       3501.90       3491.16        63.23 o
   4   2  23        554.17        450.36        34.31 o
   5   2  23         81.91        120.13        36.27 o
   6   2  23        122.88        137.15       101.56 o
  -6   3  23        129.72        102.53        52.75 o
  -5   3  23         44.98         30.48        42.52 o
  -4   3  23         46.21         46.08        43.03 o
  -3   3  23        222.07        230.06        21.50 o
  -2   3  23         51.60         52.52        19.66 o
  -1   3  23         77.93         89.05        20.22 o
   0   3  23        127.61        126.71        17.80 o
   1   3  23         78.13        103.49        17.37 o
   2   3  23         51.40         39.54        16.79 o
   3   3  23        222.22        224.98        25.38 o
   4   3  23         46.42         27.67        23.82 o
   5   3  23         44.90         27.89        51.39 o
   6   3  23        129.49        110.43        52.98 o
  -6   4  23        411.59        350.07       103.74 o
  -5   4  23         73.71         48.64        41.83 o
  -4   4  23         31.66         -7.30        32.35 o
  -3   4  23        933.60        947.42        38.46 o
  -2   4  23        517.73        493.31        25.98 o
  -1   4  23        651.30        652.26        33.86 o
   0   4  23        619.24        729.08        30.05 o
   1   4  23        649.19        673.23        31.92 o
   2   4  23        517.40        543.05        30.10 o
   3   4  23        934.37        926.98        42.74 o
   4   4  23         31.75         55.48        31.96 o
   5   4  23         73.87        110.95        37.37 o
   6   4  23        411.42        423.03        67.63 o
  -6   5  23        385.13        309.15        80.37 o
  -5   5  23        235.69        300.91        47.01 o
  -4   5  23        634.01        671.42        67.84 o
  -3   5  23         25.57         81.30        31.83 o
  -2   5  23        554.26        581.80        30.19 o
  -1   5  23        169.22        152.42        18.44 o
   0   5  23        426.72        410.40        25.01 o
   1   5  23        169.03        162.31        19.88 o
   2   5  23        554.16        632.10        29.50 o
   3   5  23         25.51         21.06        28.99 o
   4   5  23        634.65        726.93        41.58 o
   5   5  23        235.86        263.64        40.49 o
   6   5  23        384.42        397.85        54.72 o
  -6   6  23         15.21        -91.83        93.78 o
  -5   6  23         47.71          4.65        39.97 o
  -4   6  23        470.85        546.44        54.54 o
  -3   6  23       2004.78       1904.76        93.75 o
  -2   6  23        492.82        482.00        28.85 o
  -1   6  23         21.79         19.17        20.74 o
   0   6  23        770.58        741.43        35.53 o
   1   6  23         21.85         30.21        18.44 o
   2   6  23        492.78        453.19        27.42 o
   3   6  23       2005.46       1856.58        50.22 o
   4   6  23        472.33        483.11        36.01 o
   5   6  23         47.55         54.50        37.72 o
   6   6  23         14.98        -48.07        48.07 o
  -6   7  23        235.45        299.99        59.56 o
  -5   7  23        310.50        299.23        95.74 o
  -4   7  23         59.36        105.37        52.70 o
  -3   7  23       1116.83       1098.85        63.33 o
  -2   7  23        155.60        145.08        22.60 o
  -1   7  23        288.60        309.34        21.96 o
   0   7  23        155.32        201.26        24.49 o
   1   7  23        288.74        289.05        24.00 o
   2   7  23        155.34        131.13        21.40 o
   3   7  23       1117.09       1114.02        43.24 o
   4   7  23         59.27         27.59        26.62 o
   5   7  23        310.10        292.00        43.36 o
   6   7  23        235.16        126.81        55.78 o
  -6   8  23        439.96        442.48        72.82 o
  -5   8  23        216.77        334.82        51.34 o
  -4   8  23          6.88         71.42        68.08 o
  -3   8  23       1240.19       1229.68        86.10 o
  -2   8  23        198.83        178.21        26.32 o
  -1   8  23        486.36        493.34        29.45 o
   0   8  23         75.90         56.93        21.40 o
   1   8  23        485.98        500.20        44.77 o
   2   8  23        198.42        150.12        23.30 o
   3   8  23       1240.15       1189.15        48.17 o
   4   8  23          6.85         43.76        26.61 o
   5   8  23        216.94        237.86        49.30 o
   6   8  23        440.61        475.11        63.98 o
  -5   9  23         17.39         82.78        48.72 o
  -4   9  23        174.27        227.32        70.77 o
  -3   9  23          4.68         35.73        38.72 o
  -2   9  23        244.75        241.03        28.47 o
  -1   9  23         73.38         98.71        21.68 o
   0   9  23         28.33         54.89        24.87 o
   1   9  23         73.38         31.16        21.79 o
   2   9  23        245.02        262.96        28.58 o
   3   9  23          4.69        -18.21        33.57 o
   4   9  23        174.29        197.84        30.48 o
   5   9  23         17.32         28.72        44.12 o
  -5  10  23        198.53        144.97        54.13 o
  -4  10  23       1008.87        787.42        71.02 o
  -3  10  23        838.15        814.88        66.27 o
  -2  10  23        155.90        169.50        32.36 o
  -1  10  23        163.20        119.38        25.21 o
   0  10  23         13.10          0.01        27.90 o
   1  10  23        162.88        159.01        22.68 o
   2  10  23        155.81        113.96        27.88 o
   3  10  23        837.82        811.45        49.79 o
   4  10  23       1008.72       1089.06        79.48 o
   5  10  23        198.53        277.02        58.98 o
  -5  11  23        123.68         62.47        93.95 o
  -4  11  23         60.08        150.64        56.69 o
  -3  11  23          4.85         13.66        67.11 o
  -2  11  23        538.80        548.20        44.00 o
  -1  11  23        247.43        240.14        27.43 o
   0  11  23        159.20        198.00        27.91 o
   1  11  23        247.43        182.94        25.59 o
   2  11  23        539.40        522.34        34.99 o
   3  11  23          4.75         21.45        35.71 o
   4  11  23         59.75         52.00        33.55 o
   5  11  23        123.71         65.53        84.49 o
  -5  12  23         16.54         92.91       124.04 o
  -4  12  23         61.67         14.37       101.57 o
  -3  12  23        455.76        337.89       116.80 o
  -2  12  23        190.28        230.33        39.24 o
  -1  12  23        187.36        199.46        27.50 o
   0  12  23        685.90        684.63        47.94 o
   1  12  23        187.81        189.97        27.69 o
   2  12  23        190.40        216.21        30.11 o
   3  12  23        455.50        466.81        38.71 o
   4  12  23         61.90         72.53        36.42 o
   5  12  23         16.57         10.47        69.92 o
  -4  13  23         41.72        233.43       160.42 o
  -3  13  23        150.29        110.72        76.35 o
  -2  13  23         67.34         89.96        41.08 o
  -1  13  23        590.73        577.42        38.60 o
   0  13  23        128.84        162.34        29.27 o
   1  13  23        591.00        555.49        41.77 o
   2  13  23         67.39         99.94        32.63 o
   3  13  23        150.44        200.80        31.90 o
   4  13  23         41.70        109.00        36.72 o
  -4  14  23        946.62        765.52       149.16 o
  -3  14  23        105.52        -20.24       136.50 o
  -2  14  23          4.51        -31.74        46.22 o
  -1  14  23         21.09        -16.79        28.34 o
   0  14  23         13.57         19.07        27.59 o
   1  14  23         21.07         36.12        30.34 o
   2  14  23          4.52         14.98        31.42 o
   3  14  23        105.39        203.90        39.00 o
   4  14  23        947.55       1057.05        67.84 o
  -3  15  23         12.63        101.49        92.51 o
  -2  15  23        376.26        310.53        57.56 o
  -1  15  23        425.75        429.10        36.81 o
   0  15  23       1063.22        931.80        61.12 o
   1  15  23        426.44        447.61        40.74 o
   2  15  23        376.70        419.11        44.12 o
   3  15  23         12.72         59.05        41.18 o
  -2  16  23          8.34        -17.88        53.35 o
  -1  16  23          5.23         28.75        48.91 o
   0  16  23        426.05        418.64        53.97 o
   1  16  23          5.21         35.34        40.23 o
   2  16  23          8.41          7.62        74.75 o
  -1  17  23        130.22         94.61        59.67 o
   0  17  23         66.31        122.33        54.10 o
   1  17  23        130.16        192.79        53.58 o
   0   0  24       4982.67       5011.11       106.91 o
   1   0  24       4626.25       4615.71        89.24 o
   2   0  24        552.55        544.89        28.36 o
   3   0  24        634.03        618.98        32.83 o
   4   0  24         26.29         16.71        27.43 o
   5   0  24        414.89        343.02        49.85 o
   6   0  24         16.81         91.98        59.65 o
  -6   1  24        146.17        239.19        64.34 o
  -5   1  24         17.17         54.47        33.05 o
  -4   1  24         65.23         43.02        26.77 o
  -3   1  24        260.47        254.12        23.61 o
  -2   1  24          8.50         12.05        17.42 o
  -1   1  24         36.19         29.51        23.14 o
   0   1  24        736.04        758.94        32.08 o
   1   1  24         36.29         71.07        16.94 o
   2   1  24          8.39        -25.38        25.38 o
   3   1  24        261.46        252.96        23.77 o
   4   1  24         64.68         64.12        29.05 o
   5   1  24         17.16         33.45        45.59 o
   6   1  24        145.65        315.49        61.33 o
  -6   2  24         60.80        142.97        56.51 o
  -5   2  24        795.35        715.90        67.66 o
  -4   2  24         23.07        -11.91        37.78 o
  -3   2  24        869.15        835.19        36.06 o
  -2   2  24        102.45        125.31        21.01 o
  -1   2  24        784.17        765.73        31.88 o
   0   2  24         25.23         48.96        17.17 o
   1   2  24        784.48        819.72        35.01 o
   2   2  24        102.54        132.07        22.05 o
   3   2  24        869.87        890.31        46.45 o
   4   2  24         23.01         20.67        25.72 o
   5   2  24        794.60        837.98        83.68 o
   6   2  24         60.80        119.88        61.24 o
  -6   3  24        169.12        144.76       101.12 o
  -5   3  24         44.50         17.47        45.36 o
  -4   3  24        418.86        519.16        75.93 o
  -3   3  24       1634.95       1584.56        43.69 o
  -2   3  24        596.78        598.77        30.29 o
  -1   3  24        408.11        435.90        25.38 o
   0   3  24       1907.83       1917.21        45.33 o
   1   3  24        407.28        445.88        31.26 o
   2   3  24        596.20        634.80        31.05 o
   3   3  24       1634.58       1606.49        48.04 o
   4   3  24        418.83        415.90        32.58 o
   5   3  24         44.42         28.59        61.59 o
   6   3  24        168.73        176.57        57.12 o
  -6   4  24        145.86         62.22        58.56 o
  -5   4  24        293.05        331.49        51.23 o
  -4   4  24        282.89        182.21        46.61 o
  -3   4  24        581.71        569.49        30.83 o
  -2   4  24        449.16        460.14        26.21 o
  -1   4  24          7.05          6.36        16.30 o
   0   4  24       1061.51       1041.75        37.99 o
   1   4  24          7.10         21.07        17.57 o
   2   4  24        449.45        499.05        30.48 o
   3   4  24        582.14        624.76        33.71 o
   4   4  24        282.71        257.21        30.27 o
   5   4  24        293.00        324.93        43.26 o
   6   4  24        145.98        170.14        51.60 o
  -6   5  24        299.58        233.92        84.32 o
  -5   5  24         38.74        122.51        45.64 o
  -4   5  24        151.51        191.68        77.68 o
  -3   5  24          0.95         54.47        38.33 o
  -2   5  24        138.13        153.57        21.82 o
  -1   5  24        181.21        187.58        20.60 o
   0   5  24        524.27        566.84        31.34 o
   1   5  24        181.52        222.27        23.99 o
   2   5  24        138.16        111.48        21.38 o
   3   5  24          0.94          5.31        54.33 o
   4   5  24        151.57        151.96        30.86 o
   5   5  24         38.85        120.52        40.02 o
   6   5  24        299.13        304.14        56.60 o
  -6   6  24        196.29        224.88       116.82 o
  -5   6  24        266.96        323.88        52.42 o
  -4   6  24        394.39        463.45        66.78 o
  -3   6  24       1020.50        997.49        52.81 o
  -2   6  24        241.81        269.10        24.80 o
  -1   6  24         61.89         34.93        19.70 o
   0   6  24       1566.36       1498.85        49.66 o
   1   6  24         61.57         41.07        22.54 o
   2   6  24        241.35        305.09        26.29 o
   3   6  24       1018.44       1009.69        45.03 o
   4   6  24        394.66        383.27        39.23 o
   5   6  24        267.81        306.82        44.95 o
   6   6  24        196.07        121.34        56.13 o
  -6   7  24          6.40         21.93        67.55 o
  -5   7  24        130.82        154.94        49.47 o
  -4   7  24        397.83        437.32        52.43 o
  -3   7  24        535.74        529.04        49.26 o
  -2   7  24         32.55         -3.48        25.40 o
  -1   7  24        953.39        918.83        38.82 o
   0   7  24         22.63          0.45        19.57 o
   1   7  24        953.10        941.83        41.23 o
   2   7  24         32.45         41.91        20.90 o
   3   7  24        536.21        554.63        36.25 o
   4   7  24        396.59        366.83        34.50 o
   5   7  24        130.46        139.04        43.53 o
   6   7  24          6.51          8.59        75.96 o
  -5   8  24         93.38        202.23        57.14 o
  -4   8  24        714.69        730.76        82.02 o
  -3   8  24       1061.61        856.04       154.86 o
  -2   8  24        810.33        717.96        45.77 o
  -1   8  24        666.37        614.61        33.90 o
   0   8  24        762.45        771.27        42.68 o
   1   8  24        666.09        646.29        36.17 o
   2   8  24        808.30        763.50        37.10 o
   3   8  24       1061.61        874.18        48.44 o
   4   8  24        714.33        736.10        43.83 o
   5   8  24         93.12         72.76        60.14 o
  -5   9  24         16.66        -51.03        51.03 o
  -4   9  24        311.06        332.35        54.59 o
  -3   9  24        324.11        295.80       108.72 o
  -2   9  24         37.76         59.17        33.20 o
  -1   9  24        264.26        225.98        25.18 o
   0   9  24        261.44        271.30        27.09 o
   1   9  24        263.19        273.55        31.62 o
   2   9  24         37.67          0.59        27.99 o
   3   9  24        323.83        294.36        31.88 o
   4   9  24        310.73        294.73        34.81 o
   5   9  24         16.64         64.06        46.07 o
  -5  10  24         97.53         37.06        82.14 o
  -4  10  24          8.40        -47.01        47.01 o
  -3  10  24        589.84        528.08        80.01 o
  -2  10  24         93.94        114.58        36.79 o
  -1  10  24        853.23        813.48        42.34 o
   0  10  24       1785.27       1789.67        51.55 o
   1  10  24        851.03        880.50        40.57 o
   2  10  24         94.55        103.72        28.96 o
   3  10  24        590.50        523.71        40.80 o
   4  10  24          8.35         35.80        32.56 o
   5  10  24         97.50        162.73        52.71 o
  -5  11  24         10.38         90.18       106.53 o
  -4  11  24        185.41          6.87        81.82 o
  -3  11  24         43.14         94.62        56.08 o
  -2  11  24        458.19        459.63        43.05 o
  -1  11  24       1019.34       1038.02        57.06 o
   0  11  24       2546.52       2547.49        91.39 o
   1  11  24       1020.39        927.95        44.03 o
   2  11  24        458.25        424.09        37.70 o
   3  11  24         43.06         51.98        32.32 o
   4  11  24        185.17        176.61        39.50 o
   5  11  24         10.24         82.28       106.95 o
  -4  12  24         71.65          3.09        66.27 o
  -3  12  24        422.03        375.73        88.65 o
  -2  12  24        357.77        389.44        54.08 o
  -1  12  24        530.80        573.70        59.53 o
   0  12  24       1767.16       1742.82        94.37 o
   1  12  24        532.18        525.75        47.83 o
   2  12  24        357.87        371.36        39.29 o
   3  12  24        421.09        383.17        54.40 o
   4  12  24         71.75         81.72        48.42 o
  -4  13  24         35.98        112.76       100.43 o
  -3  13  24        241.20        202.64        86.48 o
  -2  13  24        196.61        250.50        56.87 o
  -1  13  24       1223.82       1218.47        54.20 o
   0  13  24        567.13        536.02        39.90 o
   1  13  24       1224.04       1186.79        55.71 o
   2  13  24        196.37        125.04        49.69 o
   3  13  24        241.36        301.38        35.02 o
   4  13  24         35.93        126.42        53.99 o
  -3  14  24         78.29         85.64       129.46 o
  -2  14  24        352.72        298.86        54.94 o
  -1  14  24       1736.14       1646.01        62.33 o
   0  14  24         18.16         -8.34        49.09 o
   1  14  24       1740.32       1720.44        76.55 o
   2  14  24        352.64        397.17        55.64 o
   3  14  24         78.60        105.00        40.91 o
  -2  15  24        173.88        136.27        53.70 o
  -1  15  24        152.53         74.29        34.42 o
   0  15  24        616.11        652.00        56.76 o
   1  15  24        152.08        179.14        37.54 o
   2  15  24        174.36        140.96        39.84 o
  -1  16  24        104.94          3.57        72.13 o
   0  16  24       1067.27       1253.62        66.83 o
   1  16  24        105.12        162.97        48.75 o
   1   0  25        351.68        380.79        24.22 o
   2   0  25         24.50         23.94        23.93 o
   3   0  25        306.07        325.73        26.86 o
   4   0  25        404.52        447.31        39.46 o
   5   0  25         87.57        130.22        38.37 o
   6   0  25          0.00        115.21        64.10 o
  -6   1  25        131.25        207.52        65.47 o
  -5   1  25        152.29        203.94        37.48 o
  -4   1  25        184.06        217.08        32.91 o
  -3   1  25        266.84        239.07        25.40 o
  -2   1  25        170.88        183.51        21.35 o
  -1   1  25        605.96        666.05        49.51 o
   0   1  25       1206.53       1189.90        39.53 o
   1   1  25        606.73        615.04        38.97 o
   2   1  25        170.88        162.82        28.15 o
   3   1  25        267.35        326.17        26.73 o
   4   1  25        183.60        159.19        32.80 o
   5   1  25        152.37        233.35        41.24 o
   6   1  25        131.25        220.37        65.20 o
  -6   2  25         42.78         65.20        58.68 o
  -5   2  25        194.89        160.01        49.13 o
  -4   2  25        250.02        318.43        42.26 o
  -3   2  25        759.19        664.75        34.43 o
  -2   2  25        310.10        329.37        24.90 o
  -1   2  25       2346.79       2384.90        49.19 o
   0   2  25        451.83        443.53        26.57 o
   1   2  25       2345.38       2303.01        54.92 o
   2   2  25        310.09        316.22        28.09 o
   3   2  25        758.56        724.82        41.49 o
   4   2  25        249.97        192.56        34.10 o
   5   2  25        194.85        256.76        45.03 o
   6   2  25         42.91          6.72        72.71 o
  -6   3  25        100.31         67.20        58.25 o
  -5   3  25         43.10         94.28        47.30 o
  -4   3  25        225.32        223.79        43.10 o
  -3   3  25        248.55        268.66        24.20 o
  -2   3  25        221.93        235.47        22.85 o
  -1   3  25       1804.33       1759.95        42.88 o
   0   3  25          2.03          9.58        20.10 o
   1   3  25       1804.55       1878.27        49.57 o
   2   3  25        221.80        255.29        22.21 o
   3   3  25        249.20        228.75        26.27 o
   4   3  25        224.75        270.78        36.19 o
   5   3  25         43.17         89.27        48.27 o
   6   3  25         99.97        107.44        56.12 o
  -6   4  25        261.87        134.32        60.91 o
  -5   4  25        261.00        339.01        53.88 o
  -4   4  25         49.31          0.31        74.22 o
  -3   4  25        178.46        233.33        31.05 o
  -2   4  25         10.38          9.00        18.80 o
  -1   4  25       1103.38       1059.88        37.42 o
   0   4  25        296.67        297.16        32.27 o
   1   4  25       1102.08       1136.46        48.45 o
   2   4  25         10.32         35.96        22.19 o
   3   4  25        178.66        179.07        31.11 o
   4   4  25         49.37         72.50        35.72 o
   5   4  25        261.19        288.18        47.28 o
   6   4  25        261.44        289.91        61.22 o
  -6   5  25        527.57        596.97        84.32 o
  -5   5  25        110.41        114.23        60.64 o
  -4   5  25        143.16        200.77        48.65 o
  -3   5  25        314.95        293.36        42.25 o
  -2   5  25       1171.99       1162.21        41.66 o
  -1   5  25          4.95         16.35        19.99 o
   0   5  25       3211.99       3076.61        65.61 o
   1   5  25          4.91         24.58        22.29 o
   2   5  25       1171.89       1221.94        43.41 o
   3   5  25        314.75        274.01        28.05 o
   4   5  25        143.17        125.80        34.09 o
   5   5  25        110.05        241.63        50.05 o
   6   5  25        528.48        514.19        66.18 o
  -6   6  25        224.71        275.81        78.80 o
  -5   6  25        143.06        184.28        53.20 o
  -4   6  25         38.14         86.87        47.01 o
  -3   6  25        299.43        306.99        45.37 o
  -2   6  25         87.82         85.04        22.50 o
  -1   6  25        605.38        537.81        28.80 o
   0   6  25       1018.75        956.41        56.86 o
   1   6  25        605.40        580.27        36.96 o
   2   6  25         87.96         94.16        24.01 o
   3   6  25        299.70        257.93        30.40 o
   4   6  25         38.42          2.78        50.97 o
   5   6  25        143.24        178.25        44.90 o
   6   6  25        224.99        340.81       105.54 o
  -5   7  25         52.63         81.72        48.76 o
  -4   7  25        198.65        241.18        48.99 o
  -3   7  25        119.10         65.23        40.28 o
  -2   7  25         58.68         31.77        37.47 o
  -1   7  25        812.18        831.97        56.01 o
   0   7  25        442.77        504.13        30.23 o
   1   7  25        813.16        814.23        46.36 o
   2   7  25         58.68         67.68        22.39 o
   3   7  25        119.27         98.02        26.56 o
   4   7  25        198.65        189.40        39.00 o
   5   7  25         52.43         72.96        72.58 o
  -5   8  25        204.17        270.59        56.58 o
  -4   8  25        318.06        303.32        53.32 o
  -3   8  25         17.01        -37.67       103.99 o
  -2   8  25         35.59         -9.11        22.58 o
  -1   8  25        137.17        112.98        23.85 o
   0   8  25        483.14        517.18        31.41 o
   1   8  25        136.75        126.84        24.45 o
   2   8  25         35.47         -9.06        30.89 o
   3   8  25         16.89        -25.95        25.95 o
   4   8  25        318.84        311.47        44.04 o
   5   8  25        204.33        222.14        74.26 o
  -5   9  25         65.01         12.61        55.25 o
  -4   9  25        110.98        171.40        51.73 o
  -3   9  25        134.91        170.61        65.42 o
  -2   9  25        167.49        210.76        51.39 o
  -1   9  25        323.97        304.37        29.68 o
   0   9  25       1278.96       1202.87        49.84 o
   1   9  25        323.78        329.81        29.80 o
   2   9  25        167.74        179.05        32.72 o
   3   9  25        134.62        101.82        31.71 o
   4   9  25        110.86        127.85        41.34 o
   5   9  25         64.83         81.26        55.97 o
  -5  10  25         15.54          3.41       102.73 o
  -4  10  25          6.74         30.04        53.03 o
  -3  10  25         96.72        134.30        51.27 o
  -2  10  25        105.80         95.77        81.63 o
  -1  10  25        792.80        813.64        46.30 o
   0  10  25        599.13        639.84        38.87 o
   1  10  25        792.85        918.34        84.48 o
   2  10  25        105.68         81.80        28.20 o
   3  10  25         96.36         65.24        32.17 o
   4  10  25          6.76         22.04        42.95 o
   5  10  25         15.53         95.30       100.26 o
  -4  11  25        122.58         73.84        72.81 o
  -3  11  25          4.40         31.46        51.62 o
  -2  11  25        168.52        100.68        47.41 o
  -1  11  25         14.43         -2.23        31.34 o
   0  11  25        629.54        771.68        47.51 o
   1  11  25         14.35        -10.12        29.85 o
   2  11  25        167.87        170.65        31.37 o
   3  11  25          4.44        -34.78        37.54 o
   4  11  25        122.43        146.90        47.78 o
  -4  12  25         35.31        133.62        68.96 o
  -3  12  25        175.91        143.37        85.84 o
  -2  12  25        117.33         56.15        76.37 o
  -1  12  25        243.01        262.12        36.35 o
   0  12  25        209.28        274.80        36.44 o
   1  12  25        242.90        224.99        37.17 o
   2  12  25        117.45        133.13        34.20 o
   3  12  25        175.94        100.89        46.21 o
   4  12  25         35.27        -14.55        93.43 o
  -3  13  25        193.12        103.73       111.17 o
  -2  13  25         17.15         12.94        48.60 o
  -1  13  25        539.28        446.13        46.14 o
   0  13  25        315.83        333.93        60.48 o
   1  13  25        539.02        604.70        77.36 o
   2  13  25         17.14          0.77        34.03 o
   3  13  25        193.37        311.55        42.94 o
  -3  14  25         69.22         25.33       115.39 o
  -2  14  25          5.73        -19.22        68.44 o
  -1  14  25        129.09         70.25        40.14 o
   0  14  25        305.26        376.14        43.36 o
   1  14  25        128.86        137.25        45.90 o
   2  14  25          5.70         20.48        62.15 o
   3  14  25         69.18         71.92        48.78 o
  -2  15  25        191.93        130.43        66.63 o
  -1  15  25         43.92        -43.52       111.14 o
   0  15  25        175.27        255.96        40.62 o
   1  15  25         43.70        120.60        46.25 o
   2  15  25        191.81        257.26        47.39 o
   0  16  25         10.49        104.82        98.50 o
   0   0  26       1243.81       1192.10        55.97 o
   1   0  26       1404.17       1382.54        53.83 o
   2   0  26          1.40         -6.15        20.15 o
   3   0  26         20.97         10.11        27.51 o
   4   0  26        170.42        152.61        38.30 o
   5   0  26         27.10         55.72        39.35 o
   6   0  26        320.73        449.56        81.38 o
  -6   1  26        760.63       1017.19        90.12 o
  -5   1  26        114.44        138.71        47.93 o
  -4   1  26        242.05        248.58        34.83 o
  -3   1  26         71.29         69.39        32.58 o
  -2   1  26         29.13         74.94        21.14 o
  -1   1  26        170.33        172.18        21.78 o
   0   1  26        802.82        760.98        50.10 o
   1   1  26        170.40        129.67        20.86 o
   2   1  26         29.27         24.42        22.32 o
   3   1  26         70.91         44.99        29.44 o
   4   1  26        242.11        262.41        49.32 o
   5   1  26        114.40        216.42        49.01 o
   6   1  26        761.18        975.23        92.95 o
  -6   2  26        167.64        188.87        66.51 o
  -5   2  26        105.42          9.08        53.22 o
  -4   2  26         36.82         29.46        30.54 o
  -3   2  26        336.11        340.47        33.16 o
  -2   2  26         67.90         63.96        21.13 o
  -1   2  26         50.88         39.06        23.24 o
   0   2  26        309.99        322.67        25.15 o
   1   2  26         50.63         60.09        20.56 o
   2   2  26         68.02         60.10        29.77 o
   3   2  26        335.43        336.16        33.18 o
   4   2  26         36.73        -23.76        37.81 o
   5   2  26        104.82         96.24        43.85 o
   6   2  26        167.30        205.07        81.68 o
  -6   3  26         97.82          6.62        67.31 o
  -5   3  26         70.38         86.77        98.95 o
  -4   3  26        142.42        276.05        44.00 o
  -3   3  26        819.80        909.44        69.91 o
  -2   3  26        572.40        597.09        33.06 o
  -1   3  26       3074.00       3006.78        61.30 o
   0   3  26        104.85        125.04        24.22 o
   1   3  26       3076.53       3052.18        66.39 o
   2   3  26        571.08        637.09        32.95 o
   3   3  26        820.20        743.28        47.03 o
   4   3  26        142.15         90.46        42.74 o
   5   3  26         70.27        129.95        62.53 o
   6   3  26         97.92        246.55        87.25 o
  -6   4  26         44.36         22.52        78.80 o
  -5   4  26        351.22        313.89        55.37 o
  -4   4  26        157.25        169.30        45.87 o
  -3   4  26        149.11         59.30        43.00 o
  -2   4  26         19.76         15.79        22.31 o
  -1   4  26        259.80        230.94        23.24 o
   0   4  26        943.71        801.55        56.00 o
   1   4  26        259.71        218.02        31.37 o
   2   4  26         19.59         28.98        21.58 o
   3   4  26        149.43        124.03        29.75 o
   4   4  26        157.13        125.62        35.96 o
   5   4  26        352.03        378.53        67.41 o
   6   4  26         44.06         30.96        75.46 o
  -5   5  26         68.00        198.23        94.49 o
  -4   5  26          2.44        -43.97        48.01 o
  -3   5  26         17.77        -17.48        37.23 o
  -2   5  26         57.41         17.05        23.42 o
  -1   5  26         46.08         55.33        20.65 o
   0   5  26       2454.57       2212.78        65.24 o
   1   5  26         46.33         88.50        24.23 o
   2   5  26         57.68         63.37        24.08 o
   3   5  26         17.67         52.21        40.40 o
   4   5  26          2.38         18.97        38.58 o
   5   5  26         68.23        132.15        54.59 o
  -5   6  26        147.35        260.49        56.88 o
  -4   6  26        121.53        238.15        50.72 o
  -3   6  26        147.93        183.59        50.56 o
  -2   6  26         33.10         20.72        36.17 o
  -1   6  26        254.98        226.61        23.65 o
   0   6  26          1.08         15.99        20.94 o
   1   6  26        255.51        293.61        28.64 o
   2   6  26         33.34         19.99        22.80 o
   3   6  26        147.62        103.15        32.54 o
   4   6  26        121.98        101.24        37.16 o
   5   6  26        147.41        261.63        51.61 o
  -5   7  26        177.05        204.87        87.43 o
  -4   7  26        368.74        375.51        78.56 o
  -3   7  26        156.80        127.05        46.20 o
  -2   7  26         10.29         18.09        36.74 o
  -1   7  26        208.42        248.44        26.72 o
   0   7  26        550.17        531.17        42.14 o
   1   7  26        209.07        287.92        31.69 o
   2   7  26         10.17         25.02        23.96 o
   3   7  26        157.06         73.31        46.57 o
   4   7  26        367.94        391.49        44.60 o
   5   7  26        177.41        192.19        68.31 o
  -5   8  26        257.72        262.54        61.42 o
  -4   8  26        215.89        136.65        49.92 o
  -3   8  26        369.15        306.02        55.13 o
  -2   8  26        245.40        224.05        32.40 o
  -1   8  26         45.75          6.97        24.98 o
   0   8  26       1215.64       1070.88        44.19 o
   1   8  26         45.82         21.15        26.09 o
   2   8  26        245.24        253.47        31.85 o
   3   8  26        370.15        287.15        42.36 o
   4   8  26        215.69        144.70        44.26 o
   5   8  26        258.45        366.76        59.82 o
  -5   9  26        110.75         20.10        64.35 o
  -4   9  26        127.44        339.68        99.91 o
  -3   9  26        113.22        143.79        49.74 o
  -2   9  26          0.72         42.04        48.39 o
  -1   9  26        135.46        105.32        29.00 o
   0   9  26        679.48        680.67        49.24 o
   1   9  26        135.61        129.84        30.08 o
   2   9  26          0.75         14.08        36.03 o
   3   9  26        113.11         38.02        37.28 o
   4   9  26        126.93        152.69        44.86 o
   5   9  26        110.81        182.08       108.46 o
  -4  10  26         37.31         21.42        95.26 o
  -3  10  26         20.46         61.40        50.41 o
  -2  10  26        206.10        305.85       108.87 o
  -1  10  26         59.73         -8.71        30.42 o
   0  10  26        119.80         87.99        31.35 o
   1  10  26         59.96         64.80        33.87 o
   2  10  26        205.71        194.24        42.48 o
   3  10  26         20.53        -32.20        36.48 o
   4  10  26         37.31         69.93        46.26 o
  -4  11  26        180.87        112.27        63.93 o
  -3  11  26         51.24        126.04        57.72 o
  -2  11  26         46.95         25.53       108.06 o
  -1  11  26          3.05        -33.90        33.90 o
   0  11  26         85.22         69.64        30.94 o
   1  11  26          3.11        -10.57        31.37 o
   2  11  26         47.07        -13.88        43.60 o
   3  11  26         51.20         28.79        43.61 o
   4  11  26        181.05        247.36        56.62 o
  -3  12  26        464.93        480.16       100.70 o
  -2  12  26         68.50         20.32        51.62 o
  -1  12  26        135.13        192.22        46.80 o
   0  12  26        635.60        594.91        41.78 o
   1  12  26        134.69        132.20        35.47 o
   2  12  26         68.45        106.53        37.39 o
   3  12  26        464.99        433.55        43.26 o
  -3  13  26         53.53        -33.77       112.58 o
  -2  13  26         46.44         57.69        53.30 o
  -1  13  26         17.58         50.92        80.24 o
   0  13  26        181.58        216.93        49.09 o
   1  13  26         17.76          1.87        35.02 o
   2  13  26         46.80         39.34        37.91 o
   3  13  26         53.84         92.43        42.04 o
  -2  14  26         59.46         -1.54        59.60 o
  -1  14  26        511.25        391.51       112.52 o
   0  14  26         46.98         29.84        37.82 o
   1  14  26        510.90        534.81        60.52 o
   2  14  26         59.71         89.84        75.56 o
  -1  15  26        253.05        144.29       115.39 o
   0  15  26        125.27        150.10        42.80 o
   1  15  26        253.06        276.12        54.76 o
   1   0  27        231.21        224.28        30.10 o
   2   0  27          0.13        -14.53        32.51 o
   3   0  27          0.00         -5.58        43.07 o
   4   0  27         20.17         35.08        35.02 o
   5   0  27          3.32        -40.21        44.85 o
  -5   1  27        149.40         68.20        51.92 o
  -4   1  27         33.67        -18.50        45.75 o
  -3   1  27         88.81         91.62        32.66 o
  -2   1  27        115.04        146.33        29.74 o
  -1   1  27        254.23        298.63        29.12 o
   0   1  27       1180.45        993.53        39.10 o
   1   1  27        254.15        270.86        24.92 o
   2   1  27        114.90        117.34        27.89 o
   3   1  27         88.96         77.90        31.99 o
   4   1  27         33.71         24.83        60.93 o
   5   1  27        149.72        198.42        49.56 o
  -5   2  27         56.81          0.68        74.80 o
  -4   2  27         29.07         49.95        39.33 o
  -3   2  27         69.10         54.29        29.82 o
  -2   2  27         44.67        105.40        28.89 o
  -1   2  27        203.19        207.58        21.98 o
   0   2  27       1212.42       1015.29        64.63 o
   1   2  27        202.95        174.25        33.14 o
   2   2  27         44.67         81.15        29.52 o
   3   2  27         68.95          7.82        51.81 o
   4   2  27         29.06         -1.04        35.84 o
   5   2  27         56.76        -26.08        47.33 o
  -5   3  27         82.45         94.34       103.80 o
  -4   3  27         16.92         95.12        48.56 o
  -3   3  27          9.60         37.91        41.95 o
  -2   3  27        417.75        451.38        40.14 o
  -1   3  27         68.16         72.56        21.99 o
   0   3  27          2.97         10.40        29.08 o
   1   3  27         68.27         67.49        25.01 o
   2   3  27        417.07        456.35        37.85 o
   3   3  27          9.59        -28.40        28.95 o
   4   3  27         17.04          7.77        37.23 o
   5   3  27         82.73        198.47        52.76 o
  -5   4  27        131.02         93.27        75.72 o
  -4   4  27          3.24         39.30        43.91 o
  -3   4  27        472.63        469.99        36.60 o
  -2   4  27        216.98        281.15        42.54 o
  -1   4  27         46.39         45.20        22.67 o
   0   4  27        783.35        685.03        39.26 o
   1   4  27         46.68         33.24        25.95 o
   2   4  27        217.01        254.79        29.63 o
   3   4  27        473.15        562.61        60.79 o
   4   4  27          3.22        -19.54        54.62 o
   5   4  27        131.22        151.96        48.03 o
  -5   5  27         72.13         58.67        53.10 o
  -4   5  27        296.16        401.86        57.91 o
  -3   5  27        124.60        110.40        44.05 o
  -2   5  27        306.56        320.56        36.71 o
  -1   5  27        169.05        149.34        25.01 o
   0   5  27       1484.79       1359.56        54.17 o
   1   5  27        169.12        145.56        26.70 o
   2   5  27        306.50        250.88        33.29 o
   3   5  27        124.51        129.50        41.54 o
   4   5  27        296.17        355.42        45.53 o
   5   5  27         72.45        -35.50        46.40 o
  -5   6  27         13.46        100.16        54.54 o
  -4   6  27        275.45        277.07        60.07 o
  -3   6  27         42.19         93.72        45.45 o
  -2   6  27          1.23        -35.24        35.24 o
  -1   6  27        202.71        145.91        25.75 o
   0   6  27        302.55        288.65        31.11 o
   1   6  27        202.77        252.19        33.10 o
   2   6  27          1.24          1.27        27.87 o
[truncated: 34,156 more chars]
